# Supplementary material for: Nanoscale triboelectrification gated transistor
Source: Nat Commun. 2020 Feb 26;11:1054. doi: 10.1038/s41467-020-14909-6 (PMC7044230; doi:10.1038/s41467-020-14909-6)
Supplement: Supplementary file 3 — Source Data [file 41467_2020_14909_MOESM3_ESM.xlsx]

## Sheet: Figure 1
Figure 1d,e				Figure 1f,g
X	Y	Height		X	Y	Potential
m	m	m		m	m	V
3.9216e-08	3.9216e-08	2.6135e-08		3.9216e-08	3.9216e-08	0.98318
1.1765e-07	3.9216e-08	2.6328e-08		1.1765e-07	3.9216e-08	0.98456
1.9608e-07	3.9216e-08	2.6378e-08		1.9608e-07	3.9216e-08	0.98623
2.7451e-07	3.9216e-08	2.6584e-08		2.7451e-07	3.9216e-08	0.9881
3.5294e-07	3.9216e-08	2.6873e-08		3.5294e-07	3.9216e-08	0.99007
4.3137e-07	3.9216e-08	2.7249e-08		4.3137e-07	3.9216e-08	0.99208
5.098e-07	3.9216e-08	2.7577e-08		5.098e-07	3.9216e-08	0.99441
5.8824e-07	3.9216e-08	2.7966e-08		5.8824e-07	3.9216e-08	0.99673
6.6667e-07	3.9216e-08	2.8001e-08		6.6667e-07	3.9216e-08	0.99839
7.451e-07	3.9216e-08	2.7876e-08		7.451e-07	3.9216e-08	1.0004
8.2353e-07	3.9216e-08	2.7454e-08		8.2353e-07	3.9216e-08	1.0021
9.0196e-07	3.9216e-08	2.6649e-08		9.0196e-07	3.9216e-08	1.0039
9.8039e-07	3.9216e-08	2.639e-08		9.8039e-07	3.9216e-08	1.0059
1.0588e-06	3.9216e-08	2.6311e-08		1.0588e-06	3.9216e-08	1.0072
1.1373e-06	3.9216e-08	2.6222e-08		1.1373e-06	3.9216e-08	1.0086
1.2157e-06	3.9216e-08	2.637e-08		1.2157e-06	3.9216e-08	1.01
1.2941e-06	3.9216e-08	2.654e-08		1.2941e-06	3.9216e-08	1.012
1.3725e-06	3.9216e-08	2.6701e-08		1.3725e-06	3.9216e-08	1.0136
1.451e-06	3.9216e-08	2.6767e-08		1.451e-06	3.9216e-08	1.0154
1.5294e-06	3.9216e-08	2.6795e-08		1.5294e-06	3.9216e-08	1.0176
1.6078e-06	3.9216e-08	2.6883e-08		1.6078e-06	3.9216e-08	1.0192
1.6863e-06	3.9216e-08	2.7154e-08		1.6863e-06	3.9216e-08	1.0207
1.7647e-06	3.9216e-08	2.7204e-08		1.7647e-06	3.9216e-08	1.022
1.8431e-06	3.9216e-08	2.713e-08		1.8431e-06	3.9216e-08	1.0228
1.9216e-06	3.9216e-08	2.6677e-08		1.9216e-06	3.9216e-08	1.0237
2e-06	3.9216e-08	2.6199e-08		2e-06	3.9216e-08	1.025
2.0784e-06	3.9216e-08	2.5842e-08		2.0784e-06	3.9216e-08	1.0265
2.1569e-06	3.9216e-08	2.5786e-08		2.1569e-06	3.9216e-08	1.0282
2.2353e-06	3.9216e-08	2.5886e-08		2.2353e-06	3.9216e-08	1.0293
2.3137e-06	3.9216e-08	2.6144e-08		2.3137e-06	3.9216e-08	1.0305
2.3922e-06	3.9216e-08	2.6227e-08		2.3922e-06	3.9216e-08	1.0319
2.4706e-06	3.9216e-08	2.6389e-08		2.4706e-06	3.9216e-08	1.0329
2.549e-06	3.9216e-08	2.6274e-08		2.549e-06	3.9216e-08	1.0337
2.6275e-06	3.9216e-08	2.5985e-08		2.6275e-06	3.9216e-08	1.0346
2.7059e-06	3.9216e-08	2.5968e-08		2.7059e-06	3.9216e-08	1.0351
2.7843e-06	3.9216e-08	2.5991e-08		2.7843e-06	3.9216e-08	1.0358
2.8627e-06	3.9216e-08	2.6166e-08		2.8627e-06	3.9216e-08	1.0366
2.9412e-06	3.9216e-08	2.6533e-08		2.9412e-06	3.9216e-08	1.0379
3.0196e-06	3.9216e-08	2.6893e-08		3.0196e-06	3.9216e-08	1.0392
3.098e-06	3.9216e-08	2.7364e-08		3.098e-06	3.9216e-08	1.0403
3.1765e-06	3.9216e-08	2.7825e-08		3.1765e-06	3.9216e-08	1.0416
3.2549e-06	3.9216e-08	2.7908e-08		3.2549e-06	3.9216e-08	1.0427
3.3333e-06	3.9216e-08	2.786e-08		3.3333e-06	3.9216e-08	1.0436
3.4118e-06	3.9216e-08	2.7519e-08		3.4118e-06	3.9216e-08	1.0453
3.4902e-06	3.9216e-08	2.7203e-08		3.4902e-06	3.9216e-08	1.0469
3.5686e-06	3.9216e-08	2.683e-08		3.5686e-06	3.9216e-08	1.0481
3.6471e-06	3.9216e-08	2.6439e-08		3.6471e-06	3.9216e-08	1.0489
3.7255e-06	3.9216e-08	2.6205e-08		3.7255e-06	3.9216e-08	1.0495
3.8039e-06	3.9216e-08	2.6107e-08		3.8039e-06	3.9216e-08	1.0506
3.8824e-06	3.9216e-08	2.6178e-08		3.8824e-06	3.9216e-08	1.0516
3.9608e-06	3.9216e-08	2.6345e-08		3.9608e-06	3.9216e-08	1.0526
4.0392e-06	3.9216e-08	2.6748e-08		4.0392e-06	3.9216e-08	1.0531
4.1176e-06	3.9216e-08	2.7433e-08		4.1176e-06	3.9216e-08	1.0531
4.1961e-06	3.9216e-08	2.8401e-08		4.1961e-06	3.9216e-08	1.0529
4.2745e-06	3.9216e-08	2.9074e-08		4.2745e-06	3.9216e-08	1.0532
4.3529e-06	3.9216e-08	2.9181e-08		4.3529e-06	3.9216e-08	1.0546
4.4314e-06	3.9216e-08	2.9126e-08		4.4314e-06	3.9216e-08	1.0561
4.5098e-06	3.9216e-08	2.8786e-08		4.5098e-06	3.9216e-08	1.0566
4.5882e-06	3.9216e-08	2.8298e-08		4.5882e-06	3.9216e-08	1.0575
4.6667e-06	3.9216e-08	2.7745e-08		4.6667e-06	3.9216e-08	1.0582
4.7451e-06	3.9216e-08	2.7307e-08		4.7451e-06	3.9216e-08	1.0589
4.8235e-06	3.9216e-08	2.7027e-08		4.8235e-06	3.9216e-08	1.0592
4.902e-06	3.9216e-08	2.6919e-08		4.902e-06	3.9216e-08	1.0597
4.9804e-06	3.9216e-08	2.6847e-08		4.9804e-06	3.9216e-08	1.0602
5.0588e-06	3.9216e-08	2.6756e-08		5.0588e-06	3.9216e-08	1.0605
5.1373e-06	3.9216e-08	2.6962e-08		5.1373e-06	3.9216e-08	1.0606
5.2157e-06	3.9216e-08	2.7217e-08		5.2157e-06	3.9216e-08	1.0607
5.2941e-06	3.9216e-08	2.7466e-08		5.2941e-06	3.9216e-08	1.0604
5.3725e-06	3.9216e-08	2.7491e-08		5.3725e-06	3.9216e-08	1.0596
5.451e-06	3.9216e-08	2.7607e-08		5.451e-06	3.9216e-08	1.0582
5.5294e-06	3.9216e-08	2.7524e-08		5.5294e-06	3.9216e-08	1.0585
5.6078e-06	3.9216e-08	2.75e-08		5.6078e-06	3.9216e-08	1.059
5.6863e-06	3.9216e-08	2.7461e-08		5.6863e-06	3.9216e-08	1.0599
5.7647e-06	3.9216e-08	2.7294e-08		5.7647e-06	3.9216e-08	1.0605
5.8431e-06	3.9216e-08	2.7224e-08		5.8431e-06	3.9216e-08	1.0609
5.9216e-06	3.9216e-08	2.7048e-08		5.9216e-06	3.9216e-08	1.0611
6e-06	3.9216e-08	2.6825e-08		6e-06	3.9216e-08	1.0615
6.0784e-06	3.9216e-08	2.6572e-08		6.0784e-06	3.9216e-08	1.0621
6.1569e-06	3.9216e-08	2.6556e-08		6.1569e-06	3.9216e-08	1.0625
6.2353e-06	3.9216e-08	2.6604e-08		6.2353e-06	3.9216e-08	1.063
6.3137e-06	3.9216e-08	2.6784e-08		6.3137e-06	3.9216e-08	1.0637
6.3922e-06	3.9216e-08	2.6818e-08		6.3922e-06	3.9216e-08	1.0639
6.4706e-06	3.9216e-08	2.6528e-08		6.4706e-06	3.9216e-08	1.0638
6.549e-06	3.9216e-08	2.6349e-08		6.549e-06	3.9216e-08	1.064
6.6275e-06	3.9216e-08	2.6267e-08		6.6275e-06	3.9216e-08	1.0642
6.7059e-06	3.9216e-08	2.6517e-08		6.7059e-06	3.9216e-08	1.0649
6.7843e-06	3.9216e-08	2.6951e-08		6.7843e-06	3.9216e-08	1.0654
6.8627e-06	3.9216e-08	2.7863e-08		6.8627e-06	3.9216e-08	1.0652
6.9412e-06	3.9216e-08	2.9182e-08		6.9412e-06	3.9216e-08	1.0655
7.0196e-06	3.9216e-08	3.0472e-08		7.0196e-06	3.9216e-08	1.0661
7.098e-06	3.9216e-08	3.1447e-08		7.098e-06	3.9216e-08	1.066
7.1765e-06	3.9216e-08	3.1385e-08		7.1765e-06	3.9216e-08	1.0658
7.2549e-06	3.9216e-08	3.1464e-08		7.2549e-06	3.9216e-08	1.0658
7.3333e-06	3.9216e-08	3.1498e-08		7.3333e-06	3.9216e-08	1.0657
7.4118e-06	3.9216e-08	3.1454e-08		7.4118e-06	3.9216e-08	1.066
7.4902e-06	3.9216e-08	3.1479e-08		7.4902e-06	3.9216e-08	1.0664
7.5686e-06	3.9216e-08	3.1315e-08		7.5686e-06	3.9216e-08	1.0668
7.6471e-06	3.9216e-08	3.13e-08		7.6471e-06	3.9216e-08	1.0675
7.7255e-06	3.9216e-08	3.1311e-08		7.7255e-06	3.9216e-08	1.0686
7.8039e-06	3.9216e-08	3.1595e-08		7.8039e-06	3.9216e-08	1.0686
7.8824e-06	3.9216e-08	3.198e-08		7.8824e-06	3.9216e-08	1.0692
7.9608e-06	3.9216e-08	3.2447e-08		7.9608e-06	3.9216e-08	1.0694
8.0392e-06	3.9216e-08	3.2394e-08		8.0392e-06	3.9216e-08	1.07
8.1176e-06	3.9216e-08	3.204e-08		8.1176e-06	3.9216e-08	1.0709
8.1961e-06	3.9216e-08	3.1708e-08		8.1961e-06	3.9216e-08	1.0718
8.2745e-06	3.9216e-08	3.1583e-08		8.2745e-06	3.9216e-08	1.073
8.3529e-06	3.9216e-08	3.143e-08		8.3529e-06	3.9216e-08	1.0739
8.4314e-06	3.9216e-08	3.1259e-08		8.4314e-06	3.9216e-08	1.0744
8.5098e-06	3.9216e-08	3.1133e-08		8.5098e-06	3.9216e-08	1.0748
8.5882e-06	3.9216e-08	3.0944e-08		8.5882e-06	3.9216e-08	1.0759
8.6667e-06	3.9216e-08	3.0748e-08		8.6667e-06	3.9216e-08	1.077
8.7451e-06	3.9216e-08	3.0295e-08		8.7451e-06	3.9216e-08	1.0776
8.8235e-06	3.9216e-08	2.9951e-08		8.8235e-06	3.9216e-08	1.0779
8.902e-06	3.9216e-08	2.9947e-08		8.902e-06	3.9216e-08	1.0782
8.9804e-06	3.9216e-08	2.9999e-08		8.9804e-06	3.9216e-08	1.0781
9.0588e-06	3.9216e-08	3.0325e-08		9.0588e-06	3.9216e-08	1.078
9.1373e-06	3.9216e-08	3.0684e-08		9.1373e-06	3.9216e-08	1.078
9.2157e-06	3.9216e-08	3.1343e-08		9.2157e-06	3.9216e-08	1.0778
9.2941e-06	3.9216e-08	3.1954e-08		9.2941e-06	3.9216e-08	1.0777
9.3725e-06	3.9216e-08	3.2172e-08		9.3725e-06	3.9216e-08	1.0776
9.451e-06	3.9216e-08	3.2515e-08		9.451e-06	3.9216e-08	1.0773
9.5294e-06	3.9216e-08	3.267e-08		9.5294e-06	3.9216e-08	1.0769
9.6078e-06	3.9216e-08	3.2717e-08		9.6078e-06	3.9216e-08	1.0766
9.6863e-06	3.9216e-08	3.2835e-08		9.6863e-06	3.9216e-08	1.0765
9.7647e-06	3.9216e-08	3.2838e-08		9.7647e-06	3.9216e-08	1.076
9.8431e-06	3.9216e-08	3.2874e-08		9.8431e-06	3.9216e-08	1.0758
9.9216e-06	3.9216e-08	3.2574e-08		9.9216e-06	3.9216e-08	1.0755
1e-05	3.9216e-08	3.2299e-08		1e-05	3.9216e-08	1.0752
1.0078e-05	3.9216e-08	3.2378e-08		1.0078e-05	3.9216e-08	1.0751
1.0157e-05	3.9216e-08	3.2353e-08		1.0157e-05	3.9216e-08	1.0746
1.0235e-05	3.9216e-08	3.2e-08		1.0235e-05	3.9216e-08	1.0743
1.0314e-05	3.9216e-08	3.1416e-08		1.0314e-05	3.9216e-08	1.0744
1.0392e-05	3.9216e-08	3.0706e-08		1.0392e-05	3.9216e-08	1.0748
1.0471e-05	3.9216e-08	3.0153e-08		1.0471e-05	3.9216e-08	1.075
1.0549e-05	3.9216e-08	2.9555e-08		1.0549e-05	3.9216e-08	1.0751
1.0627e-05	3.9216e-08	2.9241e-08		1.0627e-05	3.9216e-08	1.0759
1.0706e-05	3.9216e-08	2.9129e-08		1.0706e-05	3.9216e-08	1.077
1.0784e-05	3.9216e-08	2.9299e-08		1.0784e-05	3.9216e-08	1.0772
1.0863e-05	3.9216e-08	2.963e-08		1.0863e-05	3.9216e-08	1.0772
1.0941e-05	3.9216e-08	3.0277e-08		1.0941e-05	3.9216e-08	1.0773
1.102e-05	3.9216e-08	3.1215e-08		1.102e-05	3.9216e-08	1.0776
1.1098e-05	3.9216e-08	3.2177e-08		1.1098e-05	3.9216e-08	1.0781
1.1176e-05	3.9216e-08	3.2582e-08		1.1176e-05	3.9216e-08	1.0787
1.1255e-05	3.9216e-08	3.2609e-08		1.1255e-05	3.9216e-08	1.079
1.1333e-05	3.9216e-08	3.2693e-08		1.1333e-05	3.9216e-08	1.0793
1.1412e-05	3.9216e-08	3.2806e-08		1.1412e-05	3.9216e-08	1.0798
1.149e-05	3.9216e-08	3.2857e-08		1.149e-05	3.9216e-08	1.08
1.1569e-05	3.9216e-08	3.2977e-08		1.1569e-05	3.9216e-08	1.0806
1.1647e-05	3.9216e-08	3.3027e-08		1.1647e-05	3.9216e-08	1.0811
1.1725e-05	3.9216e-08	3.2828e-08		1.1725e-05	3.9216e-08	1.0813
1.1804e-05	3.9216e-08	3.212e-08		1.1804e-05	3.9216e-08	1.0812
1.1882e-05	3.9216e-08	3.12e-08		1.1882e-05	3.9216e-08	1.0811
1.1961e-05	3.9216e-08	3.0274e-08		1.1961e-05	3.9216e-08	1.081
1.2039e-05	3.9216e-08	2.9711e-08		1.2039e-05	3.9216e-08	1.08
1.2118e-05	3.9216e-08	2.9427e-08		1.2118e-05	3.9216e-08	1.0799
1.2196e-05	3.9216e-08	2.9513e-08		1.2196e-05	3.9216e-08	1.0793
1.2275e-05	3.9216e-08	2.9761e-08		1.2275e-05	3.9216e-08	1.0793
1.2353e-05	3.9216e-08	3.0193e-08		1.2353e-05	3.9216e-08	1.0788
1.2431e-05	3.9216e-08	3.0577e-08		1.2431e-05	3.9216e-08	1.0779
1.251e-05	3.9216e-08	3.0699e-08		1.251e-05	3.9216e-08	1.0775
1.2588e-05	3.9216e-08	3.0377e-08		1.2588e-05	3.9216e-08	1.0772
1.2667e-05	3.9216e-08	3.0042e-08		1.2667e-05	3.9216e-08	1.077
1.2745e-05	3.9216e-08	2.9922e-08		1.2745e-05	3.9216e-08	1.0771
1.2824e-05	3.9216e-08	2.8933e-08		1.2824e-05	3.9216e-08	1.0775
1.2902e-05	3.9216e-08	2.7436e-08		1.2902e-05	3.9216e-08	1.078
1.298e-05	3.9216e-08	2.6878e-08		1.298e-05	3.9216e-08	1.0789
1.3059e-05	3.9216e-08	2.6843e-08		1.3059e-05	3.9216e-08	1.0793
1.3137e-05	3.9216e-08	2.7182e-08		1.3137e-05	3.9216e-08	1.0791
1.3216e-05	3.9216e-08	2.7847e-08		1.3216e-05	3.9216e-08	1.0794
1.3294e-05	3.9216e-08	2.8083e-08		1.3294e-05	3.9216e-08	1.0792
1.3373e-05	3.9216e-08	2.7864e-08		1.3373e-05	3.9216e-08	1.0793
1.3451e-05	3.9216e-08	2.7555e-08		1.3451e-05	3.9216e-08	1.0792
1.3529e-05	3.9216e-08	2.7427e-08		1.3529e-05	3.9216e-08	1.0792
1.3608e-05	3.9216e-08	2.7453e-08		1.3608e-05	3.9216e-08	1.0797
1.3686e-05	3.9216e-08	2.7319e-08		1.3686e-05	3.9216e-08	1.0798
1.3765e-05	3.9216e-08	2.6565e-08		1.3765e-05	3.9216e-08	1.0795
1.3843e-05	3.9216e-08	2.6043e-08		1.3843e-05	3.9216e-08	1.079
1.3922e-05	3.9216e-08	2.5754e-08		1.3922e-05	3.9216e-08	1.079
1.4e-05	3.9216e-08	2.5645e-08		1.4e-05	3.9216e-08	1.0788
1.4078e-05	3.9216e-08	2.572e-08		1.4078e-05	3.9216e-08	1.0786
1.4157e-05	3.9216e-08	2.5992e-08		1.4157e-05	3.9216e-08	1.0778
1.4235e-05	3.9216e-08	2.6458e-08		1.4235e-05	3.9216e-08	1.0762
1.4314e-05	3.9216e-08	2.6959e-08		1.4314e-05	3.9216e-08	1.0745
1.4392e-05	3.9216e-08	2.7324e-08		1.4392e-05	3.9216e-08	1.0729
1.4471e-05	3.9216e-08	2.7352e-08		1.4471e-05	3.9216e-08	1.0721
1.4549e-05	3.9216e-08	2.726e-08		1.4549e-05	3.9216e-08	1.0714
1.4627e-05	3.9216e-08	2.7606e-08		1.4627e-05	3.9216e-08	1.0714
1.4706e-05	3.9216e-08	2.7725e-08		1.4706e-05	3.9216e-08	1.0717
1.4784e-05	3.9216e-08	2.7659e-08		1.4784e-05	3.9216e-08	1.0718
1.4863e-05	3.9216e-08	2.757e-08		1.4863e-05	3.9216e-08	1.0719
1.4941e-05	3.9216e-08	2.7402e-08		1.4941e-05	3.9216e-08	1.072
1.502e-05	3.9216e-08	2.7176e-08		1.502e-05	3.9216e-08	1.0719
1.5098e-05	3.9216e-08	2.6961e-08		1.5098e-05	3.9216e-08	1.0719
1.5176e-05	3.9216e-08	2.693e-08		1.5176e-05	3.9216e-08	1.0715
1.5255e-05	3.9216e-08	2.7196e-08		1.5255e-05	3.9216e-08	1.0708
1.5333e-05	3.9216e-08	2.7613e-08		1.5333e-05	3.9216e-08	1.0705
1.5412e-05	3.9216e-08	2.7886e-08		1.5412e-05	3.9216e-08	1.0707
1.549e-05	3.9216e-08	2.7718e-08		1.549e-05	3.9216e-08	1.0708
1.5569e-05	3.9216e-08	2.7468e-08		1.5569e-05	3.9216e-08	1.0708
1.5647e-05	3.9216e-08	2.7283e-08		1.5647e-05	3.9216e-08	1.0705
1.5725e-05	3.9216e-08	2.7023e-08		1.5725e-05	3.9216e-08	1.0703
1.5804e-05	3.9216e-08	2.6964e-08		1.5804e-05	3.9216e-08	1.0701
1.5882e-05	3.9216e-08	2.69e-08		1.5882e-05	3.9216e-08	1.0694
1.5961e-05	3.9216e-08	2.678e-08		1.5961e-05	3.9216e-08	1.069
1.6039e-05	3.9216e-08	2.683e-08		1.6039e-05	3.9216e-08	1.0689
1.6118e-05	3.9216e-08	2.6892e-08		1.6118e-05	3.9216e-08	1.0683
1.6196e-05	3.9216e-08	2.7151e-08		1.6196e-05	3.9216e-08	1.0674
1.6275e-05	3.9216e-08	2.7239e-08		1.6275e-05	3.9216e-08	1.0672
1.6353e-05	3.9216e-08	2.7521e-08		1.6353e-05	3.9216e-08	1.0664
1.6431e-05	3.9216e-08	2.775e-08		1.6431e-05	3.9216e-08	1.0654
1.651e-05	3.9216e-08	2.7602e-08		1.651e-05	3.9216e-08	1.0645
1.6588e-05	3.9216e-08	2.7463e-08		1.6588e-05	3.9216e-08	1.0634
1.6667e-05	3.9216e-08	2.6978e-08		1.6667e-05	3.9216e-08	1.0627
1.6745e-05	3.9216e-08	2.6719e-08		1.6745e-05	3.9216e-08	1.0622
1.6824e-05	3.9216e-08	2.6432e-08		1.6824e-05	3.9216e-08	1.0615
1.6902e-05	3.9216e-08	2.6444e-08		1.6902e-05	3.9216e-08	1.0609
1.698e-05	3.9216e-08	2.6523e-08		1.698e-05	3.9216e-08	1.0597
1.7059e-05	3.9216e-08	2.6879e-08		1.7059e-05	3.9216e-08	1.059
1.7137e-05	3.9216e-08	2.7337e-08		1.7137e-05	3.9216e-08	1.0576
1.7216e-05	3.9216e-08	2.7737e-08		1.7216e-05	3.9216e-08	1.0567
1.7294e-05	3.9216e-08	2.7944e-08		1.7294e-05	3.9216e-08	1.0557
1.7373e-05	3.9216e-08	2.8129e-08		1.7373e-05	3.9216e-08	1.0544
1.7451e-05	3.9216e-08	2.8037e-08		1.7451e-05	3.9216e-08	1.0526
1.7529e-05	3.9216e-08	2.8042e-08		1.7529e-05	3.9216e-08	1.0506
1.7608e-05	3.9216e-08	2.8076e-08		1.7608e-05	3.9216e-08	1.0486
1.7686e-05	3.9216e-08	2.7972e-08		1.7686e-05	3.9216e-08	1.0467
1.7765e-05	3.9216e-08	2.7891e-08		1.7765e-05	3.9216e-08	1.0453
1.7843e-05	3.9216e-08	2.7628e-08		1.7843e-05	3.9216e-08	1.0442
1.7922e-05	3.9216e-08	2.7497e-08		1.7922e-05	3.9216e-08	1.0436
1.8e-05	3.9216e-08	2.7429e-08		1.8e-05	3.9216e-08	1.0427
1.8078e-05	3.9216e-08	2.74e-08		1.8078e-05	3.9216e-08	1.0413
1.8157e-05	3.9216e-08	2.7165e-08		1.8157e-05	3.9216e-08	1.0403
1.8235e-05	3.9216e-08	2.6884e-08		1.8235e-05	3.9216e-08	1.0394
1.8314e-05	3.9216e-08	2.6805e-08		1.8314e-05	3.9216e-08	1.0379
1.8392e-05	3.9216e-08	2.652e-08		1.8392e-05	3.9216e-08	1.0369
1.8471e-05	3.9216e-08	2.6268e-08		1.8471e-05	3.9216e-08	1.0361
1.8549e-05	3.9216e-08	2.6194e-08		1.8549e-05	3.9216e-08	1.0353
1.8627e-05	3.9216e-08	2.6127e-08		1.8627e-05	3.9216e-08	1.0343
1.8706e-05	3.9216e-08	2.5944e-08		1.8706e-05	3.9216e-08	1.0339
1.8784e-05	3.9216e-08	2.6029e-08		1.8784e-05	3.9216e-08	1.0337
1.8863e-05	3.9216e-08	2.631e-08		1.8863e-05	3.9216e-08	1.0331
1.8941e-05	3.9216e-08	2.653e-08		1.8941e-05	3.9216e-08	1.033
1.902e-05	3.9216e-08	2.6459e-08		1.902e-05	3.9216e-08	1.033
1.9098e-05	3.9216e-08	2.6371e-08		1.9098e-05	3.9216e-08	1.0325
1.9176e-05	3.9216e-08	2.6274e-08		1.9176e-05	3.9216e-08	1.0318
1.9255e-05	3.9216e-08	2.6358e-08		1.9255e-05	3.9216e-08	1.0316
1.9333e-05	3.9216e-08	2.6694e-08		1.9333e-05	3.9216e-08	1.0312
1.9412e-05	3.9216e-08	2.6919e-08		1.9412e-05	3.9216e-08	1.0312
1.949e-05	3.9216e-08	2.6839e-08		1.949e-05	3.9216e-08	1.0311
1.9569e-05	3.9216e-08	2.6924e-08		1.9569e-05	3.9216e-08	1.0308
1.9647e-05	3.9216e-08	2.7139e-08		1.9647e-05	3.9216e-08	1.0306
1.9725e-05	3.9216e-08	2.7345e-08		1.9725e-05	3.9216e-08	1.031
1.9804e-05	3.9216e-08	2.736e-08		1.9804e-05	3.9216e-08	1.0315
1.9882e-05	3.9216e-08	2.7479e-08		1.9882e-05	3.9216e-08	1.0312
1.9961e-05	3.9216e-08	2.7267e-08		1.9961e-05	3.9216e-08	1.0305
2.0039e-05	3.9216e-08	2.696e-08		2.0039e-05	3.9216e-08	1.0302
3.9216e-08	1.1765e-07	2.6517e-08		3.9216e-08	1.1765e-07	0.98879
1.1765e-07	1.1765e-07	2.6639e-08		1.1765e-07	1.1765e-07	0.99038
1.9608e-07	1.1765e-07	2.6701e-08		1.9608e-07	1.1765e-07	0.99251
2.7451e-07	1.1765e-07	2.6776e-08		2.7451e-07	1.1765e-07	0.99475
3.5294e-07	1.1765e-07	2.6734e-08		3.5294e-07	1.1765e-07	0.99634
4.3137e-07	1.1765e-07	2.703e-08		4.3137e-07	1.1765e-07	0.99821
5.098e-07	1.1765e-07	2.7426e-08		5.098e-07	1.1765e-07	1
5.8824e-07	1.1765e-07	2.7758e-08		5.8824e-07	1.1765e-07	1.0016
6.6667e-07	1.1765e-07	2.7921e-08		6.6667e-07	1.1765e-07	1.0032
7.451e-07	1.1765e-07	2.7842e-08		7.451e-07	1.1765e-07	1.0047
8.2353e-07	1.1765e-07	2.7478e-08		8.2353e-07	1.1765e-07	1.0057
9.0196e-07	1.1765e-07	2.7222e-08		9.0196e-07	1.1765e-07	1.0074
9.8039e-07	1.1765e-07	2.7086e-08		9.8039e-07	1.1765e-07	1.0094
1.0588e-06	1.1765e-07	2.7112e-08		1.0588e-06	1.1765e-07	1.0118
1.1373e-06	1.1765e-07	2.6982e-08		1.1373e-06	1.1765e-07	1.0135
1.2157e-06	1.1765e-07	2.6992e-08		1.2157e-06	1.1765e-07	1.0152
1.2941e-06	1.1765e-07	2.697e-08		1.2941e-06	1.1765e-07	1.0171
1.3725e-06	1.1765e-07	2.7192e-08		1.3725e-06	1.1765e-07	1.0189
1.451e-06	1.1765e-07	2.7141e-08		1.451e-06	1.1765e-07	1.0207
1.5294e-06	1.1765e-07	2.7002e-08		1.5294e-06	1.1765e-07	1.0226
1.6078e-06	1.1765e-07	2.6938e-08		1.6078e-06	1.1765e-07	1.0244
1.6863e-06	1.1765e-07	2.6978e-08		1.6863e-06	1.1765e-07	1.0261
1.7647e-06	1.1765e-07	2.7081e-08		1.7647e-06	1.1765e-07	1.0277
1.8431e-06	1.1765e-07	2.6946e-08		1.8431e-06	1.1765e-07	1.0294
1.9216e-06	1.1765e-07	2.6552e-08		1.9216e-06	1.1765e-07	1.0308
2e-06	1.1765e-07	2.6095e-08		2e-06	1.1765e-07	1.032
2.0784e-06	1.1765e-07	2.5898e-08		2.0784e-06	1.1765e-07	1.0328
2.1569e-06	1.1765e-07	2.5764e-08		2.1569e-06	1.1765e-07	1.0337
2.2353e-06	1.1765e-07	2.5769e-08		2.2353e-06	1.1765e-07	1.0351
2.3137e-06	1.1765e-07	2.6041e-08		2.3137e-06	1.1765e-07	1.0354
2.3922e-06	1.1765e-07	2.6443e-08		2.3922e-06	1.1765e-07	1.0355
2.4706e-06	1.1765e-07	2.663e-08		2.4706e-06	1.1765e-07	1.0365
2.549e-06	1.1765e-07	2.6553e-08		2.549e-06	1.1765e-07	1.0378
2.6275e-06	1.1765e-07	2.651e-08		2.6275e-06	1.1765e-07	1.039
2.7059e-06	1.1765e-07	2.6379e-08		2.7059e-06	1.1765e-07	1.0405
2.7843e-06	1.1765e-07	2.6261e-08		2.7843e-06	1.1765e-07	1.0416
2.8627e-06	1.1765e-07	2.6436e-08		2.8627e-06	1.1765e-07	1.0428
2.9412e-06	1.1765e-07	2.6708e-08		2.9412e-06	1.1765e-07	1.0439
3.0196e-06	1.1765e-07	2.7042e-08		3.0196e-06	1.1765e-07	1.0452
3.098e-06	1.1765e-07	2.7327e-08		3.098e-06	1.1765e-07	1.0461
3.1765e-06	1.1765e-07	2.7719e-08		3.1765e-06	1.1765e-07	1.0469
3.2549e-06	1.1765e-07	2.7838e-08		3.2549e-06	1.1765e-07	1.0485
3.3333e-06	1.1765e-07	2.784e-08		3.3333e-06	1.1765e-07	1.0495
3.4118e-06	1.1765e-07	2.7504e-08		3.4118e-06	1.1765e-07	1.0507
3.4902e-06	1.1765e-07	2.7039e-08		3.4902e-06	1.1765e-07	1.052
3.5686e-06	1.1765e-07	2.6742e-08		3.5686e-06	1.1765e-07	1.0529
3.6471e-06	1.1765e-07	2.6507e-08		3.6471e-06	1.1765e-07	1.0537
3.7255e-06	1.1765e-07	2.6225e-08		3.7255e-06	1.1765e-07	1.0542
3.8039e-06	1.1765e-07	2.6116e-08		3.8039e-06	1.1765e-07	1.0547
3.8824e-06	1.1765e-07	2.6196e-08		3.8824e-06	1.1765e-07	1.0554
3.9608e-06	1.1765e-07	2.6388e-08		3.9608e-06	1.1765e-07	1.056
4.0392e-06	1.1765e-07	2.6678e-08		4.0392e-06	1.1765e-07	1.0569
4.1176e-06	1.1765e-07	2.7126e-08		4.1176e-06	1.1765e-07	1.0577
4.1961e-06	1.1765e-07	2.7905e-08		4.1961e-06	1.1765e-07	1.0587
4.2745e-06	1.1765e-07	2.8678e-08		4.2745e-06	1.1765e-07	1.0591
4.3529e-06	1.1765e-07	2.8925e-08		4.3529e-06	1.1765e-07	1.0598
4.4314e-06	1.1765e-07	2.9033e-08		4.4314e-06	1.1765e-07	1.0605
4.5098e-06	1.1765e-07	2.8898e-08		4.5098e-06	1.1765e-07	1.0608
4.5882e-06	1.1765e-07	2.8486e-08		4.5882e-06	1.1765e-07	1.0609
4.6667e-06	1.1765e-07	2.7969e-08		4.6667e-06	1.1765e-07	1.0612
4.7451e-06	1.1765e-07	2.7537e-08		4.7451e-06	1.1765e-07	1.0616
4.8235e-06	1.1765e-07	2.7202e-08		4.8235e-06	1.1765e-07	1.0618
4.902e-06	1.1765e-07	2.6865e-08		4.902e-06	1.1765e-07	1.0621
4.9804e-06	1.1765e-07	2.6573e-08		4.9804e-06	1.1765e-07	1.0622
5.0588e-06	1.1765e-07	2.6435e-08		5.0588e-06	1.1765e-07	1.0623
5.1373e-06	1.1765e-07	2.6326e-08		5.1373e-06	1.1765e-07	1.0625
5.2157e-06	1.1765e-07	2.6415e-08		5.2157e-06	1.1765e-07	1.0619
5.2941e-06	1.1765e-07	2.6567e-08		5.2941e-06	1.1765e-07	1.0617
5.3725e-06	1.1765e-07	2.6823e-08		5.3725e-06	1.1765e-07	1.0614
5.451e-06	1.1765e-07	2.6846e-08		5.451e-06	1.1765e-07	1.0612
5.5294e-06	1.1765e-07	2.6773e-08		5.5294e-06	1.1765e-07	1.0612
5.6078e-06	1.1765e-07	2.6674e-08		5.6078e-06	1.1765e-07	1.0614
5.6863e-06	1.1765e-07	2.6689e-08		5.6863e-06	1.1765e-07	1.062
5.7647e-06	1.1765e-07	2.6654e-08		5.7647e-06	1.1765e-07	1.0629
5.8431e-06	1.1765e-07	2.6718e-08		5.8431e-06	1.1765e-07	1.064
5.9216e-06	1.1765e-07	2.6821e-08		5.9216e-06	1.1765e-07	1.0647
6e-06	1.1765e-07	2.6814e-08		6e-06	1.1765e-07	1.0656
6.0784e-06	1.1765e-07	2.6588e-08		6.0784e-06	1.1765e-07	1.066
6.1569e-06	1.1765e-07	2.6614e-08		6.1569e-06	1.1765e-07	1.0663
6.2353e-06	1.1765e-07	2.671e-08		6.2353e-06	1.1765e-07	1.0665
6.3137e-06	1.1765e-07	2.6653e-08		6.3137e-06	1.1765e-07	1.0666
6.3922e-06	1.1765e-07	2.648e-08		6.3922e-06	1.1765e-07	1.0674
6.4706e-06	1.1765e-07	2.628e-08		6.4706e-06	1.1765e-07	1.0675
6.549e-06	1.1765e-07	2.6261e-08		6.549e-06	1.1765e-07	1.0676
6.6275e-06	1.1765e-07	2.6395e-08		6.6275e-06	1.1765e-07	1.0678
6.7059e-06	1.1765e-07	2.6626e-08		6.7059e-06	1.1765e-07	1.0679
6.7843e-06	1.1765e-07	2.7323e-08		6.7843e-06	1.1765e-07	1.0683
6.8627e-06	1.1765e-07	2.8234e-08		6.8627e-06	1.1765e-07	1.0682
6.9412e-06	1.1765e-07	2.9459e-08		6.9412e-06	1.1765e-07	1.0686
7.0196e-06	1.1765e-07	3.0939e-08		7.0196e-06	1.1765e-07	1.0692
7.098e-06	1.1765e-07	3.1996e-08		7.098e-06	1.1765e-07	1.0694
7.1765e-06	1.1765e-07	3.1769e-08		7.1765e-06	1.1765e-07	1.0694
7.2549e-06	1.1765e-07	3.1799e-08		7.2549e-06	1.1765e-07	1.0691
7.3333e-06	1.1765e-07	3.1796e-08		7.3333e-06	1.1765e-07	1.0692
7.4118e-06	1.1765e-07	3.1577e-08		7.4118e-06	1.1765e-07	1.0697
7.4902e-06	1.1765e-07	3.1643e-08		7.4902e-06	1.1765e-07	1.0699
7.5686e-06	1.1765e-07	3.1612e-08		7.5686e-06	1.1765e-07	1.07
7.6471e-06	1.1765e-07	3.1531e-08		7.6471e-06	1.1765e-07	1.0703
7.7255e-06	1.1765e-07	3.1663e-08		7.7255e-06	1.1765e-07	1.0704
7.8039e-06	1.1765e-07	3.1876e-08		7.8039e-06	1.1765e-07	1.0709
7.8824e-06	1.1765e-07	3.2153e-08		7.8824e-06	1.1765e-07	1.0718
7.9608e-06	1.1765e-07	3.2492e-08		7.9608e-06	1.1765e-07	1.0728
8.0392e-06	1.1765e-07	3.2598e-08		8.0392e-06	1.1765e-07	1.0739
8.1176e-06	1.1765e-07	3.2363e-08		8.1176e-06	1.1765e-07	1.0741
8.1961e-06	1.1765e-07	3.2135e-08		8.1961e-06	1.1765e-07	1.0743
8.2745e-06	1.1765e-07	3.1753e-08		8.2745e-06	1.1765e-07	1.0756
8.3529e-06	1.1765e-07	3.1488e-08		8.3529e-06	1.1765e-07	1.0762
8.4314e-06	1.1765e-07	3.1189e-08		8.4314e-06	1.1765e-07	1.0768
8.5098e-06	1.1765e-07	3.1065e-08		8.5098e-06	1.1765e-07	1.0773
8.5882e-06	1.1765e-07	3.0685e-08		8.5882e-06	1.1765e-07	1.0773
8.6667e-06	1.1765e-07	3.0336e-08		8.6667e-06	1.1765e-07	1.0775
8.7451e-06	1.1765e-07	3.0002e-08		8.7451e-06	1.1765e-07	1.0778
8.8235e-06	1.1765e-07	2.9782e-08		8.8235e-06	1.1765e-07	1.0787
8.902e-06	1.1765e-07	2.9689e-08		8.902e-06	1.1765e-07	1.0792
8.9804e-06	1.1765e-07	2.9574e-08		8.9804e-06	1.1765e-07	1.0799
9.0588e-06	1.1765e-07	2.9772e-08		9.0588e-06	1.1765e-07	1.0801
9.1373e-06	1.1765e-07	3.0158e-08		9.1373e-06	1.1765e-07	1.08
9.2157e-06	1.1765e-07	3.113e-08		9.2157e-06	1.1765e-07	1.0798
9.2941e-06	1.1765e-07	3.2047e-08		9.2941e-06	1.1765e-07	1.0804
9.3725e-06	1.1765e-07	3.2534e-08		9.3725e-06	1.1765e-07	1.0804
9.451e-06	1.1765e-07	3.2665e-08		9.451e-06	1.1765e-07	1.0801
9.5294e-06	1.1765e-07	3.264e-08		9.5294e-06	1.1765e-07	1.0795
9.6078e-06	1.1765e-07	3.241e-08		9.6078e-06	1.1765e-07	1.08
9.6863e-06	1.1765e-07	3.2152e-08		9.6863e-06	1.1765e-07	1.0801
9.7647e-06	1.1765e-07	3.193e-08		9.7647e-06	1.1765e-07	1.0805
9.8431e-06	1.1765e-07	3.1765e-08		9.8431e-06	1.1765e-07	1.0808
9.9216e-06	1.1765e-07	3.1842e-08		9.9216e-06	1.1765e-07	1.0807
1e-05	1.1765e-07	3.1892e-08		1e-05	1.1765e-07	1.0809
1.0078e-05	1.1765e-07	3.2001e-08		1.0078e-05	1.1765e-07	1.0808
1.0157e-05	1.1765e-07	3.1881e-08		1.0157e-05	1.1765e-07	1.0801
1.0235e-05	1.1765e-07	3.1594e-08		1.0235e-05	1.1765e-07	1.0797
1.0314e-05	1.1765e-07	3.1132e-08		1.0314e-05	1.1765e-07	1.0796
1.0392e-05	1.1765e-07	3.0634e-08		1.0392e-05	1.1765e-07	1.0797
1.0471e-05	1.1765e-07	2.9878e-08		1.0471e-05	1.1765e-07	1.0802
1.0549e-05	1.1765e-07	2.9294e-08		1.0549e-05	1.1765e-07	1.081
1.0627e-05	1.1765e-07	2.9143e-08		1.0627e-05	1.1765e-07	1.0824
1.0706e-05	1.1765e-07	2.9067e-08		1.0706e-05	1.1765e-07	1.0828
1.0784e-05	1.1765e-07	2.9148e-08		1.0784e-05	1.1765e-07	1.0829
1.0863e-05	1.1765e-07	2.9448e-08		1.0863e-05	1.1765e-07	1.0832
1.0941e-05	1.1765e-07	3.0215e-08		1.0941e-05	1.1765e-07	1.0833
1.102e-05	1.1765e-07	3.1262e-08		1.102e-05	1.1765e-07	1.0833
1.1098e-05	1.1765e-07	3.2349e-08		1.1098e-05	1.1765e-07	1.0836
1.1176e-05	1.1765e-07	3.2759e-08		1.1176e-05	1.1765e-07	1.0835
1.1255e-05	1.1765e-07	3.2649e-08		1.1255e-05	1.1765e-07	1.083
1.1333e-05	1.1765e-07	3.2604e-08		1.1333e-05	1.1765e-07	1.083
1.1412e-05	1.1765e-07	3.2718e-08		1.1412e-05	1.1765e-07	1.0828
1.149e-05	1.1765e-07	3.3e-08		1.149e-05	1.1765e-07	1.0832
1.1569e-05	1.1765e-07	3.3176e-08		1.1569e-05	1.1765e-07	1.0828
1.1647e-05	1.1765e-07	3.3372e-08		1.1647e-05	1.1765e-07	1.0823
1.1725e-05	1.1765e-07	3.3399e-08		1.1725e-05	1.1765e-07	1.0819
1.1804e-05	1.1765e-07	3.2909e-08		1.1804e-05	1.1765e-07	1.0822
1.1882e-05	1.1765e-07	3.2101e-08		1.1882e-05	1.1765e-07	1.0823
1.1961e-05	1.1765e-07	3.1406e-08		1.1961e-05	1.1765e-07	1.0819
1.2039e-05	1.1765e-07	3.0946e-08		1.2039e-05	1.1765e-07	1.0816
1.2118e-05	1.1765e-07	3.0741e-08		1.2118e-05	1.1765e-07	1.0818
1.2196e-05	1.1765e-07	3.0668e-08		1.2196e-05	1.1765e-07	1.082
1.2275e-05	1.1765e-07	3.0786e-08		1.2275e-05	1.1765e-07	1.082
1.2353e-05	1.1765e-07	3.0784e-08		1.2353e-05	1.1765e-07	1.0816
1.2431e-05	1.1765e-07	3.0825e-08		1.2431e-05	1.1765e-07	1.0815
1.251e-05	1.1765e-07	3.0722e-08		1.251e-05	1.1765e-07	1.0813
1.2588e-05	1.1765e-07	3.033e-08		1.2588e-05	1.1765e-07	1.0807
1.2667e-05	1.1765e-07	3.0102e-08		1.2667e-05	1.1765e-07	1.0797
1.2745e-05	1.1765e-07	2.9937e-08		1.2745e-05	1.1765e-07	1.0796
1.2824e-05	1.1765e-07	2.893e-08		1.2824e-05	1.1765e-07	1.0801
1.2902e-05	1.1765e-07	2.7482e-08		1.2902e-05	1.1765e-07	1.0802
1.298e-05	1.1765e-07	2.691e-08		1.298e-05	1.1765e-07	1.0804
1.3059e-05	1.1765e-07	2.685e-08		1.3059e-05	1.1765e-07	1.0804
1.3137e-05	1.1765e-07	2.7123e-08		1.3137e-05	1.1765e-07	1.0809
1.3216e-05	1.1765e-07	2.7588e-08		1.3216e-05	1.1765e-07	1.0813
1.3294e-05	1.1765e-07	2.7337e-08		1.3294e-05	1.1765e-07	1.0819
1.3373e-05	1.1765e-07	2.7129e-08		1.3373e-05	1.1765e-07	1.0822
1.3451e-05	1.1765e-07	2.6792e-08		1.3451e-05	1.1765e-07	1.082
1.3529e-05	1.1765e-07	2.6646e-08		1.3529e-05	1.1765e-07	1.0815
1.3608e-05	1.1765e-07	2.6658e-08		1.3608e-05	1.1765e-07	1.0815
1.3686e-05	1.1765e-07	2.6423e-08		1.3686e-05	1.1765e-07	1.0813
1.3765e-05	1.1765e-07	2.6046e-08		1.3765e-05	1.1765e-07	1.0813
1.3843e-05	1.1765e-07	2.5586e-08		1.3843e-05	1.1765e-07	1.081
1.3922e-05	1.1765e-07	2.5437e-08		1.3922e-05	1.1765e-07	1.0809
1.4e-05	1.1765e-07	2.5309e-08		1.4e-05	1.1765e-07	1.0809
1.4078e-05	1.1765e-07	2.5295e-08		1.4078e-05	1.1765e-07	1.0814
1.4157e-05	1.1765e-07	2.5652e-08		1.4157e-05	1.1765e-07	1.0813
1.4235e-05	1.1765e-07	2.6214e-08		1.4235e-05	1.1765e-07	1.0805
1.4314e-05	1.1765e-07	2.6714e-08		1.4314e-05	1.1765e-07	1.0796
1.4392e-05	1.1765e-07	2.708e-08		1.4392e-05	1.1765e-07	1.0787
1.4471e-05	1.1765e-07	2.7201e-08		1.4471e-05	1.1765e-07	1.078
1.4549e-05	1.1765e-07	2.7403e-08		1.4549e-05	1.1765e-07	1.0769
1.4627e-05	1.1765e-07	2.7527e-08		1.4627e-05	1.1765e-07	1.0752
1.4706e-05	1.1765e-07	2.7721e-08		1.4706e-05	1.1765e-07	1.074
1.4784e-05	1.1765e-07	2.7666e-08		1.4784e-05	1.1765e-07	1.0737
1.4863e-05	1.1765e-07	2.7577e-08		1.4863e-05	1.1765e-07	1.074
1.4941e-05	1.1765e-07	2.7468e-08		1.4941e-05	1.1765e-07	1.0738
1.502e-05	1.1765e-07	2.7286e-08		1.502e-05	1.1765e-07	1.0739
1.5098e-05	1.1765e-07	2.715e-08		1.5098e-05	1.1765e-07	1.074
1.5176e-05	1.1765e-07	2.7148e-08		1.5176e-05	1.1765e-07	1.0738
1.5255e-05	1.1765e-07	2.7357e-08		1.5255e-05	1.1765e-07	1.0734
1.5333e-05	1.1765e-07	2.751e-08		1.5333e-05	1.1765e-07	1.0727
1.5412e-05	1.1765e-07	2.7609e-08		1.5412e-05	1.1765e-07	1.0724
1.549e-05	1.1765e-07	2.7365e-08		1.549e-05	1.1765e-07	1.0722
1.5569e-05	1.1765e-07	2.7268e-08		1.5569e-05	1.1765e-07	1.0718
1.5647e-05	1.1765e-07	2.7319e-08		1.5647e-05	1.1765e-07	1.072
1.5725e-05	1.1765e-07	2.7301e-08		1.5725e-05	1.1765e-07	1.0722
1.5804e-05	1.1765e-07	2.7164e-08		1.5804e-05	1.1765e-07	1.0719
1.5882e-05	1.1765e-07	2.693e-08		1.5882e-05	1.1765e-07	1.0715
1.5961e-05	1.1765e-07	2.681e-08		1.5961e-05	1.1765e-07	1.0714
1.6039e-05	1.1765e-07	2.682e-08		1.6039e-05	1.1765e-07	1.072
1.6118e-05	1.1765e-07	2.6849e-08		1.6118e-05	1.1765e-07	1.0716
1.6196e-05	1.1765e-07	2.7165e-08		1.6196e-05	1.1765e-07	1.071
1.6275e-05	1.1765e-07	2.7228e-08		1.6275e-05	1.1765e-07	1.0699
1.6353e-05	1.1765e-07	2.732e-08		1.6353e-05	1.1765e-07	1.0687
1.6431e-05	1.1765e-07	2.7697e-08		1.6431e-05	1.1765e-07	1.068
1.651e-05	1.1765e-07	2.8007e-08		1.651e-05	1.1765e-07	1.0674
1.6588e-05	1.1765e-07	2.8089e-08		1.6588e-05	1.1765e-07	1.0663
1.6667e-05	1.1765e-07	2.798e-08		1.6667e-05	1.1765e-07	1.0648
1.6745e-05	1.1765e-07	2.8115e-08		1.6745e-05	1.1765e-07	1.064
1.6824e-05	1.1765e-07	2.7882e-08		1.6824e-05	1.1765e-07	1.0636
1.6902e-05	1.1765e-07	2.7651e-08		1.6902e-05	1.1765e-07	1.063
1.698e-05	1.1765e-07	2.7334e-08		1.698e-05	1.1765e-07	1.062
1.7059e-05	1.1765e-07	2.7199e-08		1.7059e-05	1.1765e-07	1.0604
1.7137e-05	1.1765e-07	2.7142e-08		1.7137e-05	1.1765e-07	1.0587
1.7216e-05	1.1765e-07	2.7005e-08		1.7216e-05	1.1765e-07	1.0574
1.7294e-05	1.1765e-07	2.6616e-08		1.7294e-05	1.1765e-07	1.0564
1.7373e-05	1.1765e-07	2.6339e-08		1.7373e-05	1.1765e-07	1.0553
1.7451e-05	1.1765e-07	2.6449e-08		1.7451e-05	1.1765e-07	1.0542
1.7529e-05	1.1765e-07	2.6621e-08		1.7529e-05	1.1765e-07	1.0526
1.7608e-05	1.1765e-07	2.6931e-08		1.7608e-05	1.1765e-07	1.051
1.7686e-05	1.1765e-07	2.7171e-08		1.7686e-05	1.1765e-07	1.0494
1.7765e-05	1.1765e-07	2.7588e-08		1.7765e-05	1.1765e-07	1.0479
1.7843e-05	1.1765e-07	2.7774e-08		1.7843e-05	1.1765e-07	1.0472
1.7922e-05	1.1765e-07	2.762e-08		1.7922e-05	1.1765e-07	1.046
1.8e-05	1.1765e-07	2.7494e-08		1.8e-05	1.1765e-07	1.0448
1.8078e-05	1.1765e-07	2.7363e-08		1.8078e-05	1.1765e-07	1.0441
1.8157e-05	1.1765e-07	2.7329e-08		1.8157e-05	1.1765e-07	1.0437
1.8235e-05	1.1765e-07	2.7162e-08		1.8235e-05	1.1765e-07	1.0427
1.8314e-05	1.1765e-07	2.7035e-08		1.8314e-05	1.1765e-07	1.0417
1.8392e-05	1.1765e-07	2.6922e-08		1.8392e-05	1.1765e-07	1.0404
1.8471e-05	1.1765e-07	2.6706e-08		1.8471e-05	1.1765e-07	1.0391
1.8549e-05	1.1765e-07	2.6481e-08		1.8549e-05	1.1765e-07	1.0378
1.8627e-05	1.1765e-07	2.6336e-08		1.8627e-05	1.1765e-07	1.0365
1.8706e-05	1.1765e-07	2.6285e-08		1.8706e-05	1.1765e-07	1.036
1.8784e-05	1.1765e-07	2.6277e-08		1.8784e-05	1.1765e-07	1.0352
1.8863e-05	1.1765e-07	2.6284e-08		1.8863e-05	1.1765e-07	1.0349
1.8941e-05	1.1765e-07	2.6344e-08		1.8941e-05	1.1765e-07	1.0352
1.902e-05	1.1765e-07	2.6327e-08		1.902e-05	1.1765e-07	1.0354
1.9098e-05	1.1765e-07	2.6508e-08		1.9098e-05	1.1765e-07	1.0355
1.9176e-05	1.1765e-07	2.6628e-08		1.9176e-05	1.1765e-07	1.0356
1.9255e-05	1.1765e-07	2.7006e-08		1.9255e-05	1.1765e-07	1.0354
1.9333e-05	1.1765e-07	2.7238e-08		1.9333e-05	1.1765e-07	1.0346
1.9412e-05	1.1765e-07	2.7419e-08		1.9412e-05	1.1765e-07	1.0336
1.949e-05	1.1765e-07	2.7374e-08		1.949e-05	1.1765e-07	1.0332
1.9569e-05	1.1765e-07	2.7289e-08		1.9569e-05	1.1765e-07	1.0333
1.9647e-05	1.1765e-07	2.7408e-08		1.9647e-05	1.1765e-07	1.0334
1.9725e-05	1.1765e-07	2.7479e-08		1.9725e-05	1.1765e-07	1.0332
1.9804e-05	1.1765e-07	2.7595e-08		1.9804e-05	1.1765e-07	1.0332
1.9882e-05	1.1765e-07	2.754e-08		1.9882e-05	1.1765e-07	1.0336
1.9961e-05	1.1765e-07	2.7281e-08		1.9961e-05	1.1765e-07	1.0337
2.0039e-05	1.1765e-07	2.6967e-08		2.0039e-05	1.1765e-07	1.0338
3.9216e-08	1.9608e-07	2.6931e-08		3.9216e-08	1.9608e-07	0.99225
1.1765e-07	1.9608e-07	2.6963e-08		1.1765e-07	1.9608e-07	0.99441
1.9608e-07	1.9608e-07	2.6939e-08		1.9608e-07	1.9608e-07	0.99702
2.7451e-07	1.9608e-07	2.6859e-08		2.7451e-07	1.9608e-07	0.99887
3.5294e-07	1.9608e-07	2.7116e-08		3.5294e-07	1.9608e-07	1.0007
4.3137e-07	1.9608e-07	2.7524e-08		4.3137e-07	1.9608e-07	1.0028
5.098e-07	1.9608e-07	2.7783e-08		5.098e-07	1.9608e-07	1.0048
5.8824e-07	1.9608e-07	2.7772e-08		5.8824e-07	1.9608e-07	1.0069
6.6667e-07	1.9608e-07	2.753e-08		6.6667e-07	1.9608e-07	1.0085
7.451e-07	1.9608e-07	2.7381e-08		7.451e-07	1.9608e-07	1.0098
8.2353e-07	1.9608e-07	2.7027e-08		8.2353e-07	1.9608e-07	1.012
9.0196e-07	1.9608e-07	2.6833e-08		9.0196e-07	1.9608e-07	1.0135
9.8039e-07	1.9608e-07	2.6945e-08		9.8039e-07	1.9608e-07	1.0148
1.0588e-06	1.9608e-07	2.7198e-08		1.0588e-06	1.9608e-07	1.017
1.1373e-06	1.9608e-07	2.7314e-08		1.1373e-06	1.9608e-07	1.019
1.2157e-06	1.9608e-07	2.7133e-08		1.2157e-06	1.9608e-07	1.0209
1.2941e-06	1.9608e-07	2.6931e-08		1.2941e-06	1.9608e-07	1.0227
1.3725e-06	1.9608e-07	2.68e-08		1.3725e-06	1.9608e-07	1.0241
1.451e-06	1.9608e-07	2.676e-08		1.451e-06	1.9608e-07	1.0259
1.5294e-06	1.9608e-07	2.6805e-08		1.5294e-06	1.9608e-07	1.0275
1.6078e-06	1.9608e-07	2.6733e-08		1.6078e-06	1.9608e-07	1.0289
1.6863e-06	1.9608e-07	2.678e-08		1.6863e-06	1.9608e-07	1.0306
1.7647e-06	1.9608e-07	2.6843e-08		1.7647e-06	1.9608e-07	1.032
1.8431e-06	1.9608e-07	2.6896e-08		1.8431e-06	1.9608e-07	1.0333
1.9216e-06	1.9608e-07	2.6756e-08		1.9216e-06	1.9608e-07	1.0347
2e-06	1.9608e-07	2.6647e-08		2e-06	1.9608e-07	1.0365
2.0784e-06	1.9608e-07	2.6287e-08		2.0784e-06	1.9608e-07	1.0382
2.1569e-06	1.9608e-07	2.6004e-08		2.1569e-06	1.9608e-07	1.0394
2.2353e-06	1.9608e-07	2.6089e-08		2.2353e-06	1.9608e-07	1.0405
2.3137e-06	1.9608e-07	2.6278e-08		2.3137e-06	1.9608e-07	1.0416
2.3922e-06	1.9608e-07	2.6733e-08		2.3922e-06	1.9608e-07	1.0429
2.4706e-06	1.9608e-07	2.6879e-08		2.4706e-06	1.9608e-07	1.0438
2.549e-06	1.9608e-07	2.6825e-08		2.549e-06	1.9608e-07	1.0444
2.6275e-06	1.9608e-07	2.6613e-08		2.6275e-06	1.9608e-07	1.0449
2.7059e-06	1.9608e-07	2.6677e-08		2.7059e-06	1.9608e-07	1.0455
2.7843e-06	1.9608e-07	2.6723e-08		2.7843e-06	1.9608e-07	1.0461
2.8627e-06	1.9608e-07	2.6491e-08		2.8627e-06	1.9608e-07	1.047
2.9412e-06	1.9608e-07	2.6358e-08		2.9412e-06	1.9608e-07	1.0484
3.0196e-06	1.9608e-07	2.634e-08		3.0196e-06	1.9608e-07	1.0499
3.098e-06	1.9608e-07	2.6466e-08		3.098e-06	1.9608e-07	1.0513
3.1765e-06	1.9608e-07	2.6426e-08		3.1765e-06	1.9608e-07	1.053
3.2549e-06	1.9608e-07	2.6277e-08		3.2549e-06	1.9608e-07	1.054
3.3333e-06	1.9608e-07	2.6318e-08		3.3333e-06	1.9608e-07	1.0552
3.4118e-06	1.9608e-07	2.6381e-08		3.4118e-06	1.9608e-07	1.0558
3.4902e-06	1.9608e-07	2.6665e-08		3.4902e-06	1.9608e-07	1.0565
3.5686e-06	1.9608e-07	2.6851e-08		3.5686e-06	1.9608e-07	1.0576
3.6471e-06	1.9608e-07	2.6758e-08		3.6471e-06	1.9608e-07	1.0586
3.7255e-06	1.9608e-07	2.6699e-08		3.7255e-06	1.9608e-07	1.0598
3.8039e-06	1.9608e-07	2.6338e-08		3.8039e-06	1.9608e-07	1.0618
3.8824e-06	1.9608e-07	2.6112e-08		3.8824e-06	1.9608e-07	1.063
3.9608e-06	1.9608e-07	2.6097e-08		3.9608e-06	1.9608e-07	1.0639
4.0392e-06	1.9608e-07	2.6393e-08		4.0392e-06	1.9608e-07	1.0643
4.1176e-06	1.9608e-07	2.7016e-08		4.1176e-06	1.9608e-07	1.0644
4.1961e-06	1.9608e-07	2.795e-08		4.1961e-06	1.9608e-07	1.0644
4.2745e-06	1.9608e-07	2.8591e-08		4.2745e-06	1.9608e-07	1.0648
4.3529e-06	1.9608e-07	2.8818e-08		4.3529e-06	1.9608e-07	1.0652
4.4314e-06	1.9608e-07	2.8897e-08		4.4314e-06	1.9608e-07	1.0654
4.5098e-06	1.9608e-07	2.8999e-08		4.5098e-06	1.9608e-07	1.0655
4.5882e-06	1.9608e-07	2.878e-08		4.5882e-06	1.9608e-07	1.0667
4.6667e-06	1.9608e-07	2.8446e-08		4.6667e-06	1.9608e-07	1.0676
4.7451e-06	1.9608e-07	2.7976e-08		4.7451e-06	1.9608e-07	1.0683
4.8235e-06	1.9608e-07	2.7615e-08		4.8235e-06	1.9608e-07	1.0683
4.902e-06	1.9608e-07	2.7182e-08		4.902e-06	1.9608e-07	1.0674
4.9804e-06	1.9608e-07	2.6689e-08		4.9804e-06	1.9608e-07	1.0665
5.0588e-06	1.9608e-07	2.6448e-08		5.0588e-06	1.9608e-07	1.0665
5.1373e-06	1.9608e-07	2.6444e-08		5.1373e-06	1.9608e-07	1.0665
5.2157e-06	1.9608e-07	2.6436e-08		5.2157e-06	1.9608e-07	1.0663
5.2941e-06	1.9608e-07	2.6455e-08		5.2941e-06	1.9608e-07	1.0663
5.3725e-06	1.9608e-07	2.6584e-08		5.3725e-06	1.9608e-07	1.0655
5.451e-06	1.9608e-07	2.6629e-08		5.451e-06	1.9608e-07	1.0647
5.5294e-06	1.9608e-07	2.6614e-08		5.5294e-06	1.9608e-07	1.0648
5.6078e-06	1.9608e-07	2.6381e-08		5.6078e-06	1.9608e-07	1.0646
5.6863e-06	1.9608e-07	2.6359e-08		5.6863e-06	1.9608e-07	1.0642
5.7647e-06	1.9608e-07	2.6296e-08		5.7647e-06	1.9608e-07	1.0639
5.8431e-06	1.9608e-07	2.6413e-08		5.8431e-06	1.9608e-07	1.0638
5.9216e-06	1.9608e-07	2.6782e-08		5.9216e-06	1.9608e-07	1.0644
6e-06	1.9608e-07	2.7152e-08		6e-06	1.9608e-07	1.0665
6.0784e-06	1.9608e-07	2.7212e-08		6.0784e-06	1.9608e-07	1.0679
6.1569e-06	1.9608e-07	2.7078e-08		6.1569e-06	1.9608e-07	1.0691
6.2353e-06	1.9608e-07	2.7035e-08		6.2353e-06	1.9608e-07	1.0702
6.3137e-06	1.9608e-07	2.6947e-08		6.3137e-06	1.9608e-07	1.0703
6.3922e-06	1.9608e-07	2.685e-08		6.3922e-06	1.9608e-07	1.0703
6.4706e-06	1.9608e-07	2.6673e-08		6.4706e-06	1.9608e-07	1.07
6.549e-06	1.9608e-07	2.6711e-08		6.549e-06	1.9608e-07	1.0704
6.6275e-06	1.9608e-07	2.686e-08		6.6275e-06	1.9608e-07	1.0709
6.7059e-06	1.9608e-07	2.736e-08		6.7059e-06	1.9608e-07	1.071
6.7843e-06	1.9608e-07	2.7765e-08		6.7843e-06	1.9608e-07	1.0714
6.8627e-06	1.9608e-07	2.8446e-08		6.8627e-06	1.9608e-07	1.072
6.9412e-06	1.9608e-07	2.9623e-08		6.9412e-06	1.9608e-07	1.072
7.0196e-06	1.9608e-07	3.0956e-08		7.0196e-06	1.9608e-07	1.0715
7.098e-06	1.9608e-07	3.2001e-08		7.098e-06	1.9608e-07	1.071
7.1765e-06	1.9608e-07	3.1795e-08		7.1765e-06	1.9608e-07	1.0707
7.2549e-06	1.9608e-07	3.1818e-08		7.2549e-06	1.9608e-07	1.0714
7.3333e-06	1.9608e-07	3.172e-08		7.3333e-06	1.9608e-07	1.0724
7.4118e-06	1.9608e-07	3.1469e-08		7.4118e-06	1.9608e-07	1.0731
7.4902e-06	1.9608e-07	3.1187e-08		7.4902e-06	1.9608e-07	1.0738
7.5686e-06	1.9608e-07	3.1124e-08		7.5686e-06	1.9608e-07	1.0743
7.6471e-06	1.9608e-07	3.1066e-08		7.6471e-06	1.9608e-07	1.0744
7.7255e-06	1.9608e-07	3.1209e-08		7.7255e-06	1.9608e-07	1.0749
7.8039e-06	1.9608e-07	3.1777e-08		7.8039e-06	1.9608e-07	1.0752
7.8824e-06	1.9608e-07	3.2226e-08		7.8824e-06	1.9608e-07	1.0754
7.9608e-06	1.9608e-07	3.2609e-08		7.9608e-06	1.9608e-07	1.0757
8.0392e-06	1.9608e-07	3.2688e-08		8.0392e-06	1.9608e-07	1.0762
8.1176e-06	1.9608e-07	3.2427e-08		8.1176e-06	1.9608e-07	1.077
8.1961e-06	1.9608e-07	3.2331e-08		8.1961e-06	1.9608e-07	1.0784
8.2745e-06	1.9608e-07	3.2119e-08		8.2745e-06	1.9608e-07	1.0797
8.3529e-06	1.9608e-07	3.1869e-08		8.3529e-06	1.9608e-07	1.0803
8.4314e-06	1.9608e-07	3.1559e-08		8.4314e-06	1.9608e-07	1.0804
8.5098e-06	1.9608e-07	3.1109e-08		8.5098e-06	1.9608e-07	1.0805
8.5882e-06	1.9608e-07	3.0728e-08		8.5882e-06	1.9608e-07	1.0807
8.6667e-06	1.9608e-07	3.0069e-08		8.6667e-06	1.9608e-07	1.0816
8.7451e-06	1.9608e-07	2.9558e-08		8.7451e-06	1.9608e-07	1.0831
8.8235e-06	1.9608e-07	2.9406e-08		8.8235e-06	1.9608e-07	1.0844
8.902e-06	1.9608e-07	2.9285e-08		8.902e-06	1.9608e-07	1.0851
8.9804e-06	1.9608e-07	2.9481e-08		8.9804e-06	1.9608e-07	1.0856
9.0588e-06	1.9608e-07	2.97e-08		9.0588e-06	1.9608e-07	1.0869
9.1373e-06	1.9608e-07	3.0189e-08		9.1373e-06	1.9608e-07	1.0874
9.2157e-06	1.9608e-07	3.0911e-08		9.2157e-06	1.9608e-07	1.0874
9.2941e-06	1.9608e-07	3.1904e-08		9.2941e-06	1.9608e-07	1.0874
9.3725e-06	1.9608e-07	3.2288e-08		9.3725e-06	1.9608e-07	1.0879
9.451e-06	1.9608e-07	3.2274e-08		9.451e-06	1.9608e-07	1.0878
9.5294e-06	1.9608e-07	3.2103e-08		9.5294e-06	1.9608e-07	1.0875
9.6078e-06	1.9608e-07	3.214e-08		9.6078e-06	1.9608e-07	1.0873
9.6863e-06	1.9608e-07	3.2162e-08		9.6863e-06	1.9608e-07	1.0867
9.7647e-06	1.9608e-07	3.2147e-08		9.7647e-06	1.9608e-07	1.086
9.8431e-06	1.9608e-07	3.1939e-08		9.8431e-06	1.9608e-07	1.0851
9.9216e-06	1.9608e-07	3.17e-08		9.9216e-06	1.9608e-07	1.0848
1e-05	1.9608e-07	3.1663e-08		1e-05	1.9608e-07	1.0841
1.0078e-05	1.9608e-07	3.1654e-08		1.0078e-05	1.9608e-07	1.0841
1.0157e-05	1.9608e-07	3.1587e-08		1.0157e-05	1.9608e-07	1.0839
1.0235e-05	1.9608e-07	3.1319e-08		1.0235e-05	1.9608e-07	1.0834
1.0314e-05	1.9608e-07	3.0885e-08		1.0314e-05	1.9608e-07	1.0831
1.0392e-05	1.9608e-07	3.0499e-08		1.0392e-05	1.9608e-07	1.0835
1.0471e-05	1.9608e-07	2.9987e-08		1.0471e-05	1.9608e-07	1.0835
1.0549e-05	1.9608e-07	2.9553e-08		1.0549e-05	1.9608e-07	1.0839
1.0627e-05	1.9608e-07	2.9459e-08		1.0627e-05	1.9608e-07	1.0844
1.0706e-05	1.9608e-07	2.9268e-08		1.0706e-05	1.9608e-07	1.0848
1.0784e-05	1.9608e-07	2.9403e-08		1.0784e-05	1.9608e-07	1.0859
1.0863e-05	1.9608e-07	2.9761e-08		1.0863e-05	1.9608e-07	1.087
1.0941e-05	1.9608e-07	3.0557e-08		1.0941e-05	1.9608e-07	1.0875
1.102e-05	1.9608e-07	3.1547e-08		1.102e-05	1.9608e-07	1.0876
1.1098e-05	1.9608e-07	3.256e-08		1.1098e-05	1.9608e-07	1.0873
1.1176e-05	1.9608e-07	3.2915e-08		1.1176e-05	1.9608e-07	1.0874
1.1255e-05	1.9608e-07	3.2717e-08		1.1255e-05	1.9608e-07	1.0874
1.1333e-05	1.9608e-07	3.2433e-08		1.1333e-05	1.9608e-07	1.0877
1.1412e-05	1.9608e-07	3.2532e-08		1.1412e-05	1.9608e-07	1.0875
1.149e-05	1.9608e-07	3.2597e-08		1.149e-05	1.9608e-07	1.087
1.1569e-05	1.9608e-07	3.2732e-08		1.1569e-05	1.9608e-07	1.0871
1.1647e-05	1.9608e-07	3.3089e-08		1.1647e-05	1.9608e-07	1.0873
1.1725e-05	1.9608e-07	3.3136e-08		1.1725e-05	1.9608e-07	1.0868
1.1804e-05	1.9608e-07	3.3021e-08		1.1804e-05	1.9608e-07	1.0866
1.1882e-05	1.9608e-07	3.2614e-08		1.1882e-05	1.9608e-07	1.0862
1.1961e-05	1.9608e-07	3.2361e-08		1.1961e-05	1.9608e-07	1.0855
1.2039e-05	1.9608e-07	3.2025e-08		1.2039e-05	1.9608e-07	1.0848
1.2118e-05	1.9608e-07	3.1781e-08		1.2118e-05	1.9608e-07	1.0844
1.2196e-05	1.9608e-07	3.152e-08		1.2196e-05	1.9608e-07	1.0841
1.2275e-05	1.9608e-07	3.1249e-08		1.2275e-05	1.9608e-07	1.0842
1.2353e-05	1.9608e-07	3.1206e-08		1.2353e-05	1.9608e-07	1.0845
1.2431e-05	1.9608e-07	3.0999e-08		1.2431e-05	1.9608e-07	1.0844
1.251e-05	1.9608e-07	3.0708e-08		1.251e-05	1.9608e-07	1.0845
1.2588e-05	1.9608e-07	3.0499e-08		1.2588e-05	1.9608e-07	1.0845
1.2667e-05	1.9608e-07	3.0368e-08		1.2667e-05	1.9608e-07	1.0843
1.2745e-05	1.9608e-07	3.0338e-08		1.2745e-05	1.9608e-07	1.0844
1.2824e-05	1.9608e-07	2.9489e-08		1.2824e-05	1.9608e-07	1.0845
1.2902e-05	1.9608e-07	2.7954e-08		1.2902e-05	1.9608e-07	1.0848
1.298e-05	1.9608e-07	2.729e-08		1.298e-05	1.9608e-07	1.0847
1.3059e-05	1.9608e-07	2.7194e-08		1.3059e-05	1.9608e-07	1.0847
1.3137e-05	1.9608e-07	2.7177e-08		1.3137e-05	1.9608e-07	1.0852
1.3216e-05	1.9608e-07	2.6977e-08		1.3216e-05	1.9608e-07	1.0851
1.3294e-05	1.9608e-07	2.6632e-08		1.3294e-05	1.9608e-07	1.085
1.3373e-05	1.9608e-07	2.6468e-08		1.3373e-05	1.9608e-07	1.0847
1.3451e-05	1.9608e-07	2.6573e-08		1.3451e-05	1.9608e-07	1.0843
1.3529e-05	1.9608e-07	2.6887e-08		1.3529e-05	1.9608e-07	1.0846
1.3608e-05	1.9608e-07	2.6857e-08		1.3608e-05	1.9608e-07	1.085
1.3686e-05	1.9608e-07	2.6661e-08		1.3686e-05	1.9608e-07	1.0851
1.3765e-05	1.9608e-07	2.6224e-08		1.3765e-05	1.9608e-07	1.0852
1.3843e-05	1.9608e-07	2.5809e-08		1.3843e-05	1.9608e-07	1.0852
1.3922e-05	1.9608e-07	2.561e-08		1.3922e-05	1.9608e-07	1.0853
1.4e-05	1.9608e-07	2.5518e-08		1.4e-05	1.9608e-07	1.0849
1.4078e-05	1.9608e-07	2.558e-08		1.4078e-05	1.9608e-07	1.0843
1.4157e-05	1.9608e-07	2.5758e-08		1.4157e-05	1.9608e-07	1.0834
1.4235e-05	1.9608e-07	2.6232e-08		1.4235e-05	1.9608e-07	1.0826
1.4314e-05	1.9608e-07	2.676e-08		1.4314e-05	1.9608e-07	1.0818
1.4392e-05	1.9608e-07	2.7226e-08		1.4392e-05	1.9608e-07	1.0809
1.4471e-05	1.9608e-07	2.733e-08		1.4471e-05	1.9608e-07	1.0796
1.4549e-05	1.9608e-07	2.7538e-08		1.4549e-05	1.9608e-07	1.0788
1.4627e-05	1.9608e-07	2.7805e-08		1.4627e-05	1.9608e-07	1.0777
1.4706e-05	1.9608e-07	2.7928e-08		1.4706e-05	1.9608e-07	1.077
1.4784e-05	1.9608e-07	2.7774e-08		1.4784e-05	1.9608e-07	1.0765
1.4863e-05	1.9608e-07	2.7355e-08		1.4863e-05	1.9608e-07	1.0765
1.4941e-05	1.9608e-07	2.7218e-08		1.4941e-05	1.9608e-07	1.0775
1.502e-05	1.9608e-07	2.6996e-08		1.502e-05	1.9608e-07	1.0781
1.5098e-05	1.9608e-07	2.7064e-08		1.5098e-05	1.9608e-07	1.0783
1.5176e-05	1.9608e-07	2.7202e-08		1.5176e-05	1.9608e-07	1.0783
1.5255e-05	1.9608e-07	2.7363e-08		1.5255e-05	1.9608e-07	1.0783
1.5333e-05	1.9608e-07	2.7547e-08		1.5333e-05	1.9608e-07	1.0784
1.5412e-05	1.9608e-07	2.7607e-08		1.5412e-05	1.9608e-07	1.0786
1.549e-05	1.9608e-07	2.741e-08		1.549e-05	1.9608e-07	1.0784
1.5569e-05	1.9608e-07	2.725e-08		1.5569e-05	1.9608e-07	1.0773
1.5647e-05	1.9608e-07	2.7291e-08		1.5647e-05	1.9608e-07	1.0766
1.5725e-05	1.9608e-07	2.7325e-08		1.5725e-05	1.9608e-07	1.076
1.5804e-05	1.9608e-07	2.7106e-08		1.5804e-05	1.9608e-07	1.0754
1.5882e-05	1.9608e-07	2.6824e-08		1.5882e-05	1.9608e-07	1.0749
1.5961e-05	1.9608e-07	2.6658e-08		1.5961e-05	1.9608e-07	1.0742
1.6039e-05	1.9608e-07	2.6656e-08		1.6039e-05	1.9608e-07	1.0738
1.6118e-05	1.9608e-07	2.6705e-08		1.6118e-05	1.9608e-07	1.0736
1.6196e-05	1.9608e-07	2.6904e-08		1.6196e-05	1.9608e-07	1.0731
1.6275e-05	1.9608e-07	2.702e-08		1.6275e-05	1.9608e-07	1.0728
1.6353e-05	1.9608e-07	2.7065e-08		1.6353e-05	1.9608e-07	1.072
1.6431e-05	1.9608e-07	2.7318e-08		1.6431e-05	1.9608e-07	1.0709
1.651e-05	1.9608e-07	2.7788e-08		1.651e-05	1.9608e-07	1.0698
1.6588e-05	1.9608e-07	2.8079e-08		1.6588e-05	1.9608e-07	1.069
1.6667e-05	1.9608e-07	2.805e-08		1.6667e-05	1.9608e-07	1.0687
1.6745e-05	1.9608e-07	2.7937e-08		1.6745e-05	1.9608e-07	1.0682
1.6824e-05	1.9608e-07	2.7826e-08		1.6824e-05	1.9608e-07	1.0671
1.6902e-05	1.9608e-07	2.7713e-08		1.6902e-05	1.9608e-07	1.066
1.698e-05	1.9608e-07	2.749e-08		1.698e-05	1.9608e-07	1.0649
1.7059e-05	1.9608e-07	2.7255e-08		1.7059e-05	1.9608e-07	1.0636
1.7137e-05	1.9608e-07	2.6925e-08		1.7137e-05	1.9608e-07	1.062
1.7216e-05	1.9608e-07	2.6573e-08		1.7216e-05	1.9608e-07	1.0611
1.7294e-05	1.9608e-07	2.6231e-08		1.7294e-05	1.9608e-07	1.0601
1.7373e-05	1.9608e-07	2.5855e-08		1.7373e-05	1.9608e-07	1.0579
1.7451e-05	1.9608e-07	2.5727e-08		1.7451e-05	1.9608e-07	1.0559
1.7529e-05	1.9608e-07	2.5843e-08		1.7529e-05	1.9608e-07	1.0545
1.7608e-05	1.9608e-07	2.623e-08		1.7608e-05	1.9608e-07	1.0537
1.7686e-05	1.9608e-07	2.6627e-08		1.7686e-05	1.9608e-07	1.0525
1.7765e-05	1.9608e-07	2.7291e-08		1.7765e-05	1.9608e-07	1.0509
1.7843e-05	1.9608e-07	2.7765e-08		1.7843e-05	1.9608e-07	1.0491
1.7922e-05	1.9608e-07	2.7758e-08		1.7922e-05	1.9608e-07	1.0479
1.8e-05	1.9608e-07	2.7558e-08		1.8e-05	1.9608e-07	1.0467
1.8078e-05	1.9608e-07	2.7437e-08		1.8078e-05	1.9608e-07	1.0456
1.8157e-05	1.9608e-07	2.7403e-08		1.8157e-05	1.9608e-07	1.0447
1.8235e-05	1.9608e-07	2.7212e-08		1.8235e-05	1.9608e-07	1.0444
1.8314e-05	1.9608e-07	2.713e-08		1.8314e-05	1.9608e-07	1.0435
1.8392e-05	1.9608e-07	2.6973e-08		1.8392e-05	1.9608e-07	1.0426
1.8471e-05	1.9608e-07	2.6697e-08		1.8471e-05	1.9608e-07	1.0417
1.8549e-05	1.9608e-07	2.653e-08		1.8549e-05	1.9608e-07	1.0407
1.8627e-05	1.9608e-07	2.6447e-08		1.8627e-05	1.9608e-07	1.0395
1.8706e-05	1.9608e-07	2.6392e-08		1.8706e-05	1.9608e-07	1.0394
1.8784e-05	1.9608e-07	2.6335e-08		1.8784e-05	1.9608e-07	1.0393
1.8863e-05	1.9608e-07	2.6281e-08		1.8863e-05	1.9608e-07	1.0387
1.8941e-05	1.9608e-07	2.6466e-08		1.8941e-05	1.9608e-07	1.0389
1.902e-05	1.9608e-07	2.6392e-08		1.902e-05	1.9608e-07	1.0388
1.9098e-05	1.9608e-07	2.6487e-08		1.9098e-05	1.9608e-07	1.0387
1.9176e-05	1.9608e-07	2.6727e-08		1.9176e-05	1.9608e-07	1.0381
1.9255e-05	1.9608e-07	2.7063e-08		1.9255e-05	1.9608e-07	1.0377
1.9333e-05	1.9608e-07	2.7406e-08		1.9333e-05	1.9608e-07	1.0376
1.9412e-05	1.9608e-07	2.7592e-08		1.9412e-05	1.9608e-07	1.0373
1.949e-05	1.9608e-07	2.7435e-08		1.949e-05	1.9608e-07	1.037
1.9569e-05	1.9608e-07	2.7333e-08		1.9569e-05	1.9608e-07	1.0363
1.9647e-05	1.9608e-07	2.7415e-08		1.9647e-05	1.9608e-07	1.036
1.9725e-05	1.9608e-07	2.7442e-08		1.9725e-05	1.9608e-07	1.0357
1.9804e-05	1.9608e-07	2.753e-08		1.9804e-05	1.9608e-07	1.0358
1.9882e-05	1.9608e-07	2.7558e-08		1.9882e-05	1.9608e-07	1.0358
1.9961e-05	1.9608e-07	2.7364e-08		1.9961e-05	1.9608e-07	1.0355
2.0039e-05	1.9608e-07	2.703e-08		2.0039e-05	1.9608e-07	1.0354
3.9216e-08	2.7451e-07	2.7532e-08		3.9216e-08	2.7451e-07	0.99886
1.1765e-07	2.7451e-07	2.7245e-08		1.1765e-07	2.7451e-07	1.0014
1.9608e-07	2.7451e-07	2.73e-08		1.9608e-07	2.7451e-07	1.0032
2.7451e-07	2.7451e-07	2.7242e-08		2.7451e-07	2.7451e-07	1.0044
3.5294e-07	2.7451e-07	2.7443e-08		3.5294e-07	2.7451e-07	1.006
4.3137e-07	2.7451e-07	2.7736e-08		4.3137e-07	2.7451e-07	1.0079
5.098e-07	2.7451e-07	2.8131e-08		5.098e-07	2.7451e-07	1.0096
5.8824e-07	2.7451e-07	2.8022e-08		5.8824e-07	2.7451e-07	1.011
6.6667e-07	2.7451e-07	2.7856e-08		6.6667e-07	2.7451e-07	1.0129
7.451e-07	2.7451e-07	2.7586e-08		7.451e-07	2.7451e-07	1.0147
8.2353e-07	2.7451e-07	2.7258e-08		8.2353e-07	2.7451e-07	1.0162
9.0196e-07	2.7451e-07	2.7041e-08		9.0196e-07	2.7451e-07	1.0177
9.8039e-07	2.7451e-07	2.7022e-08		9.8039e-07	2.7451e-07	1.0193
1.0588e-06	2.7451e-07	2.6914e-08		1.0588e-06	2.7451e-07	1.0211
1.1373e-06	2.7451e-07	2.6405e-08		1.1373e-06	2.7451e-07	1.0226
1.2157e-06	2.7451e-07	2.6057e-08		1.2157e-06	2.7451e-07	1.0238
1.2941e-06	2.7451e-07	2.5887e-08		1.2941e-06	2.7451e-07	1.0253
1.3725e-06	2.7451e-07	2.5885e-08		1.3725e-06	2.7451e-07	1.0277
1.451e-06	2.7451e-07	2.601e-08		1.451e-06	2.7451e-07	1.0293
1.5294e-06	2.7451e-07	2.6072e-08		1.5294e-06	2.7451e-07	1.0306
1.6078e-06	2.7451e-07	2.6239e-08		1.6078e-06	2.7451e-07	1.0325
1.6863e-06	2.7451e-07	2.6251e-08		1.6863e-06	2.7451e-07	1.0339
1.7647e-06	2.7451e-07	2.6568e-08		1.7647e-06	2.7451e-07	1.0355
1.8431e-06	2.7451e-07	2.6679e-08		1.8431e-06	2.7451e-07	1.0371
1.9216e-06	2.7451e-07	2.6796e-08		1.9216e-06	2.7451e-07	1.0387
2e-06	2.7451e-07	2.6787e-08		2e-06	2.7451e-07	1.0398
2.0784e-06	2.7451e-07	2.649e-08		2.0784e-06	2.7451e-07	1.0409
2.1569e-06	2.7451e-07	2.6384e-08		2.1569e-06	2.7451e-07	1.0423
2.2353e-06	2.7451e-07	2.6254e-08		2.2353e-06	2.7451e-07	1.0436
2.3137e-06	2.7451e-07	2.6646e-08		2.3137e-06	2.7451e-07	1.0451
2.3922e-06	2.7451e-07	2.7058e-08		2.3922e-06	2.7451e-07	1.0464
2.4706e-06	2.7451e-07	2.7541e-08		2.4706e-06	2.7451e-07	1.0469
2.549e-06	2.7451e-07	2.7522e-08		2.549e-06	2.7451e-07	1.0479
2.6275e-06	2.7451e-07	2.7245e-08		2.6275e-06	2.7451e-07	1.0491
2.7059e-06	2.7451e-07	2.6875e-08		2.7059e-06	2.7451e-07	1.0502
2.7843e-06	2.7451e-07	2.656e-08		2.7843e-06	2.7451e-07	1.0507
2.8627e-06	2.7451e-07	2.645e-08		2.8627e-06	2.7451e-07	1.0519
2.9412e-06	2.7451e-07	2.6228e-08		2.9412e-06	2.7451e-07	1.0524
3.0196e-06	2.7451e-07	2.6227e-08		3.0196e-06	2.7451e-07	1.0531
3.098e-06	2.7451e-07	2.608e-08		3.098e-06	2.7451e-07	1.0546
3.1765e-06	2.7451e-07	2.5957e-08		3.1765e-06	2.7451e-07	1.0565
3.2549e-06	2.7451e-07	2.5829e-08		3.2549e-06	2.7451e-07	1.0581
3.3333e-06	2.7451e-07	2.5792e-08		3.3333e-06	2.7451e-07	1.0592
3.4118e-06	2.7451e-07	2.6026e-08		3.4118e-06	2.7451e-07	1.0601
3.4902e-06	2.7451e-07	2.6166e-08		3.4902e-06	2.7451e-07	1.061
3.5686e-06	2.7451e-07	2.6481e-08		3.5686e-06	2.7451e-07	1.0635
3.6471e-06	2.7451e-07	2.6507e-08		3.6471e-06	2.7451e-07	1.0646
3.7255e-06	2.7451e-07	2.6414e-08		3.7255e-06	2.7451e-07	1.0649
3.8039e-06	2.7451e-07	2.6217e-08		3.8039e-06	2.7451e-07	1.0654
3.8824e-06	2.7451e-07	2.6062e-08		3.8824e-06	2.7451e-07	1.0664
3.9608e-06	2.7451e-07	2.6175e-08		3.9608e-06	2.7451e-07	1.067
4.0392e-06	2.7451e-07	2.624e-08		4.0392e-06	2.7451e-07	1.0675
4.1176e-06	2.7451e-07	2.6753e-08		4.1176e-06	2.7451e-07	1.0681
4.1961e-06	2.7451e-07	2.744e-08		4.1961e-06	2.7451e-07	1.0679
4.2745e-06	2.7451e-07	2.8226e-08		4.2745e-06	2.7451e-07	1.0683
4.3529e-06	2.7451e-07	2.849e-08		4.3529e-06	2.7451e-07	1.0688
4.4314e-06	2.7451e-07	2.8766e-08		4.4314e-06	2.7451e-07	1.069
4.5098e-06	2.7451e-07	2.8728e-08		4.5098e-06	2.7451e-07	1.0695
4.5882e-06	2.7451e-07	2.9025e-08		4.5882e-06	2.7451e-07	1.07
4.6667e-06	2.7451e-07	2.9062e-08		4.6667e-06	2.7451e-07	1.0705
4.7451e-06	2.7451e-07	2.8481e-08		4.7451e-06	2.7451e-07	1.0705
4.8235e-06	2.7451e-07	2.8001e-08		4.8235e-06	2.7451e-07	1.0702
4.902e-06	2.7451e-07	2.742e-08		4.902e-06	2.7451e-07	1.0698
4.9804e-06	2.7451e-07	2.7303e-08		4.9804e-06	2.7451e-07	1.0699
5.0588e-06	2.7451e-07	2.6972e-08		5.0588e-06	2.7451e-07	1.0702
5.1373e-06	2.7451e-07	2.6929e-08		5.1373e-06	2.7451e-07	1.0699
5.2157e-06	2.7451e-07	2.6645e-08		5.2157e-06	2.7451e-07	1.07
5.2941e-06	2.7451e-07	2.669e-08		5.2941e-06	2.7451e-07	1.0697
5.3725e-06	2.7451e-07	2.6777e-08		5.3725e-06	2.7451e-07	1.0691
5.451e-06	2.7451e-07	2.6848e-08		5.451e-06	2.7451e-07	1.0686
5.5294e-06	2.7451e-07	2.6705e-08		5.5294e-06	2.7451e-07	1.069
5.6078e-06	2.7451e-07	2.6483e-08		5.6078e-06	2.7451e-07	1.0694
5.6863e-06	2.7451e-07	2.6546e-08		5.6863e-06	2.7451e-07	1.07
5.7647e-06	2.7451e-07	2.639e-08		5.7647e-06	2.7451e-07	1.071
5.8431e-06	2.7451e-07	2.6531e-08		5.8431e-06	2.7451e-07	1.0709
5.9216e-06	2.7451e-07	2.6818e-08		5.9216e-06	2.7451e-07	1.0707
6e-06	2.7451e-07	2.7121e-08		6e-06	2.7451e-07	1.0707
6.0784e-06	2.7451e-07	2.7271e-08		6.0784e-06	2.7451e-07	1.0709
6.1569e-06	2.7451e-07	2.7148e-08		6.1569e-06	2.7451e-07	1.0714
6.2353e-06	2.7451e-07	2.713e-08		6.2353e-06	2.7451e-07	1.072
6.3137e-06	2.7451e-07	2.7151e-08		6.3137e-06	2.7451e-07	1.0729
6.3922e-06	2.7451e-07	2.6963e-08		6.3922e-06	2.7451e-07	1.0732
6.4706e-06	2.7451e-07	2.7002e-08		6.4706e-06	2.7451e-07	1.0744
6.549e-06	2.7451e-07	2.7034e-08		6.549e-06	2.7451e-07	1.0745
6.6275e-06	2.7451e-07	2.7235e-08		6.6275e-06	2.7451e-07	1.0744
6.7059e-06	2.7451e-07	2.7563e-08		6.7059e-06	2.7451e-07	1.0741
6.7843e-06	2.7451e-07	2.81e-08		6.7843e-06	2.7451e-07	1.0738
6.8627e-06	2.7451e-07	2.8916e-08		6.8627e-06	2.7451e-07	1.0729
6.9412e-06	2.7451e-07	3.0072e-08		6.9412e-06	2.7451e-07	1.0727
7.0196e-06	2.7451e-07	3.1468e-08		7.0196e-06	2.7451e-07	1.0726
7.098e-06	2.7451e-07	3.2367e-08		7.098e-06	2.7451e-07	1.0724
7.1765e-06	2.7451e-07	3.2383e-08		7.1765e-06	2.7451e-07	1.0728
7.2549e-06	2.7451e-07	3.2212e-08		7.2549e-06	2.7451e-07	1.0737
7.3333e-06	2.7451e-07	3.1791e-08		7.3333e-06	2.7451e-07	1.0747
7.4118e-06	2.7451e-07	3.1532e-08		7.4118e-06	2.7451e-07	1.0759
7.4902e-06	2.7451e-07	3.1323e-08		7.4902e-06	2.7451e-07	1.0767
7.5686e-06	2.7451e-07	3.1098e-08		7.5686e-06	2.7451e-07	1.0773
7.6471e-06	2.7451e-07	3.1095e-08		7.6471e-06	2.7451e-07	1.0782
7.7255e-06	2.7451e-07	3.1325e-08		7.7255e-06	2.7451e-07	1.0784
7.8039e-06	2.7451e-07	3.165e-08		7.8039e-06	2.7451e-07	1.0786
7.8824e-06	2.7451e-07	3.216e-08		7.8824e-06	2.7451e-07	1.0792
7.9608e-06	2.7451e-07	3.2466e-08		7.9608e-06	2.7451e-07	1.0801
8.0392e-06	2.7451e-07	3.2412e-08		8.0392e-06	2.7451e-07	1.081
8.1176e-06	2.7451e-07	3.1954e-08		8.1176e-06	2.7451e-07	1.0819
8.1961e-06	2.7451e-07	3.1664e-08		8.1961e-06	2.7451e-07	1.0827
8.2745e-06	2.7451e-07	3.1497e-08		8.2745e-06	2.7451e-07	1.0838
8.3529e-06	2.7451e-07	3.1373e-08		8.3529e-06	2.7451e-07	1.0843
8.4314e-06	2.7451e-07	3.1233e-08		8.4314e-06	2.7451e-07	1.0848
8.5098e-06	2.7451e-07	3.0973e-08		8.5098e-06	2.7451e-07	1.0853
8.5882e-06	2.7451e-07	3.0722e-08		8.5882e-06	2.7451e-07	1.0854
8.6667e-06	2.7451e-07	3.0063e-08		8.6667e-06	2.7451e-07	1.0856
8.7451e-06	2.7451e-07	2.9441e-08		8.7451e-06	2.7451e-07	1.0857
8.8235e-06	2.7451e-07	2.9108e-08		8.8235e-06	2.7451e-07	1.0858
8.902e-06	2.7451e-07	2.9127e-08		8.902e-06	2.7451e-07	1.086
8.9804e-06	2.7451e-07	2.916e-08		8.9804e-06	2.7451e-07	1.0863
9.0588e-06	2.7451e-07	2.9565e-08		9.0588e-06	2.7451e-07	1.0874
9.1373e-06	2.7451e-07	3.0063e-08		9.1373e-06	2.7451e-07	1.0887
9.2157e-06	2.7451e-07	3.0506e-08		9.2157e-06	2.7451e-07	1.0897
9.2941e-06	2.7451e-07	3.1322e-08		9.2941e-06	2.7451e-07	1.09
9.3725e-06	2.7451e-07	3.1343e-08		9.3725e-06	2.7451e-07	1.0904
9.451e-06	2.7451e-07	3.1228e-08		9.451e-06	2.7451e-07	1.0907
9.5294e-06	2.7451e-07	3.1356e-08		9.5294e-06	2.7451e-07	1.0905
9.6078e-06	2.7451e-07	3.1336e-08		9.6078e-06	2.7451e-07	1.0898
9.6863e-06	2.7451e-07	3.1627e-08		9.6863e-06	2.7451e-07	1.0895
9.7647e-06	2.7451e-07	3.1844e-08		9.7647e-06	2.7451e-07	1.0892
9.8431e-06	2.7451e-07	3.1974e-08		9.8431e-06	2.7451e-07	1.0888
9.9216e-06	2.7451e-07	3.1845e-08		9.9216e-06	2.7451e-07	1.0893
1e-05	2.7451e-07	3.1811e-08		1e-05	2.7451e-07	1.09
1.0078e-05	2.7451e-07	3.1777e-08		1.0078e-05	2.7451e-07	1.0899
1.0157e-05	2.7451e-07	3.1817e-08		1.0157e-05	2.7451e-07	1.0896
1.0235e-05	2.7451e-07	3.1621e-08		1.0235e-05	2.7451e-07	1.0898
1.0314e-05	2.7451e-07	3.1317e-08		1.0314e-05	2.7451e-07	1.0898
1.0392e-05	2.7451e-07	3.101e-08		1.0392e-05	2.7451e-07	1.0896
1.0471e-05	2.7451e-07	3.028e-08		1.0471e-05	2.7451e-07	1.0891
1.0549e-05	2.7451e-07	2.9766e-08		1.0549e-05	2.7451e-07	1.0894
1.0627e-05	2.7451e-07	2.9482e-08		1.0627e-05	2.7451e-07	1.0899
1.0706e-05	2.7451e-07	2.934e-08		1.0706e-05	2.7451e-07	1.0908
1.0784e-05	2.7451e-07	2.9354e-08		1.0784e-05	2.7451e-07	1.0911
1.0863e-05	2.7451e-07	2.9801e-08		1.0863e-05	2.7451e-07	1.0912
1.0941e-05	2.7451e-07	3.0767e-08		1.0941e-05	2.7451e-07	1.0911
1.102e-05	2.7451e-07	3.1706e-08		1.102e-05	2.7451e-07	1.0908
1.1098e-05	2.7451e-07	3.257e-08		1.1098e-05	2.7451e-07	1.0899
1.1176e-05	2.7451e-07	3.2523e-08		1.1176e-05	2.7451e-07	1.0893
1.1255e-05	2.7451e-07	3.2219e-08		1.1255e-05	2.7451e-07	1.0894
1.1333e-05	2.7451e-07	3.189e-08		1.1333e-05	2.7451e-07	1.0897
1.1412e-05	2.7451e-07	3.1719e-08		1.1412e-05	2.7451e-07	1.0902
1.149e-05	2.7451e-07	3.1887e-08		1.149e-05	2.7451e-07	1.0904
1.1569e-05	2.7451e-07	3.2286e-08		1.1569e-05	2.7451e-07	1.0905
1.1647e-05	2.7451e-07	3.2642e-08		1.1647e-05	2.7451e-07	1.0903
1.1725e-05	2.7451e-07	3.3085e-08		1.1725e-05	2.7451e-07	1.09
1.1804e-05	2.7451e-07	3.3077e-08		1.1804e-05	2.7451e-07	1.09
1.1882e-05	2.7451e-07	3.2787e-08		1.1882e-05	2.7451e-07	1.0897
1.1961e-05	2.7451e-07	3.2361e-08		1.1961e-05	2.7451e-07	1.0894
1.2039e-05	2.7451e-07	3.1931e-08		1.2039e-05	2.7451e-07	1.0892
1.2118e-05	2.7451e-07	3.1965e-08		1.2118e-05	2.7451e-07	1.0892
1.2196e-05	2.7451e-07	3.1607e-08		1.2196e-05	2.7451e-07	1.0893
1.2275e-05	2.7451e-07	3.1426e-08		1.2275e-05	2.7451e-07	1.0894
1.2353e-05	2.7451e-07	3.1545e-08		1.2353e-05	2.7451e-07	1.0897
1.2431e-05	2.7451e-07	3.1337e-08		1.2431e-05	2.7451e-07	1.0898
1.251e-05	2.7451e-07	3.1172e-08		1.251e-05	2.7451e-07	1.0896
1.2588e-05	2.7451e-07	3.0737e-08		1.2588e-05	2.7451e-07	1.0892
1.2667e-05	2.7451e-07	3.0676e-08		1.2667e-05	2.7451e-07	1.0889
1.2745e-05	2.7451e-07	3.068e-08		1.2745e-05	2.7451e-07	1.0887
1.2824e-05	2.7451e-07	3.0216e-08		1.2824e-05	2.7451e-07	1.0881
1.2902e-05	2.7451e-07	2.8923e-08		1.2902e-05	2.7451e-07	1.0879
1.298e-05	2.7451e-07	2.8557e-08		1.298e-05	2.7451e-07	1.0875
1.3059e-05	2.7451e-07	2.7824e-08		1.3059e-05	2.7451e-07	1.0872
1.3137e-05	2.7451e-07	2.7529e-08		1.3137e-05	2.7451e-07	1.0874
1.3216e-05	2.7451e-07	2.7259e-08		1.3216e-05	2.7451e-07	1.0879
1.3294e-05	2.7451e-07	2.691e-08		1.3294e-05	2.7451e-07	1.0885
1.3373e-05	2.7451e-07	2.6817e-08		1.3373e-05	2.7451e-07	1.0886
1.3451e-05	2.7451e-07	2.6703e-08		1.3451e-05	2.7451e-07	1.0884
1.3529e-05	2.7451e-07	2.6804e-08		1.3529e-05	2.7451e-07	1.0885
1.3608e-05	2.7451e-07	2.6742e-08		1.3608e-05	2.7451e-07	1.0887
1.3686e-05	2.7451e-07	2.6639e-08		1.3686e-05	2.7451e-07	1.0887
1.3765e-05	2.7451e-07	2.6174e-08		1.3765e-05	2.7451e-07	1.0891
1.3843e-05	2.7451e-07	2.5753e-08		1.3843e-05	2.7451e-07	1.0887
1.3922e-05	2.7451e-07	2.5694e-08		1.3922e-05	2.7451e-07	1.0887
1.4e-05	2.7451e-07	2.557e-08		1.4e-05	2.7451e-07	1.0883
1.4078e-05	2.7451e-07	2.5626e-08		1.4078e-05	2.7451e-07	1.0881
1.4157e-05	2.7451e-07	2.6019e-08		1.4157e-05	2.7451e-07	1.0874
1.4235e-05	2.7451e-07	2.6363e-08		1.4235e-05	2.7451e-07	1.0865
1.4314e-05	2.7451e-07	2.6953e-08		1.4314e-05	2.7451e-07	1.0857
1.4392e-05	2.7451e-07	2.7444e-08		1.4392e-05	2.7451e-07	1.0848
1.4471e-05	2.7451e-07	2.7614e-08		1.4471e-05	2.7451e-07	1.0837
1.4549e-05	2.7451e-07	2.7703e-08		1.4549e-05	2.7451e-07	1.0825
1.4627e-05	2.7451e-07	2.7819e-08		1.4627e-05	2.7451e-07	1.0821
1.4706e-05	2.7451e-07	2.8097e-08		1.4706e-05	2.7451e-07	1.0815
1.4784e-05	2.7451e-07	2.7942e-08		1.4784e-05	2.7451e-07	1.0813
1.4863e-05	2.7451e-07	2.7757e-08		1.4863e-05	2.7451e-07	1.0815
1.4941e-05	2.7451e-07	2.737e-08		1.4941e-05	2.7451e-07	1.0821
1.502e-05	2.7451e-07	2.73e-08		1.502e-05	2.7451e-07	1.0824
1.5098e-05	2.7451e-07	2.711e-08		1.5098e-05	2.7451e-07	1.0826
1.5176e-05	2.7451e-07	2.7156e-08		1.5176e-05	2.7451e-07	1.0826
1.5255e-05	2.7451e-07	2.7206e-08		1.5255e-05	2.7451e-07	1.0829
1.5333e-05	2.7451e-07	2.7305e-08		1.5333e-05	2.7451e-07	1.0831
1.5412e-05	2.7451e-07	2.748e-08		1.5412e-05	2.7451e-07	1.0831
1.549e-05	2.7451e-07	2.7389e-08		1.549e-05	2.7451e-07	1.0824
1.5569e-05	2.7451e-07	2.7271e-08		1.5569e-05	2.7451e-07	1.0803
1.5647e-05	2.7451e-07	2.7111e-08		1.5647e-05	2.7451e-07	1.0798
1.5725e-05	2.7451e-07	2.7074e-08		1.5725e-05	2.7451e-07	1.0795
1.5804e-05	2.7451e-07	2.7167e-08		1.5804e-05	2.7451e-07	1.0791
1.5882e-05	2.7451e-07	2.7249e-08		1.5882e-05	2.7451e-07	1.0788
1.5961e-05	2.7451e-07	2.7164e-08		1.5961e-05	2.7451e-07	1.0789
1.6039e-05	2.7451e-07	2.7128e-08		1.6039e-05	2.7451e-07	1.0789
1.6118e-05	2.7451e-07	2.707e-08		1.6118e-05	2.7451e-07	1.0788
1.6196e-05	2.7451e-07	2.7149e-08		1.6196e-05	2.7451e-07	1.0785
1.6275e-05	2.7451e-07	2.6981e-08		1.6275e-05	2.7451e-07	1.0778
1.6353e-05	2.7451e-07	2.7036e-08		1.6353e-05	2.7451e-07	1.0767
1.6431e-05	2.7451e-07	2.7205e-08		1.6431e-05	2.7451e-07	1.0759
1.651e-05	2.7451e-07	2.7632e-08		1.651e-05	2.7451e-07	1.0746
1.6588e-05	2.7451e-07	2.7805e-08		1.6588e-05	2.7451e-07	1.0736
1.6667e-05	2.7451e-07	2.7649e-08		1.6667e-05	2.7451e-07	1.0722
1.6745e-05	2.7451e-07	2.7424e-08		1.6745e-05	2.7451e-07	1.0702
1.6824e-05	2.7451e-07	2.7056e-08		1.6824e-05	2.7451e-07	1.0692
1.6902e-05	2.7451e-07	2.6952e-08		1.6902e-05	2.7451e-07	1.0682
1.698e-05	2.7451e-07	2.6933e-08		1.698e-05	2.7451e-07	1.0673
1.7059e-05	2.7451e-07	2.6976e-08		1.7059e-05	2.7451e-07	1.0666
1.7137e-05	2.7451e-07	2.7012e-08		1.7137e-05	2.7451e-07	1.0657
1.7216e-05	2.7451e-07	2.6797e-08		1.7216e-05	2.7451e-07	1.0649
1.7294e-05	2.7451e-07	2.6421e-08		1.7294e-05	2.7451e-07	1.0638
1.7373e-05	2.7451e-07	2.617e-08		1.7373e-05	2.7451e-07	1.0622
1.7451e-05	2.7451e-07	2.6038e-08		1.7451e-05	2.7451e-07	1.061
1.7529e-05	2.7451e-07	2.6083e-08		1.7529e-05	2.7451e-07	1.0596
1.7608e-05	2.7451e-07	2.6166e-08		1.7608e-05	2.7451e-07	1.0583
1.7686e-05	2.7451e-07	2.6527e-08		1.7686e-05	2.7451e-07	1.0563
1.7765e-05	2.7451e-07	2.7126e-08		1.7765e-05	2.7451e-07	1.0543
1.7843e-05	2.7451e-07	2.7772e-08		1.7843e-05	2.7451e-07	1.0528
1.7922e-05	2.7451e-07	2.7826e-08		1.7922e-05	2.7451e-07	1.0515
1.8e-05	2.7451e-07	2.7644e-08		1.8e-05	2.7451e-07	1.0502
1.8078e-05	2.7451e-07	2.7475e-08		1.8078e-05	2.7451e-07	1.0485
1.8157e-05	2.7451e-07	2.7336e-08		1.8157e-05	2.7451e-07	1.0475
1.8235e-05	2.7451e-07	2.7373e-08		1.8235e-05	2.7451e-07	1.0468
1.8314e-05	2.7451e-07	2.7267e-08		1.8314e-05	2.7451e-07	1.046
1.8392e-05	2.7451e-07	2.6941e-08		1.8392e-05	2.7451e-07	1.0455
1.8471e-05	2.7451e-07	2.6978e-08		1.8471e-05	2.7451e-07	1.0449
1.8549e-05	2.7451e-07	2.6737e-08		1.8549e-05	2.7451e-07	1.0441
1.8627e-05	2.7451e-07	2.6609e-08		1.8627e-05	2.7451e-07	1.0435
1.8706e-05	2.7451e-07	2.6477e-08		1.8706e-05	2.7451e-07	1.0425
1.8784e-05	2.7451e-07	2.6438e-08		1.8784e-05	2.7451e-07	1.042
1.8863e-05	2.7451e-07	2.6539e-08		1.8863e-05	2.7451e-07	1.042
1.8941e-05	2.7451e-07	2.6524e-08		1.8941e-05	2.7451e-07	1.0417
1.902e-05	2.7451e-07	2.6716e-08		1.902e-05	2.7451e-07	1.0419
1.9098e-05	2.7451e-07	2.6884e-08		1.9098e-05	2.7451e-07	1.0419
1.9176e-05	2.7451e-07	2.6892e-08		1.9176e-05	2.7451e-07	1.0417
1.9255e-05	2.7451e-07	2.6931e-08		1.9255e-05	2.7451e-07	1.0411
1.9333e-05	2.7451e-07	2.7128e-08		1.9333e-05	2.7451e-07	1.0407
1.9412e-05	2.7451e-07	2.7148e-08		1.9412e-05	2.7451e-07	1.0405
1.949e-05	2.7451e-07	2.6912e-08		1.949e-05	2.7451e-07	1.0399
1.9569e-05	2.7451e-07	2.6778e-08		1.9569e-05	2.7451e-07	1.0396
1.9647e-05	2.7451e-07	2.7069e-08		1.9647e-05	2.7451e-07	1.0395
1.9725e-05	2.7451e-07	2.6995e-08		1.9725e-05	2.7451e-07	1.0393
1.9804e-05	2.7451e-07	2.699e-08		1.9804e-05	2.7451e-07	1.0392
1.9882e-05	2.7451e-07	2.6975e-08		1.9882e-05	2.7451e-07	1.039
1.9961e-05	2.7451e-07	2.7072e-08		1.9961e-05	2.7451e-07	1.0392
2.0039e-05	2.7451e-07	2.6838e-08		2.0039e-05	2.7451e-07	1.039
3.9216e-08	3.5294e-07	2.7673e-08		3.9216e-08	3.5294e-07	0.99981
1.1765e-07	3.5294e-07	2.7549e-08		1.1765e-07	3.5294e-07	1.0019
1.9608e-07	3.5294e-07	2.7362e-08		1.9608e-07	3.5294e-07	1.0036
2.7451e-07	3.5294e-07	2.7578e-08		2.7451e-07	3.5294e-07	1.0057
3.5294e-07	3.5294e-07	2.7842e-08		3.5294e-07	3.5294e-07	1.0083
4.3137e-07	3.5294e-07	2.819e-08		4.3137e-07	3.5294e-07	1.0108
5.098e-07	3.5294e-07	2.8453e-08		5.098e-07	3.5294e-07	1.0132
5.8824e-07	3.5294e-07	2.8363e-08		5.8824e-07	3.5294e-07	1.0154
6.6667e-07	3.5294e-07	2.8044e-08		6.6667e-07	3.5294e-07	1.0175
7.451e-07	3.5294e-07	2.7742e-08		7.451e-07	3.5294e-07	1.0196
8.2353e-07	3.5294e-07	2.7343e-08		8.2353e-07	3.5294e-07	1.021
9.0196e-07	3.5294e-07	2.6957e-08		9.0196e-07	3.5294e-07	1.0225
9.8039e-07	3.5294e-07	2.6438e-08		9.8039e-07	3.5294e-07	1.0235
1.0588e-06	3.5294e-07	2.5794e-08		1.0588e-06	3.5294e-07	1.0247
1.1373e-06	3.5294e-07	2.5388e-08		1.1373e-06	3.5294e-07	1.0264
1.2157e-06	3.5294e-07	2.5179e-08		1.2157e-06	3.5294e-07	1.0282
1.2941e-06	3.5294e-07	2.5168e-08		1.2941e-06	3.5294e-07	1.0298
1.3725e-06	3.5294e-07	2.5117e-08		1.3725e-06	3.5294e-07	1.0316
1.451e-06	3.5294e-07	2.5199e-08		1.451e-06	3.5294e-07	1.0338
1.5294e-06	3.5294e-07	2.5498e-08		1.5294e-06	3.5294e-07	1.0353
1.6078e-06	3.5294e-07	2.6048e-08		1.6078e-06	3.5294e-07	1.0369
1.6863e-06	3.5294e-07	2.6523e-08		1.6863e-06	3.5294e-07	1.0389
1.7647e-06	3.5294e-07	2.6625e-08		1.7647e-06	3.5294e-07	1.0406
1.8431e-06	3.5294e-07	2.6801e-08		1.8431e-06	3.5294e-07	1.0417
1.9216e-06	3.5294e-07	2.694e-08		1.9216e-06	3.5294e-07	1.0427
2e-06	3.5294e-07	2.6892e-08		2e-06	3.5294e-07	1.0433
2.0784e-06	3.5294e-07	2.6746e-08		2.0784e-06	3.5294e-07	1.0442
2.1569e-06	3.5294e-07	2.6681e-08		2.1569e-06	3.5294e-07	1.0456
2.2353e-06	3.5294e-07	2.686e-08		2.2353e-06	3.5294e-07	1.0461
2.3137e-06	3.5294e-07	2.7181e-08		2.3137e-06	3.5294e-07	1.0475
2.3922e-06	3.5294e-07	2.761e-08		2.3922e-06	3.5294e-07	1.0489
2.4706e-06	3.5294e-07	2.7841e-08		2.4706e-06	3.5294e-07	1.0501
2.549e-06	3.5294e-07	2.7626e-08		2.549e-06	3.5294e-07	1.0513
2.6275e-06	3.5294e-07	2.7292e-08		2.6275e-06	3.5294e-07	1.0523
2.7059e-06	3.5294e-07	2.7073e-08		2.7059e-06	3.5294e-07	1.0532
2.7843e-06	3.5294e-07	2.7006e-08		2.7843e-06	3.5294e-07	1.0547
2.8627e-06	3.5294e-07	2.67e-08		2.8627e-06	3.5294e-07	1.0566
2.9412e-06	3.5294e-07	2.6408e-08		2.9412e-06	3.5294e-07	1.0575
3.0196e-06	3.5294e-07	2.637e-08		3.0196e-06	3.5294e-07	1.0581
3.098e-06	3.5294e-07	2.6164e-08		3.098e-06	3.5294e-07	1.0586
3.1765e-06	3.5294e-07	2.603e-08		3.1765e-06	3.5294e-07	1.0597
3.2549e-06	3.5294e-07	2.6047e-08		3.2549e-06	3.5294e-07	1.0617
3.3333e-06	3.5294e-07	2.6e-08		3.3333e-06	3.5294e-07	1.0641
3.4118e-06	3.5294e-07	2.6022e-08		3.4118e-06	3.5294e-07	1.0648
3.4902e-06	3.5294e-07	2.6283e-08		3.4902e-06	3.5294e-07	1.066
3.5686e-06	3.5294e-07	2.6635e-08		3.5686e-06	3.5294e-07	1.0672
3.6471e-06	3.5294e-07	2.6874e-08		3.6471e-06	3.5294e-07	1.068
3.7255e-06	3.5294e-07	2.6742e-08		3.7255e-06	3.5294e-07	1.0687
3.8039e-06	3.5294e-07	2.6643e-08		3.8039e-06	3.5294e-07	1.0695
3.8824e-06	3.5294e-07	2.6561e-08		3.8824e-06	3.5294e-07	1.0699
3.9608e-06	3.5294e-07	2.6417e-08		3.9608e-06	3.5294e-07	1.0701
4.0392e-06	3.5294e-07	2.6553e-08		4.0392e-06	3.5294e-07	1.0706
4.1176e-06	3.5294e-07	2.6461e-08		4.1176e-06	3.5294e-07	1.0716
4.1961e-06	3.5294e-07	2.6685e-08		4.1961e-06	3.5294e-07	1.0724
4.2745e-06	3.5294e-07	2.6802e-08		4.2745e-06	3.5294e-07	1.0728
4.3529e-06	3.5294e-07	2.6702e-08		4.3529e-06	3.5294e-07	1.0729
4.4314e-06	3.5294e-07	2.665e-08		4.4314e-06	3.5294e-07	1.0737
4.5098e-06	3.5294e-07	2.6805e-08		4.5098e-06	3.5294e-07	1.074
4.5882e-06	3.5294e-07	2.729e-08		4.5882e-06	3.5294e-07	1.0743
4.6667e-06	3.5294e-07	2.7537e-08		4.6667e-06	3.5294e-07	1.0743
4.7451e-06	3.5294e-07	2.7725e-08		4.7451e-06	3.5294e-07	1.0746
4.8235e-06	3.5294e-07	2.7699e-08		4.8235e-06	3.5294e-07	1.0748
4.902e-06	3.5294e-07	2.7598e-08		4.902e-06	3.5294e-07	1.0742
4.9804e-06	3.5294e-07	2.7019e-08		4.9804e-06	3.5294e-07	1.0732
5.0588e-06	3.5294e-07	2.6736e-08		5.0588e-06	3.5294e-07	1.0725
5.1373e-06	3.5294e-07	2.6544e-08		5.1373e-06	3.5294e-07	1.0724
5.2157e-06	3.5294e-07	2.6681e-08		5.2157e-06	3.5294e-07	1.0721
5.2941e-06	3.5294e-07	2.6923e-08		5.2941e-06	3.5294e-07	1.0719
5.3725e-06	3.5294e-07	2.6905e-08		5.3725e-06	3.5294e-07	1.0715
5.451e-06	3.5294e-07	2.7097e-08		5.451e-06	3.5294e-07	1.0716
5.5294e-06	3.5294e-07	2.6853e-08		5.5294e-06	3.5294e-07	1.0715
5.6078e-06	3.5294e-07	2.6626e-08		5.6078e-06	3.5294e-07	1.0714
5.6863e-06	3.5294e-07	2.6388e-08		5.6863e-06	3.5294e-07	1.0711
5.7647e-06	3.5294e-07	2.6374e-08		5.7647e-06	3.5294e-07	1.0712
5.8431e-06	3.5294e-07	2.6273e-08		5.8431e-06	3.5294e-07	1.0714
5.9216e-06	3.5294e-07	2.6204e-08		5.9216e-06	3.5294e-07	1.0717
6e-06	3.5294e-07	2.6364e-08		6e-06	3.5294e-07	1.0722
6.0784e-06	3.5294e-07	2.6304e-08		6.0784e-06	3.5294e-07	1.0731
6.1569e-06	3.5294e-07	2.6378e-08		6.1569e-06	3.5294e-07	1.0738
6.2353e-06	3.5294e-07	2.6702e-08		6.2353e-06	3.5294e-07	1.0742
6.3137e-06	3.5294e-07	2.7073e-08		6.3137e-06	3.5294e-07	1.075
6.3922e-06	3.5294e-07	2.7266e-08		6.3922e-06	3.5294e-07	1.0754
6.4706e-06	3.5294e-07	2.7145e-08		6.4706e-06	3.5294e-07	1.0755
6.549e-06	3.5294e-07	2.7076e-08		6.549e-06	3.5294e-07	1.0757
6.6275e-06	3.5294e-07	2.7306e-08		6.6275e-06	3.5294e-07	1.0753
6.7059e-06	3.5294e-07	2.7587e-08		6.7059e-06	3.5294e-07	1.0746
6.7843e-06	3.5294e-07	2.8254e-08		6.7843e-06	3.5294e-07	1.0747
6.8627e-06	3.5294e-07	2.9214e-08		6.8627e-06	3.5294e-07	1.075
6.9412e-06	3.5294e-07	3.0308e-08		6.9412e-06	3.5294e-07	1.0749
7.0196e-06	3.5294e-07	3.134e-08		7.0196e-06	3.5294e-07	1.0748
7.098e-06	3.5294e-07	3.201e-08		7.098e-06	3.5294e-07	1.0755
7.1765e-06	3.5294e-07	3.2232e-08		7.1765e-06	3.5294e-07	1.0765
7.2549e-06	3.5294e-07	3.2222e-08		7.2549e-06	3.5294e-07	1.0773
7.3333e-06	3.5294e-07	3.2004e-08		7.3333e-06	3.5294e-07	1.0778
7.4118e-06	3.5294e-07	3.1748e-08		7.4118e-06	3.5294e-07	1.079
7.4902e-06	3.5294e-07	3.1459e-08		7.4902e-06	3.5294e-07	1.0805
7.5686e-06	3.5294e-07	3.1324e-08		7.5686e-06	3.5294e-07	1.0815
7.6471e-06	3.5294e-07	3.1274e-08		7.6471e-06	3.5294e-07	1.0817
7.7255e-06	3.5294e-07	3.1409e-08		7.7255e-06	3.5294e-07	1.0814
7.8039e-06	3.5294e-07	3.1759e-08		7.8039e-06	3.5294e-07	1.0816
7.8824e-06	3.5294e-07	3.2277e-08		7.8824e-06	3.5294e-07	1.0819
7.9608e-06	3.5294e-07	3.2627e-08		7.9608e-06	3.5294e-07	1.0821
8.0392e-06	3.5294e-07	3.2619e-08		8.0392e-06	3.5294e-07	1.0821
8.1176e-06	3.5294e-07	3.2299e-08		8.1176e-06	3.5294e-07	1.0823
8.1961e-06	3.5294e-07	3.1904e-08		8.1961e-06	3.5294e-07	1.0829
8.2745e-06	3.5294e-07	3.1532e-08		8.2745e-06	3.5294e-07	1.084
8.3529e-06	3.5294e-07	3.1615e-08		8.3529e-06	3.5294e-07	1.085
8.4314e-06	3.5294e-07	3.1409e-08		8.4314e-06	3.5294e-07	1.0861
8.5098e-06	3.5294e-07	3.1173e-08		8.5098e-06	3.5294e-07	1.0869
8.5882e-06	3.5294e-07	3.0929e-08		8.5882e-06	3.5294e-07	1.0878
8.6667e-06	3.5294e-07	3.0492e-08		8.6667e-06	3.5294e-07	1.0882
8.7451e-06	3.5294e-07	3.0003e-08		8.7451e-06	3.5294e-07	1.0881
8.8235e-06	3.5294e-07	2.9738e-08		8.8235e-06	3.5294e-07	1.0882
8.902e-06	3.5294e-07	2.9459e-08		8.902e-06	3.5294e-07	1.0885
8.9804e-06	3.5294e-07	2.9432e-08		8.9804e-06	3.5294e-07	1.0894
9.0588e-06	3.5294e-07	2.9733e-08		9.0588e-06	3.5294e-07	1.09
9.1373e-06	3.5294e-07	3.0183e-08		9.1373e-06	3.5294e-07	1.0905
9.2157e-06	3.5294e-07	3.0809e-08		9.2157e-06	3.5294e-07	1.0909
9.2941e-06	3.5294e-07	3.1497e-08		9.2941e-06	3.5294e-07	1.0916
9.3725e-06	3.5294e-07	3.1668e-08		9.3725e-06	3.5294e-07	1.0923
9.451e-06	3.5294e-07	3.1503e-08		9.451e-06	3.5294e-07	1.0926
9.5294e-06	3.5294e-07	3.1373e-08		9.5294e-06	3.5294e-07	1.0937
9.6078e-06	3.5294e-07	3.1307e-08		9.6078e-06	3.5294e-07	1.0938
9.6863e-06	3.5294e-07	3.142e-08		9.6863e-06	3.5294e-07	1.0938
9.7647e-06	3.5294e-07	3.1919e-08		9.7647e-06	3.5294e-07	1.0941
9.8431e-06	3.5294e-07	3.2208e-08		9.8431e-06	3.5294e-07	1.0944
9.9216e-06	3.5294e-07	3.2181e-08		9.9216e-06	3.5294e-07	1.0946
1e-05	3.5294e-07	3.2139e-08		1e-05	3.5294e-07	1.0944
1.0078e-05	3.5294e-07	3.21e-08		1.0078e-05	3.5294e-07	1.0941
1.0157e-05	3.5294e-07	3.2048e-08		1.0157e-05	3.5294e-07	1.0942
1.0235e-05	3.5294e-07	3.1989e-08		1.0235e-05	3.5294e-07	1.0944
1.0314e-05	3.5294e-07	3.1696e-08		1.0314e-05	3.5294e-07	1.0947
1.0392e-05	3.5294e-07	3.1108e-08		1.0392e-05	3.5294e-07	1.0949
1.0471e-05	3.5294e-07	3.0782e-08		1.0471e-05	3.5294e-07	1.0951
1.0549e-05	3.5294e-07	3.0442e-08		1.0549e-05	3.5294e-07	1.0955
1.0627e-05	3.5294e-07	3.041e-08		1.0627e-05	3.5294e-07	1.0953
1.0706e-05	3.5294e-07	3.0283e-08		1.0706e-05	3.5294e-07	1.0958
1.0784e-05	3.5294e-07	3.055e-08		1.0784e-05	3.5294e-07	1.0957
1.0863e-05	3.5294e-07	3.0837e-08		1.0863e-05	3.5294e-07	1.0954
1.0941e-05	3.5294e-07	3.1375e-08		1.0941e-05	3.5294e-07	1.0949
1.102e-05	3.5294e-07	3.2191e-08		1.102e-05	3.5294e-07	1.0944
1.1098e-05	3.5294e-07	3.277e-08		1.1098e-05	3.5294e-07	1.0943
1.1176e-05	3.5294e-07	3.2824e-08		1.1176e-05	3.5294e-07	1.0941
1.1255e-05	3.5294e-07	3.2342e-08		1.1255e-05	3.5294e-07	1.0945
1.1333e-05	3.5294e-07	3.2172e-08		1.1333e-05	3.5294e-07	1.0944
1.1412e-05	3.5294e-07	3.1986e-08		1.1412e-05	3.5294e-07	1.0941
1.149e-05	3.5294e-07	3.1943e-08		1.149e-05	3.5294e-07	1.0939
1.1569e-05	3.5294e-07	3.2003e-08		1.1569e-05	3.5294e-07	1.0935
1.1647e-05	3.5294e-07	3.2307e-08		1.1647e-05	3.5294e-07	1.0931
1.1725e-05	3.5294e-07	3.2792e-08		1.1725e-05	3.5294e-07	1.0931
1.1804e-05	3.5294e-07	3.3108e-08		1.1804e-05	3.5294e-07	1.093
1.1882e-05	3.5294e-07	3.2986e-08		1.1882e-05	3.5294e-07	1.0922
1.1961e-05	3.5294e-07	3.2517e-08		1.1961e-05	3.5294e-07	1.0916
1.2039e-05	3.5294e-07	3.2147e-08		1.2039e-05	3.5294e-07	1.0921
1.2118e-05	3.5294e-07	3.1923e-08		1.2118e-05	3.5294e-07	1.0925
1.2196e-05	3.5294e-07	3.1763e-08		1.2196e-05	3.5294e-07	1.0924
1.2275e-05	3.5294e-07	3.1549e-08		1.2275e-05	3.5294e-07	1.0925
1.2353e-05	3.5294e-07	3.159e-08		1.2353e-05	3.5294e-07	1.0926
1.2431e-05	3.5294e-07	3.16e-08		1.2431e-05	3.5294e-07	1.0927
1.251e-05	3.5294e-07	3.1312e-08		1.251e-05	3.5294e-07	1.093
1.2588e-05	3.5294e-07	3.1043e-08		1.2588e-05	3.5294e-07	1.0932
1.2667e-05	3.5294e-07	3.0991e-08		1.2667e-05	3.5294e-07	1.0927
1.2745e-05	3.5294e-07	3.102e-08		1.2745e-05	3.5294e-07	1.0928
1.2824e-05	3.5294e-07	3.0661e-08		1.2824e-05	3.5294e-07	1.0927
1.2902e-05	3.5294e-07	2.9326e-08		1.2902e-05	3.5294e-07	1.0928
1.298e-05	3.5294e-07	2.8732e-08		1.298e-05	3.5294e-07	1.0925
1.3059e-05	3.5294e-07	2.8137e-08		1.3059e-05	3.5294e-07	1.0927
1.3137e-05	3.5294e-07	2.765e-08		1.3137e-05	3.5294e-07	1.0929
1.3216e-05	3.5294e-07	2.7261e-08		1.3216e-05	3.5294e-07	1.093
1.3294e-05	3.5294e-07	2.6988e-08		1.3294e-05	3.5294e-07	1.0934
1.3373e-05	3.5294e-07	2.6847e-08		1.3373e-05	3.5294e-07	1.0941
1.3451e-05	3.5294e-07	2.6667e-08		1.3451e-05	3.5294e-07	1.094
1.3529e-05	3.5294e-07	2.665e-08		1.3529e-05	3.5294e-07	1.0938
1.3608e-05	3.5294e-07	2.6815e-08		1.3608e-05	3.5294e-07	1.0941
1.3686e-05	3.5294e-07	2.6769e-08		1.3686e-05	3.5294e-07	1.094
1.3765e-05	3.5294e-07	2.6397e-08		1.3765e-05	3.5294e-07	1.094
1.3843e-05	3.5294e-07	2.6094e-08		1.3843e-05	3.5294e-07	1.0934
1.3922e-05	3.5294e-07	2.5942e-08		1.3922e-05	3.5294e-07	1.0924
1.4e-05	3.5294e-07	2.5865e-08		1.4e-05	3.5294e-07	1.0918
1.4078e-05	3.5294e-07	2.5817e-08		1.4078e-05	3.5294e-07	1.0911
1.4157e-05	3.5294e-07	2.6097e-08		1.4157e-05	3.5294e-07	1.0904
1.4235e-05	3.5294e-07	2.6716e-08		1.4235e-05	3.5294e-07	1.0901
1.4314e-05	3.5294e-07	2.7354e-08		1.4314e-05	3.5294e-07	1.0892
1.4392e-05	3.5294e-07	2.7677e-08		1.4392e-05	3.5294e-07	1.0883
1.4471e-05	3.5294e-07	2.7566e-08		1.4471e-05	3.5294e-07	1.0875
1.4549e-05	3.5294e-07	2.7716e-08		1.4549e-05	3.5294e-07	1.0873
1.4627e-05	3.5294e-07	2.8023e-08		1.4627e-05	3.5294e-07	1.0873
1.4706e-05	3.5294e-07	2.8166e-08		1.4706e-05	3.5294e-07	1.0866
1.4784e-05	3.5294e-07	2.806e-08		1.4784e-05	3.5294e-07	1.0861
1.4863e-05	3.5294e-07	2.7829e-08		1.4863e-05	3.5294e-07	1.0853
1.4941e-05	3.5294e-07	2.7653e-08		1.4941e-05	3.5294e-07	1.0854
1.502e-05	3.5294e-07	2.7443e-08		1.502e-05	3.5294e-07	1.0854
1.5098e-05	3.5294e-07	2.7255e-08		1.5098e-05	3.5294e-07	1.0854
1.5176e-05	3.5294e-07	2.719e-08		1.5176e-05	3.5294e-07	1.086
1.5255e-05	3.5294e-07	2.7335e-08		1.5255e-05	3.5294e-07	1.0861
1.5333e-05	3.5294e-07	2.7465e-08		1.5333e-05	3.5294e-07	1.0853
1.5412e-05	3.5294e-07	2.7688e-08		1.5412e-05	3.5294e-07	1.085
1.549e-05	3.5294e-07	2.7638e-08		1.549e-05	3.5294e-07	1.0849
1.5569e-05	3.5294e-07	2.7327e-08		1.5569e-05	3.5294e-07	1.0851
1.5647e-05	3.5294e-07	2.7249e-08		1.5647e-05	3.5294e-07	1.0845
1.5725e-05	3.5294e-07	2.709e-08		1.5725e-05	3.5294e-07	1.0834
1.5804e-05	3.5294e-07	2.6946e-08		1.5804e-05	3.5294e-07	1.0827
1.5882e-05	3.5294e-07	2.6786e-08		1.5882e-05	3.5294e-07	1.0824
1.5961e-05	3.5294e-07	2.6662e-08		1.5961e-05	3.5294e-07	1.0821
1.6039e-05	3.5294e-07	2.6801e-08		1.6039e-05	3.5294e-07	1.0814
1.6118e-05	3.5294e-07	2.6827e-08		1.6118e-05	3.5294e-07	1.0808
1.6196e-05	3.5294e-07	2.7003e-08		1.6196e-05	3.5294e-07	1.0804
1.6275e-05	3.5294e-07	2.7013e-08		1.6275e-05	3.5294e-07	1.0794
1.6353e-05	3.5294e-07	2.6986e-08		1.6353e-05	3.5294e-07	1.0787
1.6431e-05	3.5294e-07	2.7025e-08		1.6431e-05	3.5294e-07	1.0777
1.651e-05	3.5294e-07	2.7251e-08		1.651e-05	3.5294e-07	1.0764
1.6588e-05	3.5294e-07	2.7129e-08		1.6588e-05	3.5294e-07	1.0753
1.6667e-05	3.5294e-07	2.6648e-08		1.6667e-05	3.5294e-07	1.0747
1.6745e-05	3.5294e-07	2.6485e-08		1.6745e-05	3.5294e-07	1.0737
1.6824e-05	3.5294e-07	2.6234e-08		1.6824e-05	3.5294e-07	1.0727
1.6902e-05	3.5294e-07	2.6076e-08		1.6902e-05	3.5294e-07	1.0718
1.698e-05	3.5294e-07	2.5998e-08		1.698e-05	3.5294e-07	1.071
1.7059e-05	3.5294e-07	2.6327e-08		1.7059e-05	3.5294e-07	1.0697
1.7137e-05	3.5294e-07	2.6584e-08		1.7137e-05	3.5294e-07	1.0687
1.7216e-05	3.5294e-07	2.669e-08		1.7216e-05	3.5294e-07	1.0683
1.7294e-05	3.5294e-07	2.6552e-08		1.7294e-05	3.5294e-07	1.0674
1.7373e-05	3.5294e-07	2.6283e-08		1.7373e-05	3.5294e-07	1.0655
1.7451e-05	3.5294e-07	2.6135e-08		1.7451e-05	3.5294e-07	1.0625
1.7529e-05	3.5294e-07	2.6047e-08		1.7529e-05	3.5294e-07	1.0605
1.7608e-05	3.5294e-07	2.6214e-08		1.7608e-05	3.5294e-07	1.0597
1.7686e-05	3.5294e-07	2.6415e-08		1.7686e-05	3.5294e-07	1.0592
1.7765e-05	3.5294e-07	2.7055e-08		1.7765e-05	3.5294e-07	1.058
1.7843e-05	3.5294e-07	2.766e-08		1.7843e-05	3.5294e-07	1.0561
1.7922e-05	3.5294e-07	2.7789e-08		1.7922e-05	3.5294e-07	1.0545
1.8e-05	3.5294e-07	2.7595e-08		1.8e-05	3.5294e-07	1.0529
1.8078e-05	3.5294e-07	2.7382e-08		1.8078e-05	3.5294e-07	1.0513
1.8157e-05	3.5294e-07	2.7336e-08		1.8157e-05	3.5294e-07	1.0501
1.8235e-05	3.5294e-07	2.7518e-08		1.8235e-05	3.5294e-07	1.0494
1.8314e-05	3.5294e-07	2.7521e-08		1.8314e-05	3.5294e-07	1.0489
1.8392e-05	3.5294e-07	2.7329e-08		1.8392e-05	3.5294e-07	1.0483
1.8471e-05	3.5294e-07	2.6849e-08		1.8471e-05	3.5294e-07	1.0478
1.8549e-05	3.5294e-07	2.6522e-08		1.8549e-05	3.5294e-07	1.0472
1.8627e-05	3.5294e-07	2.6353e-08		1.8627e-05	3.5294e-07	1.0465
1.8706e-05	3.5294e-07	2.6361e-08		1.8706e-05	3.5294e-07	1.0458
1.8784e-05	3.5294e-07	2.6488e-08		1.8784e-05	3.5294e-07	1.045
1.8863e-05	3.5294e-07	2.6639e-08		1.8863e-05	3.5294e-07	1.0446
1.8941e-05	3.5294e-07	2.6779e-08		1.8941e-05	3.5294e-07	1.0441
1.902e-05	3.5294e-07	2.6759e-08		1.902e-05	3.5294e-07	1.0436
1.9098e-05	3.5294e-07	2.6776e-08		1.9098e-05	3.5294e-07	1.0432
1.9176e-05	3.5294e-07	2.6798e-08		1.9176e-05	3.5294e-07	1.0429
1.9255e-05	3.5294e-07	2.707e-08		1.9255e-05	3.5294e-07	1.0432
1.9333e-05	3.5294e-07	2.7135e-08		1.9333e-05	3.5294e-07	1.0431
1.9412e-05	3.5294e-07	2.7079e-08		1.9412e-05	3.5294e-07	1.0432
1.949e-05	3.5294e-07	2.6872e-08		1.949e-05	3.5294e-07	1.0436
1.9569e-05	3.5294e-07	2.6664e-08		1.9569e-05	3.5294e-07	1.0437
1.9647e-05	3.5294e-07	2.6397e-08		1.9647e-05	3.5294e-07	1.0429
1.9725e-05	3.5294e-07	2.6532e-08		1.9725e-05	3.5294e-07	1.0422
1.9804e-05	3.5294e-07	2.6625e-08		1.9804e-05	3.5294e-07	1.0412
1.9882e-05	3.5294e-07	2.667e-08		1.9882e-05	3.5294e-07	1.0405
1.9961e-05	3.5294e-07	2.6529e-08		1.9961e-05	3.5294e-07	1.0396
2.0039e-05	3.5294e-07	2.6399e-08		2.0039e-05	3.5294e-07	1.0389
3.9216e-08	4.3137e-07	2.7803e-08		3.9216e-08	4.3137e-07	1.0032
1.1765e-07	4.3137e-07	2.7951e-08		1.1765e-07	4.3137e-07	1.0048
1.9608e-07	4.3137e-07	2.7949e-08		1.9608e-07	4.3137e-07	1.0066
2.7451e-07	4.3137e-07	2.8146e-08		2.7451e-07	4.3137e-07	1.0085
3.5294e-07	4.3137e-07	2.8264e-08		3.5294e-07	4.3137e-07	1.0102
4.3137e-07	4.3137e-07	2.8402e-08		4.3137e-07	4.3137e-07	1.012
5.098e-07	4.3137e-07	2.8281e-08		5.098e-07	4.3137e-07	1.0142
5.8824e-07	4.3137e-07	2.8249e-08		5.8824e-07	4.3137e-07	1.0165
6.6667e-07	4.3137e-07	2.7958e-08		6.6667e-07	4.3137e-07	1.018
7.451e-07	4.3137e-07	2.7667e-08		7.451e-07	4.3137e-07	1.0201
8.2353e-07	4.3137e-07	2.7364e-08		8.2353e-07	4.3137e-07	1.0225
9.0196e-07	4.3137e-07	2.6852e-08		9.0196e-07	4.3137e-07	1.0242
9.8039e-07	4.3137e-07	2.6222e-08		9.8039e-07	4.3137e-07	1.0257
1.0588e-06	4.3137e-07	2.5397e-08		1.0588e-06	4.3137e-07	1.0271
1.1373e-06	4.3137e-07	2.4883e-08		1.1373e-06	4.3137e-07	1.0291
1.2157e-06	4.3137e-07	2.4693e-08		1.2157e-06	4.3137e-07	1.031
1.2941e-06	4.3137e-07	2.4606e-08		1.2941e-06	4.3137e-07	1.0327
1.3725e-06	4.3137e-07	2.4729e-08		1.3725e-06	4.3137e-07	1.0344
1.451e-06	4.3137e-07	2.4875e-08		1.451e-06	4.3137e-07	1.0357
1.5294e-06	4.3137e-07	2.5443e-08		1.5294e-06	4.3137e-07	1.0376
1.6078e-06	4.3137e-07	2.6116e-08		1.6078e-06	4.3137e-07	1.0388
1.6863e-06	4.3137e-07	2.6838e-08		1.6863e-06	4.3137e-07	1.0401
1.7647e-06	4.3137e-07	2.7095e-08		1.7647e-06	4.3137e-07	1.0414
1.8431e-06	4.3137e-07	2.7357e-08		1.8431e-06	4.3137e-07	1.0423
1.9216e-06	4.3137e-07	2.77e-08		1.9216e-06	4.3137e-07	1.0437
2e-06	4.3137e-07	2.7813e-08		2e-06	4.3137e-07	1.045
2.0784e-06	4.3137e-07	2.7486e-08		2.0784e-06	4.3137e-07	1.0462
2.1569e-06	4.3137e-07	2.7339e-08		2.1569e-06	4.3137e-07	1.0469
2.2353e-06	4.3137e-07	2.732e-08		2.2353e-06	4.3137e-07	1.0482
2.3137e-06	4.3137e-07	2.7112e-08		2.3137e-06	4.3137e-07	1.0498
2.3922e-06	4.3137e-07	2.7393e-08		2.3922e-06	4.3137e-07	1.0513
2.4706e-06	4.3137e-07	2.7532e-08		2.4706e-06	4.3137e-07	1.0525
2.549e-06	4.3137e-07	2.7598e-08		2.549e-06	4.3137e-07	1.0534
2.6275e-06	4.3137e-07	2.7596e-08		2.6275e-06	4.3137e-07	1.0546
2.7059e-06	4.3137e-07	2.7494e-08		2.7059e-06	4.3137e-07	1.0557
2.7843e-06	4.3137e-07	2.7376e-08		2.7843e-06	4.3137e-07	1.057
2.8627e-06	4.3137e-07	2.7019e-08		2.8627e-06	4.3137e-07	1.0581
2.9412e-06	4.3137e-07	2.6728e-08		2.9412e-06	4.3137e-07	1.0592
3.0196e-06	4.3137e-07	2.6576e-08		3.0196e-06	4.3137e-07	1.061
3.098e-06	4.3137e-07	2.6536e-08		3.098e-06	4.3137e-07	1.0623
3.1765e-06	4.3137e-07	2.6438e-08		3.1765e-06	4.3137e-07	1.0637
3.2549e-06	4.3137e-07	2.6252e-08		3.2549e-06	4.3137e-07	1.0651
3.3333e-06	4.3137e-07	2.6113e-08		3.3333e-06	4.3137e-07	1.0665
3.4118e-06	4.3137e-07	2.6123e-08		3.4118e-06	4.3137e-07	1.0675
3.4902e-06	4.3137e-07	2.6482e-08		3.4902e-06	4.3137e-07	1.0689
3.5686e-06	4.3137e-07	2.6896e-08		3.5686e-06	4.3137e-07	1.0699
3.6471e-06	4.3137e-07	2.722e-08		3.6471e-06	4.3137e-07	1.0706
3.7255e-06	4.3137e-07	2.7034e-08		3.7255e-06	4.3137e-07	1.0714
3.8039e-06	4.3137e-07	2.6867e-08		3.8039e-06	4.3137e-07	1.0721
3.8824e-06	4.3137e-07	2.6584e-08		3.8824e-06	4.3137e-07	1.0728
3.9608e-06	4.3137e-07	2.6472e-08		3.9608e-06	4.3137e-07	1.0735
4.0392e-06	4.3137e-07	2.6369e-08		4.0392e-06	4.3137e-07	1.0744
4.1176e-06	4.3137e-07	2.6443e-08		4.1176e-06	4.3137e-07	1.0746
4.1961e-06	4.3137e-07	2.6521e-08		4.1961e-06	4.3137e-07	1.0752
4.2745e-06	4.3137e-07	2.6434e-08		4.2745e-06	4.3137e-07	1.0759
4.3529e-06	4.3137e-07	2.6347e-08		4.3529e-06	4.3137e-07	1.0767
4.4314e-06	4.3137e-07	2.6278e-08		4.4314e-06	4.3137e-07	1.0771
4.5098e-06	4.3137e-07	2.6415e-08		4.5098e-06	4.3137e-07	1.078
4.5882e-06	4.3137e-07	2.6643e-08		4.5882e-06	4.3137e-07	1.0787
4.6667e-06	4.3137e-07	2.7031e-08		4.6667e-06	4.3137e-07	1.0789
4.7451e-06	4.3137e-07	2.7277e-08		4.7451e-06	4.3137e-07	1.0792
4.8235e-06	4.3137e-07	2.7372e-08		4.8235e-06	4.3137e-07	1.0792
4.902e-06	4.3137e-07	2.7441e-08		4.902e-06	4.3137e-07	1.0791
4.9804e-06	4.3137e-07	2.7418e-08		4.9804e-06	4.3137e-07	1.0786
5.0588e-06	4.3137e-07	2.7158e-08		5.0588e-06	4.3137e-07	1.0783
5.1373e-06	4.3137e-07	2.6977e-08		5.1373e-06	4.3137e-07	1.0781
5.2157e-06	4.3137e-07	2.6814e-08		5.2157e-06	4.3137e-07	1.0776
5.2941e-06	4.3137e-07	2.6785e-08		5.2941e-06	4.3137e-07	1.0775
5.3725e-06	4.3137e-07	2.684e-08		5.3725e-06	4.3137e-07	1.0771
5.451e-06	4.3137e-07	2.6994e-08		5.451e-06	4.3137e-07	1.0768
5.5294e-06	4.3137e-07	2.688e-08		5.5294e-06	4.3137e-07	1.0769
5.6078e-06	4.3137e-07	2.6756e-08		5.6078e-06	4.3137e-07	1.0773
5.6863e-06	4.3137e-07	2.6378e-08		5.6863e-06	4.3137e-07	1.0778
5.7647e-06	4.3137e-07	2.5997e-08		5.7647e-06	4.3137e-07	1.078
5.8431e-06	4.3137e-07	2.5605e-08		5.8431e-06	4.3137e-07	1.0785
5.9216e-06	4.3137e-07	2.5382e-08		5.9216e-06	4.3137e-07	1.0783
6e-06	4.3137e-07	2.5306e-08		6e-06	4.3137e-07	1.0786
6.0784e-06	4.3137e-07	2.5347e-08		6.0784e-06	4.3137e-07	1.0795
6.1569e-06	4.3137e-07	2.5686e-08		6.1569e-06	4.3137e-07	1.08
6.2353e-06	4.3137e-07	2.6146e-08		6.2353e-06	4.3137e-07	1.08
6.3137e-06	4.3137e-07	2.6783e-08		6.3137e-06	4.3137e-07	1.0803
6.3922e-06	4.3137e-07	2.7184e-08		6.3922e-06	4.3137e-07	1.0806
6.4706e-06	4.3137e-07	2.7133e-08		6.4706e-06	4.3137e-07	1.0809
6.549e-06	4.3137e-07	2.7223e-08		6.549e-06	4.3137e-07	1.0807
6.6275e-06	4.3137e-07	2.7411e-08		6.6275e-06	4.3137e-07	1.0803
6.7059e-06	4.3137e-07	2.7684e-08		6.7059e-06	4.3137e-07	1.0798
6.7843e-06	4.3137e-07	2.8179e-08		6.7843e-06	4.3137e-07	1.0797
6.8627e-06	4.3137e-07	2.918e-08		6.8627e-06	4.3137e-07	1.0796
6.9412e-06	4.3137e-07	3.0355e-08		6.9412e-06	4.3137e-07	1.0795
7.0196e-06	4.3137e-07	3.1364e-08		7.0196e-06	4.3137e-07	1.0794
7.098e-06	4.3137e-07	3.2193e-08		7.098e-06	4.3137e-07	1.0796
7.1765e-06	4.3137e-07	3.2181e-08		7.1765e-06	4.3137e-07	1.0798
7.2549e-06	4.3137e-07	3.2048e-08		7.2549e-06	4.3137e-07	1.0799
7.3333e-06	4.3137e-07	3.1955e-08		7.3333e-06	4.3137e-07	1.0802
7.4118e-06	4.3137e-07	3.1896e-08		7.4118e-06	4.3137e-07	1.0809
7.4902e-06	4.3137e-07	3.1715e-08		7.4902e-06	4.3137e-07	1.0815
7.5686e-06	4.3137e-07	3.1509e-08		7.5686e-06	4.3137e-07	1.0826
7.6471e-06	4.3137e-07	3.1392e-08		7.6471e-06	4.3137e-07	1.0834
7.7255e-06	4.3137e-07	3.1636e-08		7.7255e-06	4.3137e-07	1.0837
7.8039e-06	4.3137e-07	3.1989e-08		7.8039e-06	4.3137e-07	1.0844
7.8824e-06	4.3137e-07	3.2349e-08		7.8824e-06	4.3137e-07	1.085
7.9608e-06	4.3137e-07	3.2635e-08		7.9608e-06	4.3137e-07	1.0863
8.0392e-06	4.3137e-07	3.2616e-08		8.0392e-06	4.3137e-07	1.087
8.1176e-06	4.3137e-07	3.2419e-08		8.1176e-06	4.3137e-07	1.0876
8.1961e-06	4.3137e-07	3.2068e-08		8.1961e-06	4.3137e-07	1.0885
8.2745e-06	4.3137e-07	3.1757e-08		8.2745e-06	4.3137e-07	1.0895
8.3529e-06	4.3137e-07	3.156e-08		8.3529e-06	4.3137e-07	1.0905
8.4314e-06	4.3137e-07	3.1414e-08		8.4314e-06	4.3137e-07	1.0914
8.5098e-06	4.3137e-07	3.1302e-08		8.5098e-06	4.3137e-07	1.0921
8.5882e-06	4.3137e-07	3.1099e-08		8.5882e-06	4.3137e-07	1.0932
8.6667e-06	4.3137e-07	3.0678e-08		8.6667e-06	4.3137e-07	1.0935
8.7451e-06	4.3137e-07	3.0088e-08		8.7451e-06	4.3137e-07	1.0936
8.8235e-06	4.3137e-07	2.9862e-08		8.8235e-06	4.3137e-07	1.0942
8.902e-06	4.3137e-07	2.964e-08		8.902e-06	4.3137e-07	1.0946
8.9804e-06	4.3137e-07	2.9718e-08		8.9804e-06	4.3137e-07	1.0945
9.0588e-06	4.3137e-07	2.9852e-08		9.0588e-06	4.3137e-07	1.0954
9.1373e-06	4.3137e-07	3.0399e-08		9.1373e-06	4.3137e-07	1.097
9.2157e-06	4.3137e-07	3.1117e-08		9.2157e-06	4.3137e-07	1.098
9.2941e-06	4.3137e-07	3.1844e-08		9.2941e-06	4.3137e-07	1.0986
9.3725e-06	4.3137e-07	3.1774e-08		9.3725e-06	4.3137e-07	1.0985
9.451e-06	4.3137e-07	3.1454e-08		9.451e-06	4.3137e-07	1.099
9.5294e-06	4.3137e-07	3.1303e-08		9.5294e-06	4.3137e-07	1.0998
9.6078e-06	4.3137e-07	3.1252e-08		9.6078e-06	4.3137e-07	1.1002
9.6863e-06	4.3137e-07	3.1237e-08		9.6863e-06	4.3137e-07	1.1007
9.7647e-06	4.3137e-07	3.1387e-08		9.7647e-06	4.3137e-07	1.1008
9.8431e-06	4.3137e-07	3.159e-08		9.8431e-06	4.3137e-07	1.1002
9.9216e-06	4.3137e-07	3.1574e-08		9.9216e-06	4.3137e-07	1.0998
1e-05	4.3137e-07	3.148e-08		1e-05	4.3137e-07	1.0992
1.0078e-05	4.3137e-07	3.1519e-08		1.0078e-05	4.3137e-07	1.0994
1.0157e-05	4.3137e-07	3.1606e-08		1.0157e-05	4.3137e-07	1.0991
1.0235e-05	4.3137e-07	3.1842e-08		1.0235e-05	4.3137e-07	1.0989
1.0314e-05	4.3137e-07	3.1858e-08		1.0314e-05	4.3137e-07	1.0993
1.0392e-05	4.3137e-07	3.1752e-08		1.0392e-05	4.3137e-07	1.0999
1.0471e-05	4.3137e-07	3.1309e-08		1.0471e-05	4.3137e-07	1.1007
1.0549e-05	4.3137e-07	3.092e-08		1.0549e-05	4.3137e-07	1.101
1.0627e-05	4.3137e-07	3.0651e-08		1.0627e-05	4.3137e-07	1.101
1.0706e-05	4.3137e-07	3.0476e-08		1.0706e-05	4.3137e-07	1.1011
1.0784e-05	4.3137e-07	3.0505e-08		1.0784e-05	4.3137e-07	1.1019
1.0863e-05	4.3137e-07	3.0751e-08		1.0863e-05	4.3137e-07	1.1014
1.0941e-05	4.3137e-07	3.1239e-08		1.0941e-05	4.3137e-07	1.1007
1.102e-05	4.3137e-07	3.1892e-08		1.102e-05	4.3137e-07	1.0996
1.1098e-05	4.3137e-07	3.2386e-08		1.1098e-05	4.3137e-07	1.0983
1.1176e-05	4.3137e-07	3.2398e-08		1.1176e-05	4.3137e-07	1.0975
1.1255e-05	4.3137e-07	3.236e-08		1.1255e-05	4.3137e-07	1.0971
1.1333e-05	4.3137e-07	3.2351e-08		1.1333e-05	4.3137e-07	1.0972
1.1412e-05	4.3137e-07	3.2102e-08		1.1412e-05	4.3137e-07	1.0972
1.149e-05	4.3137e-07	3.1989e-08		1.149e-05	4.3137e-07	1.0972
1.1569e-05	4.3137e-07	3.1803e-08		1.1569e-05	4.3137e-07	1.0966
1.1647e-05	4.3137e-07	3.2049e-08		1.1647e-05	4.3137e-07	1.0963
1.1725e-05	4.3137e-07	3.2235e-08		1.1725e-05	4.3137e-07	1.0963
1.1804e-05	4.3137e-07	3.2373e-08		1.1804e-05	4.3137e-07	1.0961
1.1882e-05	4.3137e-07	3.2407e-08		1.1882e-05	4.3137e-07	1.0958
1.1961e-05	4.3137e-07	3.2446e-08		1.1961e-05	4.3137e-07	1.096
1.2039e-05	4.3137e-07	3.2318e-08		1.2039e-05	4.3137e-07	1.0958
1.2118e-05	4.3137e-07	3.214e-08		1.2118e-05	4.3137e-07	1.0956
1.2196e-05	4.3137e-07	3.1957e-08		1.2196e-05	4.3137e-07	1.0955
1.2275e-05	4.3137e-07	3.2093e-08		1.2275e-05	4.3137e-07	1.0954
1.2353e-05	4.3137e-07	3.2164e-08		1.2353e-05	4.3137e-07	1.0954
1.2431e-05	4.3137e-07	3.2122e-08		1.2431e-05	4.3137e-07	1.0961
1.251e-05	4.3137e-07	3.1856e-08		1.251e-05	4.3137e-07	1.0964
1.2588e-05	4.3137e-07	3.1455e-08		1.2588e-05	4.3137e-07	1.0963
1.2667e-05	4.3137e-07	3.1294e-08		1.2667e-05	4.3137e-07	1.0963
1.2745e-05	4.3137e-07	3.1316e-08		1.2745e-05	4.3137e-07	1.0966
1.2824e-05	4.3137e-07	3.0624e-08		1.2824e-05	4.3137e-07	1.0966
1.2902e-05	4.3137e-07	2.8762e-08		1.2902e-05	4.3137e-07	1.0967
1.298e-05	4.3137e-07	2.7654e-08		1.298e-05	4.3137e-07	1.0973
1.3059e-05	4.3137e-07	2.6689e-08		1.3059e-05	4.3137e-07	1.0976
1.3137e-05	4.3137e-07	2.6021e-08		1.3137e-05	4.3137e-07	1.0977
1.3216e-05	4.3137e-07	2.5762e-08		1.3216e-05	4.3137e-07	1.0981
1.3294e-05	4.3137e-07	2.595e-08		1.3294e-05	4.3137e-07	1.099
1.3373e-05	4.3137e-07	2.6084e-08		1.3373e-05	4.3137e-07	1.0989
1.3451e-05	4.3137e-07	2.5991e-08		1.3451e-05	4.3137e-07	1.0988
1.3529e-05	4.3137e-07	2.6496e-08		1.3529e-05	4.3137e-07	1.099
1.3608e-05	4.3137e-07	2.6783e-08		1.3608e-05	4.3137e-07	1.0987
1.3686e-05	4.3137e-07	2.6898e-08		1.3686e-05	4.3137e-07	1.0989
1.3765e-05	4.3137e-07	2.6557e-08		1.3765e-05	4.3137e-07	1.0989
1.3843e-05	4.3137e-07	2.617e-08		1.3843e-05	4.3137e-07	1.0986
1.3922e-05	4.3137e-07	2.6121e-08		1.3922e-05	4.3137e-07	1.0985
1.4e-05	4.3137e-07	2.602e-08		1.4e-05	4.3137e-07	1.0989
1.4078e-05	4.3137e-07	2.6241e-08		1.4078e-05	4.3137e-07	1.0986
1.4157e-05	4.3137e-07	2.6469e-08		1.4157e-05	4.3137e-07	1.0979
1.4235e-05	4.3137e-07	2.6983e-08		1.4235e-05	4.3137e-07	1.0969
1.4314e-05	4.3137e-07	2.7636e-08		1.4314e-05	4.3137e-07	1.0963
1.4392e-05	4.3137e-07	2.7905e-08		1.4392e-05	4.3137e-07	1.0955
1.4471e-05	4.3137e-07	2.7855e-08		1.4471e-05	4.3137e-07	1.0946
1.4549e-05	4.3137e-07	2.7705e-08		1.4549e-05	4.3137e-07	1.0934
1.4627e-05	4.3137e-07	2.795e-08		1.4627e-05	4.3137e-07	1.0927
1.4706e-05	4.3137e-07	2.8091e-08		1.4706e-05	4.3137e-07	1.092
1.4784e-05	4.3137e-07	2.8009e-08		1.4784e-05	4.3137e-07	1.0913
1.4863e-05	4.3137e-07	2.7729e-08		1.4863e-05	4.3137e-07	1.0906
1.4941e-05	4.3137e-07	2.7544e-08		1.4941e-05	4.3137e-07	1.0898
1.502e-05	4.3137e-07	2.7341e-08		1.502e-05	4.3137e-07	1.0894
1.5098e-05	4.3137e-07	2.7308e-08		1.5098e-05	4.3137e-07	1.0896
1.5176e-05	4.3137e-07	2.7256e-08		1.5176e-05	4.3137e-07	1.0898
1.5255e-05	4.3137e-07	2.7283e-08		1.5255e-05	4.3137e-07	1.0899
1.5333e-05	4.3137e-07	2.7591e-08		1.5333e-05	4.3137e-07	1.0901
1.5412e-05	4.3137e-07	2.7837e-08		1.5412e-05	4.3137e-07	1.0902
1.549e-05	4.3137e-07	2.7756e-08		1.549e-05	4.3137e-07	1.09
1.5569e-05	4.3137e-07	2.747e-08		1.5569e-05	4.3137e-07	1.0897
1.5647e-05	4.3137e-07	2.7205e-08		1.5647e-05	4.3137e-07	1.0892
1.5725e-05	4.3137e-07	2.7116e-08		1.5725e-05	4.3137e-07	1.0893
1.5804e-05	4.3137e-07	2.6861e-08		1.5804e-05	4.3137e-07	1.0896
1.5882e-05	4.3137e-07	2.6626e-08		1.5882e-05	4.3137e-07	1.0896
1.5961e-05	4.3137e-07	2.6595e-08		1.5961e-05	4.3137e-07	1.0889
1.6039e-05	4.3137e-07	2.6671e-08		1.6039e-05	4.3137e-07	1.0872
1.6118e-05	4.3137e-07	2.6727e-08		1.6118e-05	4.3137e-07	1.0858
1.6196e-05	4.3137e-07	2.6774e-08		1.6196e-05	4.3137e-07	1.0849
1.6275e-05	4.3137e-07	2.6981e-08		1.6275e-05	4.3137e-07	1.0839
1.6353e-05	4.3137e-07	2.7031e-08		1.6353e-05	4.3137e-07	1.0828
1.6431e-05	4.3137e-07	2.6984e-08		1.6431e-05	4.3137e-07	1.0816
1.651e-05	4.3137e-07	2.6955e-08		1.651e-05	4.3137e-07	1.0805
1.6588e-05	4.3137e-07	2.6947e-08		1.6588e-05	4.3137e-07	1.0794
1.6667e-05	4.3137e-07	2.6765e-08		1.6667e-05	4.3137e-07	1.0774
1.6745e-05	4.3137e-07	2.6508e-08		1.6745e-05	4.3137e-07	1.0756
1.6824e-05	4.3137e-07	2.6124e-08		1.6824e-05	4.3137e-07	1.0743
1.6902e-05	4.3137e-07	2.6049e-08		1.6902e-05	4.3137e-07	1.0735
1.698e-05	4.3137e-07	2.6064e-08		1.698e-05	4.3137e-07	1.0726
1.7059e-05	4.3137e-07	2.6102e-08		1.7059e-05	4.3137e-07	1.0718
1.7137e-05	4.3137e-07	2.6371e-08		1.7137e-05	4.3137e-07	1.0706
1.7216e-05	4.3137e-07	2.6521e-08		1.7216e-05	4.3137e-07	1.0697
1.7294e-05	4.3137e-07	2.6499e-08		1.7294e-05	4.3137e-07	1.0687
1.7373e-05	4.3137e-07	2.6335e-08		1.7373e-05	4.3137e-07	1.0676
1.7451e-05	4.3137e-07	2.6132e-08		1.7451e-05	4.3137e-07	1.0665
1.7529e-05	4.3137e-07	2.6017e-08		1.7529e-05	4.3137e-07	1.0654
1.7608e-05	4.3137e-07	2.6291e-08		1.7608e-05	4.3137e-07	1.0644
1.7686e-05	4.3137e-07	2.6532e-08		1.7686e-05	4.3137e-07	1.0629
1.7765e-05	4.3137e-07	2.7115e-08		1.7765e-05	4.3137e-07	1.0616
1.7843e-05	4.3137e-07	2.7552e-08		1.7843e-05	4.3137e-07	1.0597
1.7922e-05	4.3137e-07	2.7755e-08		1.7922e-05	4.3137e-07	1.0578
1.8e-05	4.3137e-07	2.776e-08		1.8e-05	4.3137e-07	1.056
1.8078e-05	4.3137e-07	2.7674e-08		1.8078e-05	4.3137e-07	1.0544
1.8157e-05	4.3137e-07	2.7541e-08		1.8157e-05	4.3137e-07	1.053
1.8235e-05	4.3137e-07	2.7543e-08		1.8235e-05	4.3137e-07	1.0521
1.8314e-05	4.3137e-07	2.755e-08		1.8314e-05	4.3137e-07	1.052
1.8392e-05	4.3137e-07	2.7483e-08		1.8392e-05	4.3137e-07	1.0519
1.8471e-05	4.3137e-07	2.719e-08		1.8471e-05	4.3137e-07	1.0509
1.8549e-05	4.3137e-07	2.6848e-08		1.8549e-05	4.3137e-07	1.0501
1.8627e-05	4.3137e-07	2.6776e-08		1.8627e-05	4.3137e-07	1.0497
1.8706e-05	4.3137e-07	2.6856e-08		1.8706e-05	4.3137e-07	1.0497
1.8784e-05	4.3137e-07	2.7123e-08		1.8784e-05	4.3137e-07	1.0493
1.8863e-05	4.3137e-07	2.7119e-08		1.8863e-05	4.3137e-07	1.0485
1.8941e-05	4.3137e-07	2.7134e-08		1.8941e-05	4.3137e-07	1.0472
1.902e-05	4.3137e-07	2.6999e-08		1.902e-05	4.3137e-07	1.0463
1.9098e-05	4.3137e-07	2.686e-08		1.9098e-05	4.3137e-07	1.0457
1.9176e-05	4.3137e-07	2.7176e-08		1.9176e-05	4.3137e-07	1.0459
1.9255e-05	4.3137e-07	2.7318e-08		1.9255e-05	4.3137e-07	1.0458
1.9333e-05	4.3137e-07	2.7323e-08		1.9333e-05	4.3137e-07	1.0458
1.9412e-05	4.3137e-07	2.6993e-08		1.9412e-05	4.3137e-07	1.0458
1.949e-05	4.3137e-07	2.672e-08		1.949e-05	4.3137e-07	1.0458
1.9569e-05	4.3137e-07	2.6668e-08		1.9569e-05	4.3137e-07	1.0459
1.9647e-05	4.3137e-07	2.6707e-08		1.9647e-05	4.3137e-07	1.0456
1.9725e-05	4.3137e-07	2.6825e-08		1.9725e-05	4.3137e-07	1.0452
1.9804e-05	4.3137e-07	2.6802e-08		1.9804e-05	4.3137e-07	1.0451
1.9882e-05	4.3137e-07	2.6626e-08		1.9882e-05	4.3137e-07	1.0445
1.9961e-05	4.3137e-07	2.6519e-08		1.9961e-05	4.3137e-07	1.0436
2.0039e-05	4.3137e-07	2.6538e-08		2.0039e-05	4.3137e-07	1.0429
3.9216e-08	5.098e-07	2.7932e-08		3.9216e-08	5.098e-07	1.0068
1.1765e-07	5.098e-07	2.8159e-08		1.1765e-07	5.098e-07	1.009
1.9608e-07	5.098e-07	2.7873e-08		1.9608e-07	5.098e-07	1.0111
2.7451e-07	5.098e-07	2.7841e-08		2.7451e-07	5.098e-07	1.0127
3.5294e-07	5.098e-07	2.7818e-08		3.5294e-07	5.098e-07	1.0143
4.3137e-07	5.098e-07	2.7921e-08		4.3137e-07	5.098e-07	1.016
5.098e-07	5.098e-07	2.7995e-08		5.098e-07	5.098e-07	1.0182
5.8824e-07	5.098e-07	2.7905e-08		5.8824e-07	5.098e-07	1.0211
6.6667e-07	5.098e-07	2.7637e-08		6.6667e-07	5.098e-07	1.0237
7.451e-07	5.098e-07	2.7196e-08		7.451e-07	5.098e-07	1.0257
8.2353e-07	5.098e-07	2.679e-08		8.2353e-07	5.098e-07	1.0275
9.0196e-07	5.098e-07	2.6568e-08		9.0196e-07	5.098e-07	1.0291
9.8039e-07	5.098e-07	2.6174e-08		9.8039e-07	5.098e-07	1.0308
1.0588e-06	5.098e-07	2.5595e-08		1.0588e-06	5.098e-07	1.0325
1.1373e-06	5.098e-07	2.5078e-08		1.1373e-06	5.098e-07	1.0343
1.2157e-06	5.098e-07	2.4657e-08		1.2157e-06	5.098e-07	1.0356
1.2941e-06	5.098e-07	2.4563e-08		1.2941e-06	5.098e-07	1.0374
1.3725e-06	5.098e-07	2.4679e-08		1.3725e-06	5.098e-07	1.0393
1.451e-06	5.098e-07	2.5028e-08		1.451e-06	5.098e-07	1.0409
1.5294e-06	5.098e-07	2.5477e-08		1.5294e-06	5.098e-07	1.042
1.6078e-06	5.098e-07	2.6136e-08		1.6078e-06	5.098e-07	1.0437
1.6863e-06	5.098e-07	2.6901e-08		1.6863e-06	5.098e-07	1.0451
1.7647e-06	5.098e-07	2.7385e-08		1.7647e-06	5.098e-07	1.0462
1.8431e-06	5.098e-07	2.7836e-08		1.8431e-06	5.098e-07	1.0468
1.9216e-06	5.098e-07	2.8236e-08		1.9216e-06	5.098e-07	1.0476
2e-06	5.098e-07	2.8411e-08		2e-06	5.098e-07	1.0481
2.0784e-06	5.098e-07	2.789e-08		2.0784e-06	5.098e-07	1.0487
2.1569e-06	5.098e-07	2.7349e-08		2.1569e-06	5.098e-07	1.0498
2.2353e-06	5.098e-07	2.6935e-08		2.2353e-06	5.098e-07	1.0515
2.3137e-06	5.098e-07	2.6611e-08		2.3137e-06	5.098e-07	1.0527
2.3922e-06	5.098e-07	2.6407e-08		2.3922e-06	5.098e-07	1.0544
2.4706e-06	5.098e-07	2.6557e-08		2.4706e-06	5.098e-07	1.0563
2.549e-06	5.098e-07	2.6873e-08		2.549e-06	5.098e-07	1.058
2.6275e-06	5.098e-07	2.7147e-08		2.6275e-06	5.098e-07	1.0591
2.7059e-06	5.098e-07	2.7361e-08		2.7059e-06	5.098e-07	1.0609
2.7843e-06	5.098e-07	2.7452e-08		2.7843e-06	5.098e-07	1.0626
2.8627e-06	5.098e-07	2.7455e-08		2.8627e-06	5.098e-07	1.0639
2.9412e-06	5.098e-07	2.7264e-08		2.9412e-06	5.098e-07	1.0649
3.0196e-06	5.098e-07	2.7062e-08		3.0196e-06	5.098e-07	1.0659
3.098e-06	5.098e-07	2.6839e-08		3.098e-06	5.098e-07	1.0672
3.1765e-06	5.098e-07	2.6656e-08		3.1765e-06	5.098e-07	1.0691
3.2549e-06	5.098e-07	2.6466e-08		3.2549e-06	5.098e-07	1.0705
3.3333e-06	5.098e-07	2.6476e-08		3.3333e-06	5.098e-07	1.0712
3.4118e-06	5.098e-07	2.6477e-08		3.4118e-06	5.098e-07	1.072
3.4902e-06	5.098e-07	2.6517e-08		3.4902e-06	5.098e-07	1.0733
3.5686e-06	5.098e-07	2.6825e-08		3.5686e-06	5.098e-07	1.0749
3.6471e-06	5.098e-07	2.7118e-08		3.6471e-06	5.098e-07	1.0757
3.7255e-06	5.098e-07	2.6917e-08		3.7255e-06	5.098e-07	1.0765
3.8039e-06	5.098e-07	2.6903e-08		3.8039e-06	5.098e-07	1.0771
3.8824e-06	5.098e-07	2.6814e-08		3.8824e-06	5.098e-07	1.077
3.9608e-06	5.098e-07	2.6835e-08		3.9608e-06	5.098e-07	1.0766
4.0392e-06	5.098e-07	2.6681e-08		4.0392e-06	5.098e-07	1.0767
4.1176e-06	5.098e-07	2.6467e-08		4.1176e-06	5.098e-07	1.0777
4.1961e-06	5.098e-07	2.6163e-08		4.1961e-06	5.098e-07	1.0789
4.2745e-06	5.098e-07	2.584e-08		4.2745e-06	5.098e-07	1.0796
4.3529e-06	5.098e-07	2.5772e-08		4.3529e-06	5.098e-07	1.0802
4.4314e-06	5.098e-07	2.6068e-08		4.4314e-06	5.098e-07	1.0812
4.5098e-06	5.098e-07	2.6315e-08		4.5098e-06	5.098e-07	1.0821
4.5882e-06	5.098e-07	2.6683e-08		4.5882e-06	5.098e-07	1.0829
4.6667e-06	5.098e-07	2.6878e-08		4.6667e-06	5.098e-07	1.0837
4.7451e-06	5.098e-07	2.6653e-08		4.7451e-06	5.098e-07	1.0842
4.8235e-06	5.098e-07	2.6827e-08		4.8235e-06	5.098e-07	1.0844
4.902e-06	5.098e-07	2.7181e-08		4.902e-06	5.098e-07	1.0842
4.9804e-06	5.098e-07	2.7488e-08		4.9804e-06	5.098e-07	1.0848
5.0588e-06	5.098e-07	2.7423e-08		5.0588e-06	5.098e-07	1.0847
5.1373e-06	5.098e-07	2.7085e-08		5.1373e-06	5.098e-07	1.0843
5.2157e-06	5.098e-07	2.6848e-08		5.2157e-06	5.098e-07	1.0827
5.2941e-06	5.098e-07	2.6764e-08		5.2941e-06	5.098e-07	1.0817
5.3725e-06	5.098e-07	2.6742e-08		5.3725e-06	5.098e-07	1.0817
5.451e-06	5.098e-07	2.6785e-08		5.451e-06	5.098e-07	1.0821
5.5294e-06	5.098e-07	2.6998e-08		5.5294e-06	5.098e-07	1.0818
5.6078e-06	5.098e-07	2.6959e-08		5.6078e-06	5.098e-07	1.0821
5.6863e-06	5.098e-07	2.6819e-08		5.6863e-06	5.098e-07	1.0822
5.7647e-06	5.098e-07	2.648e-08		5.7647e-06	5.098e-07	1.0821
5.8431e-06	5.098e-07	2.6073e-08		5.8431e-06	5.098e-07	1.0829
5.9216e-06	5.098e-07	2.5834e-08		5.9216e-06	5.098e-07	1.0837
6e-06	5.098e-07	2.5684e-08		6e-06	5.098e-07	1.0839
6.0784e-06	5.098e-07	2.5664e-08		6.0784e-06	5.098e-07	1.0831
6.1569e-06	5.098e-07	2.5724e-08		6.1569e-06	5.098e-07	1.0826
6.2353e-06	5.098e-07	2.5994e-08		6.2353e-06	5.098e-07	1.0829
6.3137e-06	5.098e-07	2.6617e-08		6.3137e-06	5.098e-07	1.0831
6.3922e-06	5.098e-07	2.7162e-08		6.3922e-06	5.098e-07	1.0833
6.4706e-06	5.098e-07	2.7329e-08		6.4706e-06	5.098e-07	1.083
6.549e-06	5.098e-07	2.7498e-08		6.549e-06	5.098e-07	1.0827
6.6275e-06	5.098e-07	2.7755e-08		6.6275e-06	5.098e-07	1.0827
6.7059e-06	5.098e-07	2.827e-08		6.7059e-06	5.098e-07	1.0827
6.7843e-06	5.098e-07	2.8678e-08		6.7843e-06	5.098e-07	1.0825
6.8627e-06	5.098e-07	2.9436e-08		6.8627e-06	5.098e-07	1.0823
6.9412e-06	5.098e-07	3.0259e-08		6.9412e-06	5.098e-07	1.0822
7.0196e-06	5.098e-07	3.1041e-08		7.0196e-06	5.098e-07	1.0824
7.098e-06	5.098e-07	3.1852e-08		7.098e-06	5.098e-07	1.0832
7.1765e-06	5.098e-07	3.2277e-08		7.1765e-06	5.098e-07	1.0845
7.2549e-06	5.098e-07	3.2421e-08		7.2549e-06	5.098e-07	1.0845
7.3333e-06	5.098e-07	3.2199e-08		7.3333e-06	5.098e-07	1.0846
7.4118e-06	5.098e-07	3.2064e-08		7.4118e-06	5.098e-07	1.085
7.4902e-06	5.098e-07	3.1994e-08		7.4902e-06	5.098e-07	1.0855
7.5686e-06	5.098e-07	3.1989e-08		7.5686e-06	5.098e-07	1.0861
7.6471e-06	5.098e-07	3.1898e-08		7.6471e-06	5.098e-07	1.0868
7.7255e-06	5.098e-07	3.1874e-08		7.7255e-06	5.098e-07	1.0878
7.8039e-06	5.098e-07	3.2037e-08		7.8039e-06	5.098e-07	1.0885
7.8824e-06	5.098e-07	3.2397e-08		7.8824e-06	5.098e-07	1.0891
7.9608e-06	5.098e-07	3.2533e-08		7.9608e-06	5.098e-07	1.0896
8.0392e-06	5.098e-07	3.2508e-08		8.0392e-06	5.098e-07	1.0906
8.1176e-06	5.098e-07	3.2315e-08		8.1176e-06	5.098e-07	1.0914
8.1961e-06	5.098e-07	3.2055e-08		8.1961e-06	5.098e-07	1.0916
8.2745e-06	5.098e-07	3.1916e-08		8.2745e-06	5.098e-07	1.0911
8.3529e-06	5.098e-07	3.1782e-08		8.3529e-06	5.098e-07	1.0914
8.4314e-06	5.098e-07	3.17e-08		8.4314e-06	5.098e-07	1.0925
8.5098e-06	5.098e-07	3.1682e-08		8.5098e-06	5.098e-07	1.094
8.5882e-06	5.098e-07	3.1758e-08		8.5882e-06	5.098e-07	1.095
8.6667e-06	5.098e-07	3.1396e-08		8.6667e-06	5.098e-07	1.0954
8.7451e-06	5.098e-07	3.0852e-08		8.7451e-06	5.098e-07	1.0963
8.8235e-06	5.098e-07	3.0336e-08		8.8235e-06	5.098e-07	1.0973
8.902e-06	5.098e-07	3.0301e-08		8.902e-06	5.098e-07	1.0982
8.9804e-06	5.098e-07	3.0253e-08		8.9804e-06	5.098e-07	1.0985
9.0588e-06	5.098e-07	3.0395e-08		9.0588e-06	5.098e-07	1.099
9.1373e-06	5.098e-07	3.0714e-08		9.1373e-06	5.098e-07	1.0994
9.2157e-06	5.098e-07	3.124e-08		9.2157e-06	5.098e-07	1.1
9.2941e-06	5.098e-07	3.1571e-08		9.2941e-06	5.098e-07	1.1008
9.3725e-06	5.098e-07	3.1549e-08		9.3725e-06	5.098e-07	1.1018
9.451e-06	5.098e-07	3.1443e-08		9.451e-06	5.098e-07	1.1027
9.5294e-06	5.098e-07	3.1427e-08		9.5294e-06	5.098e-07	1.1032
9.6078e-06	5.098e-07	3.1403e-08		9.6078e-06	5.098e-07	1.1037
9.6863e-06	5.098e-07	3.1513e-08		9.6863e-06	5.098e-07	1.1039
9.7647e-06	5.098e-07	3.1671e-08		9.7647e-06	5.098e-07	1.1043
9.8431e-06	5.098e-07	3.1769e-08		9.8431e-06	5.098e-07	1.1051
9.9216e-06	5.098e-07	3.143e-08		9.9216e-06	5.098e-07	1.1049
1e-05	5.098e-07	3.1266e-08		1e-05	5.098e-07	1.1042
1.0078e-05	5.098e-07	3.1141e-08		1.0078e-05	5.098e-07	1.1043
1.0157e-05	5.098e-07	3.1234e-08		1.0157e-05	5.098e-07	1.1047
1.0235e-05	5.098e-07	3.1493e-08		1.0235e-05	5.098e-07	1.1051
1.0314e-05	5.098e-07	3.1679e-08		1.0314e-05	5.098e-07	1.1056
1.0392e-05	5.098e-07	3.1645e-08		1.0392e-05	5.098e-07	1.1055
1.0471e-05	5.098e-07	3.1346e-08		1.0471e-05	5.098e-07	1.1047
1.0549e-05	5.098e-07	3.0926e-08		1.0549e-05	5.098e-07	1.1049
1.0627e-05	5.098e-07	3.0663e-08		1.0627e-05	5.098e-07	1.1055
1.0706e-05	5.098e-07	3.0312e-08		1.0706e-05	5.098e-07	1.1058
1.0784e-05	5.098e-07	3.0342e-08		1.0784e-05	5.098e-07	1.1057
1.0863e-05	5.098e-07	3.0573e-08		1.0863e-05	5.098e-07	1.1053
1.0941e-05	5.098e-07	3.094e-08		1.0941e-05	5.098e-07	1.1041
1.102e-05	5.098e-07	3.1591e-08		1.102e-05	5.098e-07	1.103
1.1098e-05	5.098e-07	3.2236e-08		1.1098e-05	5.098e-07	1.1024
1.1176e-05	5.098e-07	3.2572e-08		1.1176e-05	5.098e-07	1.102
1.1255e-05	5.098e-07	3.2414e-08		1.1255e-05	5.098e-07	1.1017
1.1333e-05	5.098e-07	3.2166e-08		1.1333e-05	5.098e-07	1.1009
1.1412e-05	5.098e-07	3.2112e-08		1.1412e-05	5.098e-07	1.1006
1.149e-05	5.098e-07	3.199e-08		1.149e-05	5.098e-07	1.1011
1.1569e-05	5.098e-07	3.182e-08		1.1569e-05	5.098e-07	1.101
1.1647e-05	5.098e-07	3.1785e-08		1.1647e-05	5.098e-07	1.1011
1.1725e-05	5.098e-07	3.1853e-08		1.1725e-05	5.098e-07	1.1009
1.1804e-05	5.098e-07	3.2206e-08		1.1804e-05	5.098e-07	1.1002
1.1882e-05	5.098e-07	3.2357e-08		1.1882e-05	5.098e-07	1.0997
1.1961e-05	5.098e-07	3.2444e-08		1.1961e-05	5.098e-07	1.0998
1.2039e-05	5.098e-07	3.2721e-08		1.2039e-05	5.098e-07	1.1002
1.2118e-05	5.098e-07	3.2762e-08		1.2118e-05	5.098e-07	1.1003
1.2196e-05	5.098e-07	3.2567e-08		1.2196e-05	5.098e-07	1.1003
1.2275e-05	5.098e-07	3.2524e-08		1.2275e-05	5.098e-07	1.1006
1.2353e-05	5.098e-07	3.2497e-08		1.2353e-05	5.098e-07	1.1007
1.2431e-05	5.098e-07	3.2449e-08		1.2431e-05	5.098e-07	1.101
1.251e-05	5.098e-07	3.2582e-08		1.251e-05	5.098e-07	1.1016
1.2588e-05	5.098e-07	3.2464e-08		1.2588e-05	5.098e-07	1.1019
1.2667e-05	5.098e-07	3.2047e-08		1.2667e-05	5.098e-07	1.1022
1.2745e-05	5.098e-07	3.1551e-08		1.2745e-05	5.098e-07	1.1023
1.2824e-05	5.098e-07	3.0761e-08		1.2824e-05	5.098e-07	1.1023
1.2902e-05	5.098e-07	2.874e-08		1.2902e-05	5.098e-07	1.1019
1.298e-05	5.098e-07	2.7378e-08		1.298e-05	5.098e-07	1.102
1.3059e-05	5.098e-07	2.6382e-08		1.3059e-05	5.098e-07	1.1025
1.3137e-05	5.098e-07	2.5622e-08		1.3137e-05	5.098e-07	1.1035
1.3216e-05	5.098e-07	2.5319e-08		1.3216e-05	5.098e-07	1.1044
1.3294e-05	5.098e-07	2.5266e-08		1.3294e-05	5.098e-07	1.1046
1.3373e-05	5.098e-07	2.5447e-08		1.3373e-05	5.098e-07	1.1049
1.3451e-05	5.098e-07	2.5825e-08		1.3451e-05	5.098e-07	1.1051
1.3529e-05	5.098e-07	2.6492e-08		1.3529e-05	5.098e-07	1.1057
1.3608e-05	5.098e-07	2.7122e-08		1.3608e-05	5.098e-07	1.1059
1.3686e-05	5.098e-07	2.7525e-08		1.3686e-05	5.098e-07	1.1062
1.3765e-05	5.098e-07	2.739e-08		1.3765e-05	5.098e-07	1.1066
1.3843e-05	5.098e-07	2.7071e-08		1.3843e-05	5.098e-07	1.1063
1.3922e-05	5.098e-07	2.6766e-08		1.3922e-05	5.098e-07	1.1062
1.4e-05	5.098e-07	2.6581e-08		1.4e-05	5.098e-07	1.1054
1.4078e-05	5.098e-07	2.6597e-08		1.4078e-05	5.098e-07	1.1043
1.4157e-05	5.098e-07	2.6698e-08		1.4157e-05	5.098e-07	1.1037
1.4235e-05	5.098e-07	2.6882e-08		1.4235e-05	5.098e-07	1.1025
1.4314e-05	5.098e-07	2.6968e-08		1.4314e-05	5.098e-07	1.1013
1.4392e-05	5.098e-07	2.6839e-08		1.4392e-05	5.098e-07	1.1001
1.4471e-05	5.098e-07	2.6801e-08		1.4471e-05	5.098e-07	1.0991
1.4549e-05	5.098e-07	2.6788e-08		1.4549e-05	5.098e-07	1.0985
1.4627e-05	5.098e-07	2.6756e-08		1.4627e-05	5.098e-07	1.0982
1.4706e-05	5.098e-07	2.6508e-08		1.4706e-05	5.098e-07	1.0971
1.4784e-05	5.098e-07	2.6064e-08		1.4784e-05	5.098e-07	1.0966
1.4863e-05	5.098e-07	2.5849e-08		1.4863e-05	5.098e-07	1.0964
1.4941e-05	5.098e-07	2.5815e-08		1.4941e-05	5.098e-07	1.0962
1.502e-05	5.098e-07	2.5917e-08		1.502e-05	5.098e-07	1.0957
1.5098e-05	5.098e-07	2.6181e-08		1.5098e-05	5.098e-07	1.0953
1.5176e-05	5.098e-07	2.6573e-08		1.5176e-05	5.098e-07	1.0949
1.5255e-05	5.098e-07	2.6936e-08		1.5255e-05	5.098e-07	1.0945
1.5333e-05	5.098e-07	2.7035e-08		1.5333e-05	5.098e-07	1.0941
1.5412e-05	5.098e-07	2.7036e-08		1.5412e-05	5.098e-07	1.0937
1.549e-05	5.098e-07	2.6975e-08		1.549e-05	5.098e-07	1.0941
1.5569e-05	5.098e-07	2.6735e-08		1.5569e-05	5.098e-07	1.0937
1.5647e-05	5.098e-07	2.6454e-08		1.5647e-05	5.098e-07	1.0932
1.5725e-05	5.098e-07	2.6403e-08		1.5725e-05	5.098e-07	1.0926
1.5804e-05	5.098e-07	2.632e-08		1.5804e-05	5.098e-07	1.0919
1.5882e-05	5.098e-07	2.6488e-08		1.5882e-05	5.098e-07	1.0917
1.5961e-05	5.098e-07	2.6633e-08		1.5961e-05	5.098e-07	1.0911
1.6039e-05	5.098e-07	2.6708e-08		1.6039e-05	5.098e-07	1.0899
1.6118e-05	5.098e-07	2.6559e-08		1.6118e-05	5.098e-07	1.0883
1.6196e-05	5.098e-07	2.6451e-08		1.6196e-05	5.098e-07	1.0874
1.6275e-05	5.098e-07	2.6642e-08		1.6275e-05	5.098e-07	1.0862
1.6353e-05	5.098e-07	2.67e-08		1.6353e-05	5.098e-07	1.0854
1.6431e-05	5.098e-07	2.6714e-08		1.6431e-05	5.098e-07	1.085
1.651e-05	5.098e-07	2.6911e-08		1.651e-05	5.098e-07	1.0839
1.6588e-05	5.098e-07	2.7149e-08		1.6588e-05	5.098e-07	1.083
1.6667e-05	5.098e-07	2.704e-08		1.6667e-05	5.098e-07	1.082
1.6745e-05	5.098e-07	2.6774e-08		1.6745e-05	5.098e-07	1.0809
1.6824e-05	5.098e-07	2.6444e-08		1.6824e-05	5.098e-07	1.0798
1.6902e-05	5.098e-07	2.6214e-08		1.6902e-05	5.098e-07	1.079
1.698e-05	5.098e-07	2.6264e-08		1.698e-05	5.098e-07	1.0778
1.7059e-05	5.098e-07	2.6299e-08		1.7059e-05	5.098e-07	1.0767
1.7137e-05	5.098e-07	2.6532e-08		1.7137e-05	5.098e-07	1.0756
1.7216e-05	5.098e-07	2.6825e-08		1.7216e-05	5.098e-07	1.0747
1.7294e-05	5.098e-07	2.6818e-08		1.7294e-05	5.098e-07	1.0738
1.7373e-05	5.098e-07	2.6678e-08		1.7373e-05	5.098e-07	1.0727
1.7451e-05	5.098e-07	2.6448e-08		1.7451e-05	5.098e-07	1.0717
1.7529e-05	5.098e-07	2.6508e-08		1.7529e-05	5.098e-07	1.0705
1.7608e-05	5.098e-07	2.6495e-08		1.7608e-05	5.098e-07	1.0691
1.7686e-05	5.098e-07	2.6615e-08		1.7686e-05	5.098e-07	1.0673
1.7765e-05	5.098e-07	2.6698e-08		1.7765e-05	5.098e-07	1.065
1.7843e-05	5.098e-07	2.6982e-08		1.7843e-05	5.098e-07	1.0628
1.7922e-05	5.098e-07	2.7147e-08		1.7922e-05	5.098e-07	1.0609
1.8e-05	5.098e-07	2.7248e-08		1.8e-05	5.098e-07	1.0594
1.8078e-05	5.098e-07	2.7356e-08		1.8078e-05	5.098e-07	1.0583
1.8157e-05	5.098e-07	2.7551e-08		1.8157e-05	5.098e-07	1.0571
1.8235e-05	5.098e-07	2.7772e-08		1.8235e-05	5.098e-07	1.0557
1.8314e-05	5.098e-07	2.7786e-08		1.8314e-05	5.098e-07	1.0548
1.8392e-05	5.098e-07	2.7892e-08		1.8392e-05	5.098e-07	1.0536
1.8471e-05	5.098e-07	2.7632e-08		1.8471e-05	5.098e-07	1.053
1.8549e-05	5.098e-07	2.7244e-08		1.8549e-05	5.098e-07	1.0522
1.8627e-05	5.098e-07	2.7147e-08		1.8627e-05	5.098e-07	1.0521
1.8706e-05	5.098e-07	2.7181e-08		1.8706e-05	5.098e-07	1.0522
1.8784e-05	5.098e-07	2.7311e-08		1.8784e-05	5.098e-07	1.0526
1.8863e-05	5.098e-07	2.7431e-08		1.8863e-05	5.098e-07	1.052
1.8941e-05	5.098e-07	2.7502e-08		1.8941e-05	5.098e-07	1.051
1.902e-05	5.098e-07	2.7704e-08		1.902e-05	5.098e-07	1.051
1.9098e-05	5.098e-07	2.7865e-08		1.9098e-05	5.098e-07	1.051
1.9176e-05	5.098e-07	2.7691e-08		1.9176e-05	5.098e-07	1.0502
1.9255e-05	5.098e-07	2.7632e-08		1.9255e-05	5.098e-07	1.0497
1.9333e-05	5.098e-07	2.7577e-08		1.9333e-05	5.098e-07	1.0493
1.9412e-05	5.098e-07	2.7578e-08		1.9412e-05	5.098e-07	1.0494
1.949e-05	5.098e-07	2.7311e-08		1.949e-05	5.098e-07	1.0493
1.9569e-05	5.098e-07	2.7224e-08		1.9569e-05	5.098e-07	1.0495
1.9647e-05	5.098e-07	2.701e-08		1.9647e-05	5.098e-07	1.0491
1.9725e-05	5.098e-07	2.6883e-08		1.9725e-05	5.098e-07	1.0484
1.9804e-05	5.098e-07	2.6835e-08		1.9804e-05	5.098e-07	1.0478
1.9882e-05	5.098e-07	2.6801e-08		1.9882e-05	5.098e-07	1.0469
1.9961e-05	5.098e-07	2.6863e-08		1.9961e-05	5.098e-07	1.0462
2.0039e-05	5.098e-07	2.6805e-08		2.0039e-05	5.098e-07	1.0452
3.9216e-08	5.8824e-07	2.8051e-08		3.9216e-08	5.8824e-07	1.0063
1.1765e-07	5.8824e-07	2.8006e-08		1.1765e-07	5.8824e-07	1.0086
1.9608e-07	5.8824e-07	2.7823e-08		1.9608e-07	5.8824e-07	1.0112
2.7451e-07	5.8824e-07	2.7776e-08		2.7451e-07	5.8824e-07	1.0139
3.5294e-07	5.8824e-07	2.7784e-08		3.5294e-07	5.8824e-07	1.016
4.3137e-07	5.8824e-07	2.7751e-08		4.3137e-07	5.8824e-07	1.0187
5.098e-07	5.8824e-07	2.7619e-08		5.098e-07	5.8824e-07	1.0205
5.8824e-07	5.8824e-07	2.7417e-08		5.8824e-07	5.8824e-07	1.0225
6.6667e-07	5.8824e-07	2.7207e-08		6.6667e-07	5.8824e-07	1.0247
7.451e-07	5.8824e-07	2.6801e-08		7.451e-07	5.8824e-07	1.0268
8.2353e-07	5.8824e-07	2.6484e-08		8.2353e-07	5.8824e-07	1.029
9.0196e-07	5.8824e-07	2.6216e-08		9.0196e-07	5.8824e-07	1.0315
9.8039e-07	5.8824e-07	2.5951e-08		9.8039e-07	5.8824e-07	1.0333
1.0588e-06	5.8824e-07	2.5628e-08		1.0588e-06	5.8824e-07	1.0351
1.1373e-06	5.8824e-07	2.5276e-08		1.1373e-06	5.8824e-07	1.0372
1.2157e-06	5.8824e-07	2.4925e-08		1.2157e-06	5.8824e-07	1.0392
1.2941e-06	5.8824e-07	2.4869e-08		1.2941e-06	5.8824e-07	1.0405
1.3725e-06	5.8824e-07	2.5013e-08		1.3725e-06	5.8824e-07	1.0421
1.451e-06	5.8824e-07	2.5358e-08		1.451e-06	5.8824e-07	1.0436
1.5294e-06	5.8824e-07	2.5953e-08		1.5294e-06	5.8824e-07	1.0457
1.6078e-06	5.8824e-07	2.669e-08		1.6078e-06	5.8824e-07	1.0476
1.6863e-06	5.8824e-07	2.7602e-08		1.6863e-06	5.8824e-07	1.0492
1.7647e-06	5.8824e-07	2.8175e-08		1.7647e-06	5.8824e-07	1.0514
1.8431e-06	5.8824e-07	2.8505e-08		1.8431e-06	5.8824e-07	1.0526
1.9216e-06	5.8824e-07	2.873e-08		1.9216e-06	5.8824e-07	1.0533
2e-06	5.8824e-07	2.8331e-08		2e-06	5.8824e-07	1.0543
2.0784e-06	5.8824e-07	2.724e-08		2.0784e-06	5.8824e-07	1.0554
2.1569e-06	5.8824e-07	2.6143e-08		2.1569e-06	5.8824e-07	1.056
2.2353e-06	5.8824e-07	2.5399e-08		2.2353e-06	5.8824e-07	1.0571
2.3137e-06	5.8824e-07	2.4991e-08		2.3137e-06	5.8824e-07	1.0579
2.3922e-06	5.8824e-07	2.4939e-08		2.3922e-06	5.8824e-07	1.0587
2.4706e-06	5.8824e-07	2.5268e-08		2.4706e-06	5.8824e-07	1.0601
2.549e-06	5.8824e-07	2.5752e-08		2.549e-06	5.8824e-07	1.0625
2.6275e-06	5.8824e-07	2.6455e-08		2.6275e-06	5.8824e-07	1.0643
2.7059e-06	5.8824e-07	2.7246e-08		2.7059e-06	5.8824e-07	1.0659
2.7843e-06	5.8824e-07	2.7648e-08		2.7843e-06	5.8824e-07	1.0672
2.8627e-06	5.8824e-07	2.7657e-08		2.8627e-06	5.8824e-07	1.0683
2.9412e-06	5.8824e-07	2.7284e-08		2.9412e-06	5.8824e-07	1.069
3.0196e-06	5.8824e-07	2.6964e-08		3.0196e-06	5.8824e-07	1.0703
3.098e-06	5.8824e-07	2.6841e-08		3.098e-06	5.8824e-07	1.0716
3.1765e-06	5.8824e-07	2.6724e-08		3.1765e-06	5.8824e-07	1.0725
3.2549e-06	5.8824e-07	2.6586e-08		3.2549e-06	5.8824e-07	1.0729
3.3333e-06	5.8824e-07	2.6403e-08		3.3333e-06	5.8824e-07	1.074
3.4118e-06	5.8824e-07	2.6509e-08		3.4118e-06	5.8824e-07	1.0751
3.4902e-06	5.8824e-07	2.6592e-08		3.4902e-06	5.8824e-07	1.0761
3.5686e-06	5.8824e-07	2.6645e-08		3.5686e-06	5.8824e-07	1.0777
3.6471e-06	5.8824e-07	2.689e-08		3.6471e-06	5.8824e-07	1.0793
3.7255e-06	5.8824e-07	2.7162e-08		3.7255e-06	5.8824e-07	1.08
3.8039e-06	5.8824e-07	2.7364e-08		3.8039e-06	5.8824e-07	1.0807
3.8824e-06	5.8824e-07	2.7143e-08		3.8824e-06	5.8824e-07	1.081
3.9608e-06	5.8824e-07	2.6938e-08		3.9608e-06	5.8824e-07	1.0808
4.0392e-06	5.8824e-07	2.687e-08		4.0392e-06	5.8824e-07	1.0813
4.1176e-06	5.8824e-07	2.6638e-08		4.1176e-06	5.8824e-07	1.0818
4.1961e-06	5.8824e-07	2.6323e-08		4.1961e-06	5.8824e-07	1.0829
4.2745e-06	5.8824e-07	2.6121e-08		4.2745e-06	5.8824e-07	1.0836
4.3529e-06	5.8824e-07	2.6078e-08		4.3529e-06	5.8824e-07	1.0846
4.4314e-06	5.8824e-07	2.6207e-08		4.4314e-06	5.8824e-07	1.085
4.5098e-06	5.8824e-07	2.6346e-08		4.5098e-06	5.8824e-07	1.0849
4.5882e-06	5.8824e-07	2.6499e-08		4.5882e-06	5.8824e-07	1.0846
4.6667e-06	5.8824e-07	2.6635e-08		4.6667e-06	5.8824e-07	1.0846
4.7451e-06	5.8824e-07	2.6783e-08		4.7451e-06	5.8824e-07	1.0858
4.8235e-06	5.8824e-07	2.6808e-08		4.8235e-06	5.8824e-07	1.0872
4.902e-06	5.8824e-07	2.6983e-08		4.902e-06	5.8824e-07	1.0882
4.9804e-06	5.8824e-07	2.711e-08		4.9804e-06	5.8824e-07	1.0877
5.0588e-06	5.8824e-07	2.7283e-08		5.0588e-06	5.8824e-07	1.0869
5.1373e-06	5.8824e-07	2.7246e-08		5.1373e-06	5.8824e-07	1.0863
5.2157e-06	5.8824e-07	2.7132e-08		5.2157e-06	5.8824e-07	1.0857
5.2941e-06	5.8824e-07	2.6728e-08		5.2941e-06	5.8824e-07	1.0855
5.3725e-06	5.8824e-07	2.6684e-08		5.3725e-06	5.8824e-07	1.0855
5.451e-06	5.8824e-07	2.6791e-08		5.451e-06	5.8824e-07	1.0855
5.5294e-06	5.8824e-07	2.6873e-08		5.5294e-06	5.8824e-07	1.0855
5.6078e-06	5.8824e-07	2.6943e-08		5.6078e-06	5.8824e-07	1.0855
5.6863e-06	5.8824e-07	2.6818e-08		5.6863e-06	5.8824e-07	1.0855
5.7647e-06	5.8824e-07	2.6837e-08		5.7647e-06	5.8824e-07	1.0852
5.8431e-06	5.8824e-07	2.6634e-08		5.8431e-06	5.8824e-07	1.0853
5.9216e-06	5.8824e-07	2.5941e-08		5.9216e-06	5.8824e-07	1.0856
6e-06	5.8824e-07	2.5753e-08		6e-06	5.8824e-07	1.0859
6.0784e-06	5.8824e-07	2.5703e-08		6.0784e-06	5.8824e-07	1.0856
6.1569e-06	5.8824e-07	2.5978e-08		6.1569e-06	5.8824e-07	1.0857
6.2353e-06	5.8824e-07	2.6485e-08		6.2353e-06	5.8824e-07	1.086
6.3137e-06	5.8824e-07	2.7112e-08		6.3137e-06	5.8824e-07	1.0862
6.3922e-06	5.8824e-07	2.7872e-08		6.3922e-06	5.8824e-07	1.0864
6.4706e-06	5.8824e-07	2.8089e-08		6.4706e-06	5.8824e-07	1.087
6.549e-06	5.8824e-07	2.7905e-08		6.549e-06	5.8824e-07	1.0874
6.6275e-06	5.8824e-07	2.781e-08		6.6275e-06	5.8824e-07	1.0871
6.7059e-06	5.8824e-07	2.8108e-08		6.7059e-06	5.8824e-07	1.086
6.7843e-06	5.8824e-07	2.8551e-08		6.7843e-06	5.8824e-07	1.0856
6.8627e-06	5.8824e-07	2.9315e-08		6.8627e-06	5.8824e-07	1.0849
6.9412e-06	5.8824e-07	3.0338e-08		6.9412e-06	5.8824e-07	1.0842
7.0196e-06	5.8824e-07	3.1082e-08		7.0196e-06	5.8824e-07	1.0844
7.098e-06	5.8824e-07	3.192e-08		7.098e-06	5.8824e-07	1.085
7.1765e-06	5.8824e-07	3.2366e-08		7.1765e-06	5.8824e-07	1.086
7.2549e-06	5.8824e-07	3.2436e-08		7.2549e-06	5.8824e-07	1.0868
7.3333e-06	5.8824e-07	3.2581e-08		7.3333e-06	5.8824e-07	1.0874
7.4118e-06	5.8824e-07	3.2551e-08		7.4118e-06	5.8824e-07	1.0874
7.4902e-06	5.8824e-07	3.233e-08		7.4902e-06	5.8824e-07	1.087
7.5686e-06	5.8824e-07	3.2213e-08		7.5686e-06	5.8824e-07	1.0874
7.6471e-06	5.8824e-07	3.2059e-08		7.6471e-06	5.8824e-07	1.0884
7.7255e-06	5.8824e-07	3.2134e-08		7.7255e-06	5.8824e-07	1.0897
7.8039e-06	5.8824e-07	3.246e-08		7.8039e-06	5.8824e-07	1.0902
7.8824e-06	5.8824e-07	3.277e-08		7.8824e-06	5.8824e-07	1.0909
7.9608e-06	5.8824e-07	3.3078e-08		7.9608e-06	5.8824e-07	1.0917
8.0392e-06	5.8824e-07	3.3063e-08		8.0392e-06	5.8824e-07	1.0922
8.1176e-06	5.8824e-07	3.2681e-08		8.1176e-06	5.8824e-07	1.0929
8.1961e-06	5.8824e-07	3.235e-08		8.1961e-06	5.8824e-07	1.0938
8.2745e-06	5.8824e-07	3.232e-08		8.2745e-06	5.8824e-07	1.0948
8.3529e-06	5.8824e-07	3.2245e-08		8.3529e-06	5.8824e-07	1.0958
8.4314e-06	5.8824e-07	3.2266e-08		8.4314e-06	5.8824e-07	1.0966
8.5098e-06	5.8824e-07	3.2283e-08		8.5098e-06	5.8824e-07	1.097
8.5882e-06	5.8824e-07	3.2267e-08		8.5882e-06	5.8824e-07	1.0978
8.6667e-06	5.8824e-07	3.1868e-08		8.6667e-06	5.8824e-07	1.0992
8.7451e-06	5.8824e-07	3.1481e-08		8.7451e-06	5.8824e-07	1.1
8.8235e-06	5.8824e-07	3.11e-08		8.8235e-06	5.8824e-07	1.1004
8.902e-06	5.8824e-07	3.0875e-08		8.902e-06	5.8824e-07	1.1012
8.9804e-06	5.8824e-07	3.0834e-08		8.9804e-06	5.8824e-07	1.1017
9.0588e-06	5.8824e-07	3.0956e-08		9.0588e-06	5.8824e-07	1.1019
9.1373e-06	5.8824e-07	3.1242e-08		9.1373e-06	5.8824e-07	1.1019
9.2157e-06	5.8824e-07	3.1492e-08		9.2157e-06	5.8824e-07	1.1019
9.2941e-06	5.8824e-07	3.1611e-08		9.2941e-06	5.8824e-07	1.1026
9.3725e-06	5.8824e-07	3.1843e-08		9.3725e-06	5.8824e-07	1.1037
9.451e-06	5.8824e-07	3.1896e-08		9.451e-06	5.8824e-07	1.1043
9.5294e-06	5.8824e-07	3.1697e-08		9.5294e-06	5.8824e-07	1.105
9.6078e-06	5.8824e-07	3.1403e-08		9.6078e-06	5.8824e-07	1.1059
9.6863e-06	5.8824e-07	3.1127e-08		9.6863e-06	5.8824e-07	1.1068
9.7647e-06	5.8824e-07	3.1063e-08		9.7647e-06	5.8824e-07	1.1076
9.8431e-06	5.8824e-07	3.0821e-08		9.8431e-06	5.8824e-07	1.1085
9.9216e-06	5.8824e-07	3.0494e-08		9.9216e-06	5.8824e-07	1.1091
1e-05	5.8824e-07	3.0223e-08		1e-05	5.8824e-07	1.1093
1.0078e-05	5.8824e-07	3.0265e-08		1.0078e-05	5.8824e-07	1.1094
1.0157e-05	5.8824e-07	3.0517e-08		1.0157e-05	5.8824e-07	1.1094
1.0235e-05	5.8824e-07	3.0847e-08		1.0235e-05	5.8824e-07	1.1095
1.0314e-05	5.8824e-07	3.1221e-08		1.0314e-05	5.8824e-07	1.11
1.0392e-05	5.8824e-07	3.1267e-08		1.0392e-05	5.8824e-07	1.1098
1.0471e-05	5.8824e-07	3.1172e-08		1.0471e-05	5.8824e-07	1.11
1.0549e-05	5.8824e-07	3.0847e-08		1.0549e-05	5.8824e-07	1.1099
1.0627e-05	5.8824e-07	3.0573e-08		1.0627e-05	5.8824e-07	1.1095
1.0706e-05	5.8824e-07	3.0395e-08		1.0706e-05	5.8824e-07	1.1092
1.0784e-05	5.8824e-07	3.0416e-08		1.0784e-05	5.8824e-07	1.109
1.0863e-05	5.8824e-07	3.0634e-08		1.0863e-05	5.8824e-07	1.1086
1.0941e-05	5.8824e-07	3.088e-08		1.0941e-05	5.8824e-07	1.1081
1.102e-05	5.8824e-07	3.1259e-08		1.102e-05	5.8824e-07	1.1072
1.1098e-05	5.8824e-07	3.2055e-08		1.1098e-05	5.8824e-07	1.1062
1.1176e-05	5.8824e-07	3.2582e-08		1.1176e-05	5.8824e-07	1.1055
1.1255e-05	5.8824e-07	3.2412e-08		1.1255e-05	5.8824e-07	1.105
1.1333e-05	5.8824e-07	3.2158e-08		1.1333e-05	5.8824e-07	1.1049
1.1412e-05	5.8824e-07	3.1999e-08		1.1412e-05	5.8824e-07	1.1042
1.149e-05	5.8824e-07	3.2008e-08		1.149e-05	5.8824e-07	1.1036
1.1569e-05	5.8824e-07	3.1763e-08		1.1569e-05	5.8824e-07	1.1029
1.1647e-05	5.8824e-07	3.1502e-08		1.1647e-05	5.8824e-07	1.1027
1.1725e-05	5.8824e-07	3.1596e-08		1.1725e-05	5.8824e-07	1.1029
1.1804e-05	5.8824e-07	3.1557e-08		1.1804e-05	5.8824e-07	1.1032
1.1882e-05	5.8824e-07	3.1615e-08		1.1882e-05	5.8824e-07	1.1033
1.1961e-05	5.8824e-07	3.1938e-08		1.1961e-05	5.8824e-07	1.1033
1.2039e-05	5.8824e-07	3.2213e-08		1.2039e-05	5.8824e-07	1.103
1.2118e-05	5.8824e-07	3.2375e-08		1.2118e-05	5.8824e-07	1.1029
1.2196e-05	5.8824e-07	3.2246e-08		1.2196e-05	5.8824e-07	1.1031
1.2275e-05	5.8824e-07	3.2145e-08		1.2275e-05	5.8824e-07	1.1032
1.2353e-05	5.8824e-07	3.2125e-08		1.2353e-05	5.8824e-07	1.1033
1.2431e-05	5.8824e-07	3.226e-08		1.2431e-05	5.8824e-07	1.1033
1.251e-05	5.8824e-07	3.2328e-08		1.251e-05	5.8824e-07	1.1035
1.2588e-05	5.8824e-07	3.2328e-08		1.2588e-05	5.8824e-07	1.1043
1.2667e-05	5.8824e-07	3.2137e-08		1.2667e-05	5.8824e-07	1.1051
1.2745e-05	5.8824e-07	3.1931e-08		1.2745e-05	5.8824e-07	1.1054
1.2824e-05	5.8824e-07	3.0991e-08		1.2824e-05	5.8824e-07	1.1056
1.2902e-05	5.8824e-07	2.8976e-08		1.2902e-05	5.8824e-07	1.1058
1.298e-05	5.8824e-07	2.744e-08		1.298e-05	5.8824e-07	1.1066
1.3059e-05	5.8824e-07	2.6354e-08		1.3059e-05	5.8824e-07	1.107
1.3137e-05	5.8824e-07	2.5791e-08		1.3137e-05	5.8824e-07	1.1066
1.3216e-05	5.8824e-07	2.5512e-08		1.3216e-05	5.8824e-07	1.1067
1.3294e-05	5.8824e-07	2.5478e-08		1.3294e-05	5.8824e-07	1.1075
1.3373e-05	5.8824e-07	2.5469e-08		1.3373e-05	5.8824e-07	1.1081
1.3451e-05	5.8824e-07	2.5806e-08		1.3451e-05	5.8824e-07	1.109
1.3529e-05	5.8824e-07	2.6314e-08		1.3529e-05	5.8824e-07	1.1095
1.3608e-05	5.8824e-07	2.7031e-08		1.3608e-05	5.8824e-07	1.1102
1.3686e-05	5.8824e-07	2.779e-08		1.3686e-05	5.8824e-07	1.1111
1.3765e-05	5.8824e-07	2.8104e-08		1.3765e-05	5.8824e-07	1.1116
1.3843e-05	5.8824e-07	2.8167e-08		1.3843e-05	5.8824e-07	1.1115
1.3922e-05	5.8824e-07	2.805e-08		1.3922e-05	5.8824e-07	1.1114
1.4e-05	5.8824e-07	2.7862e-08		1.4e-05	5.8824e-07	1.1111
1.4078e-05	5.8824e-07	2.7774e-08		1.4078e-05	5.8824e-07	1.1099
1.4157e-05	5.8824e-07	2.7717e-08		1.4157e-05	5.8824e-07	1.1088
1.4235e-05	5.8824e-07	2.7545e-08		1.4235e-05	5.8824e-07	1.1074
1.4314e-05	5.8824e-07	2.7257e-08		1.4314e-05	5.8824e-07	1.1059
1.4392e-05	5.8824e-07	2.6947e-08		1.4392e-05	5.8824e-07	1.1052
1.4471e-05	5.8824e-07	2.6751e-08		1.4471e-05	5.8824e-07	1.1038
1.4549e-05	5.8824e-07	2.6365e-08		1.4549e-05	5.8824e-07	1.1031
1.4627e-05	5.8824e-07	2.5976e-08		1.4627e-05	5.8824e-07	1.1022
1.4706e-05	5.8824e-07	2.5469e-08		1.4706e-05	5.8824e-07	1.1011
1.4784e-05	5.8824e-07	2.5126e-08		1.4784e-05	5.8824e-07	1.1004
1.4863e-05	5.8824e-07	2.4838e-08		1.4863e-05	5.8824e-07	1.0996
1.4941e-05	5.8824e-07	2.4814e-08		1.4941e-05	5.8824e-07	1.0992
1.502e-05	5.8824e-07	2.4898e-08		1.502e-05	5.8824e-07	1.099
1.5098e-05	5.8824e-07	2.5467e-08		1.5098e-05	5.8824e-07	1.0986
1.5176e-05	5.8824e-07	2.62e-08		1.5176e-05	5.8824e-07	1.0982
1.5255e-05	5.8824e-07	2.6894e-08		1.5255e-05	5.8824e-07	1.098
1.5333e-05	5.8824e-07	2.7173e-08		1.5333e-05	5.8824e-07	1.098
1.5412e-05	5.8824e-07	2.7278e-08		1.5412e-05	5.8824e-07	1.0983
1.549e-05	5.8824e-07	2.734e-08		1.549e-05	5.8824e-07	1.0985
1.5569e-05	5.8824e-07	2.7211e-08		1.5569e-05	5.8824e-07	1.0989
1.5647e-05	5.8824e-07	2.7069e-08		1.5647e-05	5.8824e-07	1.0997
1.5725e-05	5.8824e-07	2.6784e-08		1.5725e-05	5.8824e-07	1.0996
1.5804e-05	5.8824e-07	2.6615e-08		1.5804e-05	5.8824e-07	1.0991
1.5882e-05	5.8824e-07	2.6493e-08		1.5882e-05	5.8824e-07	1.0975
1.5961e-05	5.8824e-07	2.6364e-08		1.5961e-05	5.8824e-07	1.0961
1.6039e-05	5.8824e-07	2.625e-08		1.6039e-05	5.8824e-07	1.0947
[truncated: 63,539 more rows]

## Sheet: Figure 2
Figure 2a							Figure 2b						Figure 2c				Figure 2d									Figure 2e			Figure 2f
X	Y	Potential (0)	Potential (1)	Potential (2)	Potential (3)		Position	Potential (0)	Potential (1)	Potential (2)	Potential (3)		Contact cycles	ΔV	Error bar		Time	Id (0)	Time	Id (1)	Time	Id (2)	Time	Id (3)		Contact cycles	Id		Vd	Id (0)	Id (1)	Id (2)	Id (3)
m	m	V	V	V	V		m	V	V	V	V			V			s	μA	s	μA	s	μA	s	μA			μA		V	A	A	A	A
3.9216e-08	3.9216e-08	0.9313	0.98898	1.0089	1.0395		0	0	-0.00259	-0.00898	-0.01386		0	-0.04459	0.00445		0.009	140.257	5.019	256.68	10.029	276.295	15.039	277.073		0	137.841		0	2.18312e-08	-1.25087e-08	1.78979e-09	-3.85392e-08
1.1765e-07	3.9216e-08	0.93241	0.9897	1.0103	1.0404		7.84314e-08	0.000496824	-0.00107	-0.00583	-0.01021		1	-1.3135	0.07867		0.019	138.935	5.029	258.979	10.039	276.974	15.049	277.696		1	257.791		0.2	3.33014e-07	4.61373e-07	5.85652e-07	5.00709e-07
1.9608e-07	3.9216e-08	0.9326	0.99037	1.0115	1.0415		1.56863e-07	0.000659868	-3.67706e-05	-0.00341	-0.00731		2	-1.45939	0.08623		0.029	138.074	5.039	259.676	10.049	277.175	15.059	277.894		2	275.995		0.4	1.21046e-06	1.88496e-06	1.9548e-06	2.03491e-06
2.7451e-07	3.9216e-08	0.93284	0.98963	1.012	1.0424		2.35294e-07	0.000795481	0.000100888	-0.00223	-0.00469		3	-1.46573	0.08463		0.039	137.275	5.049	257.607	10.059	276.619	15.069	277.347		3	276.893		0.6	2.76621e-06	4.47407e-06	4.68005e-06	4.69278e-06
3.5294e-07	3.9216e-08	0.93243	0.98898	1.0119	1.043		3.13725e-07	0.000697455	0.000919247	-0.00108	-0.00162						0.049	135.161	5.059	257.752	10.069	276.309	15.079	278.135					0.8	5.24698e-06	8.50942e-06	9.02575e-06	9.02305e-06
4.3137e-07	3.9216e-08	0.93184	0.9882	1.0109	1.0441		3.92157e-07	0.00128	0.00166	-1.37481e-05	0.000332888						0.059	136.517	5.069	257.685	10.079	275.765	15.089	276.46					1	8.60203e-06	1.40935e-05	1.49384e-05	1.50426e-05
5.098e-07	3.9216e-08	0.93141	0.98675	1.0098	1.0432		4.70588e-07	0.00211	0.00244	0.00135	0.00173						0.069	136.505	5.079	258.54	10.089	275.909	15.099	275.733					1.2	1.26229e-05	2.08171e-05	2.21922e-05	2.23864e-05
5.8824e-07	3.9216e-08	0.9307	0.98461	1.0084	1.041		5.4902e-07	0.00262	0.00228	0.003	0.00309						0.079	138.09	5.089	258.347	10.099	273.986	15.109	275.939					1.4	1.72138e-05	2.86417e-05	3.05573e-05	3.07797e-05
6.6667e-07	3.9216e-08	0.93033	0.98262	1.007	1.039		6.27451e-07	0.00306	0.00185	0.00367	0.00354						0.089	137.697	5.099	258.422	10.109	273.704	15.119	276.523					1.6	2.2292e-05	3.74078e-05	3.99179e-05	4.02389e-05
7.451e-07	3.9216e-08	0.93054	0.98085	1.0051	1.0371		7.05882e-07	0.00311	0.000801641	0.00292	0.00341						0.099	139.321	5.109	258.608	10.119	275.212	15.129	275.989					1.8	2.78226e-05	4.70872e-05	5.02048e-05	5.04974e-05
8.2353e-07	3.9216e-08	0.93065	0.98153	1.0031	1.036		7.84314e-07	0.00298	0	0.00206	0.00328						0.109	139.015	5.119	258.448	10.129	277.958	15.139	276.671					2	3.36721e-05	5.75121e-05	6.13049e-05	6.15602e-05
9.0196e-07	3.9216e-08	0.93092	0.98103	1.0016	1.0339		8.62745e-07	0.00308	-0.0021	0.000208578	0.002						0.119	137.393	5.129	258.402	10.139	277.324	15.149	276.911					2.2	3.98243e-05	6.85607e-05	7.30583e-05	7.33967e-05
9.8039e-07	3.9216e-08	0.93051	0.97915	1.0001	1.0322		9.41176e-07	0.00216	-0.00332	-0.00155	0						0.129	136.744	5.139	257.991	10.149	276.195	15.159	276.015					2.4	4.62876e-05	8.01489e-05	8.54548e-05	8.58503e-05
1.0588e-06	3.9216e-08	0.92951	0.97757	0.99966	1.0305		1.01961e-06	0.00089283	-0.00433	-0.00203	-0.00292						0.139	137.248	5.149	258.739	10.159	275.868	15.169	276.191					2.6	5.28931e-05	9.22952e-05	9.84164e-05	9.87271e-05
1.1373e-06	3.9216e-08	0.92853	0.97689	0.9988	1.0289		1.09804e-06	0.000874673	-0.00464	-0.0033	-0.00609						0.149	137.113	5.159	257.356	10.169	276.22	15.179	276.858					2.8	5.95976e-05	0.000104801	0.000111814	0.000112117
1.2157e-06	3.9216e-08	0.92813	0.97637	0.99839	1.0276		1.17647e-06	0.00172	-0.00467	-0.00491	-0.00743						0.159	137.909	5.169	257.458	10.179	276.251	15.189	276.865					3	6.64315e-05	0.00011767	0.000125762	0.000125883
1.2941e-06	3.9216e-08	0.92765	0.97558	0.99724	1.027		1.2549e-06	0.00246	-0.00447	-0.00487	-0.0078						0.169	137.996	5.179	255.811	10.189	275.826	15.199	277.636					3.2	7.33678e-05	0.000130733	0.000139879	0.000139983
1.3725e-06	3.9216e-08	0.92731	0.97571	0.99622	1.026		1.33333e-06	0.00112	-0.0036	-0.0047	-0.00802						0.179	138.701	5.189	257.16	10.199	274.775	15.209	277.817					3.4	8.04297e-05	0.000144142	0.000154283	0.000154383
1.451e-06	3.9216e-08	0.92704	0.97653	0.99614	1.026		1.41176e-06	0.000188099	-0.00187	-0.00484	-0.00734						0.189	138.907	5.199	255.343	10.209	274.967	15.219	277.505					3.6	8.75919e-05	0.00015779	0.000168788	0.000169081
1.5294e-06	3.9216e-08	0.92625	0.9775	0.99731	1.0269		1.4902e-06	0.00012119	1.10294e-05	-0.00409	-0.00742						0.199	138.16	5.209	256.623	10.219	274.352	15.229	276.938					3.8	9.47478e-05	0.000171638	0.000183747	0.000183937
1.6078e-06	3.9216e-08	0.92597	0.97891	0.99879	1.0285		1.56863e-06	0.00105	0.000937788	-0.00287	-0.00784						0.209	137.538	5.219	256.152	10.229	274.869	15.239	277.295					4	0.000101924	0.000185707	0.000198762	0.000199
1.6863e-06	3.9216e-08	0.92579	0.98054	1.0007	1.0304		1.64706e-06	0.00197	-3.0853e-05	-0.00168	-0.00736						0.219	135.54	5.229	257.701	10.239	275.5	15.249	277.387					4.2	0.00010908	0.000199905	0.00021409	0.000214344
1.7647e-06	3.9216e-08	0.92676	0.98302	1.0035	1.0339		1.72549e-06	0.00284	-0.000677594	-0.000165909	-0.00694						0.229	137.152	5.239	257.839	10.249	277.723	15.259	276.864					4.4	0.000116295	0.000214355	0.000229522	0.000229631
1.8431e-06	3.9216e-08	0.92784	0.98583	1.0066	1.0381		1.80392e-06	0.00308	-0.000309835	0.000317188	-0.00639						0.239	135.277	5.249	258.095	10.259	277.434	15.269	276.695					4.6	0.000123412	0.000228714	0.000244905	0.000245071
1.9216e-06	3.9216e-08	0.92791	0.98885	1.0099	1.0427		1.88235e-06	0.00213	-0.000151877	0.000376923	-0.0061						0.249	136.807	5.259	259.915	10.269	275.445	15.279	277.215					4.8	0.000130474	0.000243369	0.00026077	0.000260854
2e-06	3.9216e-08	0.92889	0.9915	1.013	1.0467		1.96078e-06	0.00145	-0.000259818	0.000443857	-0.00622						0.259	135.201	5.269	260.352	10.279	275.538	15.289	277.476					5	0.000137507	0.000257636	0.000276411	0.000276557
2.0784e-06	3.9216e-08	0.92977	0.99361	1.0162	1.0509		2.03922e-06	0.00147	-0.000244959	0.000604991	-0.00648						0.269	137.327	5.279	259.485	10.289	277.399	15.299	277.278					5.2	0.000144378	0.000272292	0.000291971	0.00029226
2.1569e-06	3.9216e-08	0.93222	0.99643	1.0185	1.0545		2.11765e-06	0.00154	0	-9.34752e-05	-0.00584						0.279	136.814	5.289	257.742	10.299	278.624	15.309	277.093					5.4	0.000151387	0.000286741	0.00030786	0.000307988
2.2353e-06	3.9216e-08	0.93416	0.99923	1.0197	1.058		2.19608e-06	0.000462026	-0.000155321	-0.000605941	-0.00516						0.289	138.413	5.299	258.684	10.309	277.227	15.319	277.3					5.6	0.000158144	0.000301717	0.000323822	0.000324043
2.3137e-06	3.9216e-08	0.93601	1.0016	1.0211	1.0608		2.27451e-06	0.000568375	-0.000375042	-0.000530707	-0.00524						0.299	137.755	5.309	259.383	10.319	275.45	15.329	277.175					5.8	0.000164469	0.000316091	0.000339566	0.000339602
2.3922e-06	3.9216e-08	0.9383	1.0029	1.0219	1.0626		2.35294e-06	0.00166	0.000107437	-0.000561473	-0.00547						0.309	137.684	5.319	259.095	10.329	275.33	15.339	277.853					6	0.000171005	0.00033054	0.000355231	0.000355385
2.4706e-06	3.9216e-08	0.94001	1.0029	1.0233	1.0642		2.43137e-06	0.00116	3.7916e-05	0.000271962	-0.0053						0.319	137.187	5.329	259.61	10.339	276.61	15.349	277.819					6.2	0.000177143	0.000345242	0.000371072	0.000370857
2.549e-06	3.9216e-08	0.94121	1.0032	1.0246	1.0659		2.5098e-06	-0.000284623	-0.00106	0.00169	-0.00472						0.329	138.119	5.339	259.376	10.349	277.926	15.359	277.604					6.4	0.000183478	0.000359806	0.000386937	0.000386704
2.6275e-06	3.9216e-08	0.94087	1.005	1.0264	1.0678		2.58824e-06	-0.000932841	-0.00155	0.00122	-0.00439						0.339	138.094	5.349	258.944	10.359	275.305	15.369	276.957					6.6	0.000189286	0.000373852	0.000402618	0.000402551
2.7059e-06	3.9216e-08	0.94094	1.0069	1.0287	1.0693		2.66667e-06	-0.00092065	-0.00207	0.000778964	-0.00402						0.349	138.41	5.359	258.436	10.369	274.411	15.379	277.203					6.8	0.000194883	0.000388332	0.000418218	0.000417934
2.7843e-06	3.9216e-08	0.94134	1.0079	1.0306	1.0707		2.7451e-06	-0.000506718	-0.00189	0.000683798	-0.00317						0.359	137.966	5.369	258.796	10.379	274.633	15.389	277.358					7	0.000200411	0.00040199	0.000433746	0.000433821
2.8627e-06	3.9216e-08	0.94261	1.0084	1.0311	1.0715		2.82353e-06	-0.000841416	-0.00144	0.000505132	-0.00209						0.369	138.667	5.379	258.809	10.389	276.733	15.399	277.107					7.2	0.000205187	0.00041596	0.000449307	0.000448933
2.9412e-06	3.9216e-08	0.9441	1.0094	1.0324	1.0731		2.90196e-06	-0.00157	-0.000987011	-0.000113434	-0.00089426						0.379	138.647	5.389	258.66	10.399	277.222	15.409	277.167					7.4	0.000209933	0.000430257	0.000464297	0.000464253
3.0196e-06	3.9216e-08	0.94495	1.0112	1.0331	1.0744		2.98039e-06	-0.00189	-0.000834732	0	0						0.389	137.04	5.399	258.331	10.409	276.82	15.419	277.332					7.6	0.000214138	0.000444143	0.000479529	0.000479428
3.098e-06	3.9216e-08	0.94685	1.0117	1.034	1.0761		3.05882e-06	-0.00217	-0.00122	-0.000668519	0.000507182						0.399	137.069	5.409	258.44	10.419	276.051	15.429	277.233					7.8	0.000218058	0.000457687	0.000494696	0.000494004
3.1765e-06	3.9216e-08	0.94829	1.0116	1.0346	1.0782		3.13725e-06	-0.0023	-0.000803274	-0.000490739	0.000542264						0.409	136.416	5.419	258.28	10.429	275.994	15.439	277.101					8	0.000221928	0.00047123	0.000509623	0.000509235
3.2549e-06	3.9216e-08	0.9489	1.0113	1.0339	1.0791		3.21569e-06	-0.00233	-0.000207595	-0.000453458	0.000423646						0.419	137.531	5.429	258.205	10.439	276.151	15.449	276.076					8.2	0.000225327	0.000484644	0.000524373	0.000524419
3.3333e-06	3.9216e-08	0.94827	1.0118	1.0333	1.0794		3.29412e-06	-0.00203	0.000116284	-0.00132	0.000209528						0.429	137.753	5.439	257.893	10.449	275.604	15.459	276.104					8.4	0.000228322	0.000497525	0.000538915	0.000539099
3.4118e-06	3.9216e-08	0.94703	1.0122	1.0336	1.0789		3.37255e-06	-0.00208	-0.000512237	-0.00178	0.00178						0.439	139.532	5.449	258.027	10.459	276.55	15.469	276.916					8.6	0.00023142	0.000510169	0.000552879	0.000552339
3.4902e-06	3.9216e-08	0.94577	1.0117	1.0336	1.0787		3.45098e-06	-0.00179	-0.00129	-0.00175	0.00314						0.449	139.141	5.459	257.81	10.469	278.27	15.479	278.394					8.8	0.00023417	0.00052257	0.000566682	0.000567387
3.5686e-06	3.9216e-08	0.94463	1.0113	1.0339	1.078		3.52941e-06	-0.00211	-0.0012	-0.000860237	0.00408						0.459	139.629	5.469	258.183	10.479	276.441	15.489	277.485					9	0.000236629	0.000534834	0.00058039	0.000580868
3.6471e-06	3.9216e-08	0.94373	1.011	1.0344	1.077		3.60784e-06	-0.00234	-0.000667101	-0.000956555	0.0043						0.469	137.441	5.479	257.377	10.489	275.168	15.499	277.328					9.2	0.000238862	0.000546778	0.000594587	0.000593652
3.7255e-06	3.9216e-08	0.94424	1.0106	1.0337	1.0763		3.68627e-06	-0.00263	-4.04219e-05	-0.00178	0.00382						0.479	136.313	5.489	257.309	10.499	275.14	15.509	277.127					9.4	0.000240962	0.000558401	0.000607444	0.000606621
3.8039e-06	3.9216e-08	0.94464	1.0101	1.0334	1.075		3.76471e-06	-0.00255	-0.000245843	-0.00224	0.00258						0.489	135.857	5.499	257.162	10.509	276.164	15.519	277.532					9.6	0.000243254	0.000569233	0.000620045	0.000620342
3.8824e-06	3.9216e-08	0.94495	1.0096	1.0334	1.0735		3.84314e-06	-0.00218	-2.80617e-05	-0.00274	0.00178						0.499	137.813	5.509	258.367	10.519	275.276	15.529	276.755					9.8	0.000245191	0.000580469	0.000632525	0.000632799
3.9608e-06	3.9216e-08	0.94461	1.0093	1.0326	1.0728		3.92157e-06	-0.00103	0.000453239	-0.0046	0.000500223						0.509	137	5.519	257.157	10.529	276.49	15.539	276.394					10	0.000247124	0.000590782	0.000645286	0.000645336
4.0392e-06	3.9216e-08	0.94435	1.0078	1.0327	1.0723		4e-06	-0.000172088	0.00025514	-0.00683	-0.001						0.519	138.281	5.529	257.162	10.539	277.805	15.549	276.987					10.2	0.000249436	0.00060054	0.000656804	0.000657337
4.1176e-06	3.9216e-08	0.94496	1.0062	1.0323	1.0721		4.07843e-06	0.000142904	-0.000851459	-0.00911	-0.0026						0.529	138.353	5.539	256.241	10.549	277.075	15.559	278.588					10.4	0.000250955	0.000609825	0.000667824	0.000668259
4.1961e-06	3.9216e-08	0.94493	1.0055	1.0321	1.0714		4.15686e-06	9.03302e-05	-0.00157	-0.01123	-0.00417						0.539	138.597	5.549	257.313	10.559	276.618	15.569	278.751					10.6	0.000252229	0.000618181	0.000677794	0.000678221
4.2745e-06	3.9216e-08	0.94444	1.0051	1.0307	1.0721		4.23529e-06	-0.000328472	-0.00286	-0.01338	-0.00635						0.549	137.202	5.559	256.898	10.569	276.987	15.579	277.812					10.8	0.000253906	0.000626728	0.000687507	0.00068812
4.3529e-06	3.9216e-08	0.94401	1.0051	1.0297	1.0725		4.31373e-06	-0.000533895	-0.00502	-0.01569	-0.00873						0.559	138.401	5.569	257.771	10.579	275.336	15.589	275.517					11	0.000254806	0.000635114	0.000697629	0.000698274
4.4314e-06	3.9216e-08	0.9438	1.0064	1.0296	1.0731		4.39216e-06	-0.00135	-0.00667	-0.01745	-0.0098						0.569	138.899	5.579	257.357	10.589	274.08	15.599	277.569					11.2	0.000255918	0.000642518	0.000706773	0.000707421
4.5098e-06	3.9216e-08	0.94346	1.008	1.0304	1.0742		4.47059e-06	-0.00192	-0.00785	-0.02006	-0.01233						0.579	136.825	5.589	257.864	10.599	276.284	15.609	278.734					11.4	0.000257197	0.000649572	0.000715203	0.000716024
4.5882e-06	3.9216e-08	0.94322	1.0097	1.0312	1.075		4.54902e-06	-0.002	-0.00913	-0.0223	-0.01484						0.589	135.534	5.599	258.075	10.609	278.456	15.619	279.074					11.6	0.000258052	0.000657661	0.000724347	0.000724444
4.6667e-06	3.9216e-08	0.94277	1.0112	1.0324	1.0757		4.62745e-06	-0.00155	-0.011	-0.02442	-0.01747						0.599	137.017	5.609	257.216	10.619	277.269	15.629	276.621					11.8	0.000258977	0.000663709	0.000731998	0.000732199
4.7451e-06	3.9216e-08	0.94239	1.013	1.0336	1.0773		4.70588e-06	-0.00103	-0.013	-0.02605	-0.01927						0.609	138.974	5.619	257.44	10.629	275.754	15.639	277.231					12	0.000259926	0.000669925	0.000740204	0.000741194
4.8235e-06	3.9216e-08	0.94419	1.0141	1.0346	1.0788		4.78431e-06	0.000114702	-0.0154	-0.02758	-0.02168						0.619	139.563	5.629	256.961	10.639	275.826	15.649	278.126					12.2	0.000260369	0.00067576	0.000747062	0.000747847
4.902e-06	3.9216e-08	0.94526	1.0161	1.0363	1.0803		4.86275e-06	0.000413539	-0.01755	-0.03021	-0.0247						0.629	140.066	5.639	257.954	10.649	276.833	15.659	278.636					12.4	0.000260989	0.000680543	0.000753069	0.000754587
4.9804e-06	3.9216e-08	0.94555	1.0184	1.0375	1.0812		4.94118e-06	-2.1953e-05	-0.0209	-0.03305	-0.02906						0.639	138.505	5.649	256.324	10.659	277.201	15.669	277.01					12.6	0.00026122	0.000686652	0.000760472	0.000761351
5.0588e-06	3.9216e-08	0.94597	1.0203	1.0388	1.0811		5.01961e-06	-1.93781e-05	-0.02533	-0.03767	-0.0335						0.649	137.346	5.659	257.178	10.669	276.598	15.679	275.706					12.8	0.000261485	0.000691527	0.000767282	0.000767052
5.1373e-06	3.9216e-08	0.94682	1.0227	1.0399	1.0832		5.09804e-06	0.000368801	-0.02963	-0.04387	-0.03776						0.659	136.607	5.669	256.756	10.679	276.633	15.689	275.946					13	0.000262548	0.000696905	0.000773233	0.00077348
5.2157e-06	3.9216e-08	0.94754	1.0243	1.0412	1.0859		5.17647e-06	0.000420801	-0.0342	-0.04997	-0.0435						0.669	137.663	5.679	257.915	10.689	277.27	15.699	277.336					13.2	0.000262577	0.000701574	0.000778752	0.000779629
5.2941e-06	3.9216e-08	0.9474	1.026	1.0427	1.0873		5.2549e-06	-0.000462979	-0.03875	-0.05626	-0.05096						0.679	138.286	5.689	257.435	10.699	277.034	15.709	277.299					13.4	0.000263325	0.000706206	0.000784494	0.000784946
5.3725e-06	3.9216e-08	0.94789	1.0276	1.044	1.0896		5.33333e-06	-0.00153	-0.04431	-0.06397	-0.05896						0.689	139.826	5.699	257.851	10.709	276.223	15.719	277.177					13.6	0.00026389	0.000710281	0.00078958	0.000791342
5.451e-06	3.9216e-08	0.94874	1.0293	1.0446	1.0908		5.41176e-06	-0.00236	-0.05026	-0.0735	-0.06815						0.699	136.647	5.709	257.693	10.719	276.485	15.729	277.696					13.8	0.000264205	0.000714173	0.000794208	0.00079562
5.5294e-06	3.9216e-08	0.94963	1.0308	1.0457	1.0927		5.4902e-06	-0.00346	-0.05784	-0.08396	-0.07781						0.709	135.457	5.719	257.38	10.729	277.587	15.739	278.066					14	0.000264362	0.000718469	0.000798362	0.000800961
5.6078e-06	3.9216e-08	0.95	1.032	1.0472	1.0941		5.56863e-06	-0.00358	-0.06704	-0.09706	-0.09011						0.719	135.868	5.729	257.284	10.739	277.387	15.749	277.75					14.2	0.000264771	0.000722522	0.000802814	0.000804839
5.6863e-06	3.9216e-08	0.95132	1.0313	1.0476	1.0948		5.64706e-06	-0.00343	-0.07883	-0.11249	-0.10472						0.729	138.411	5.739	257.334	10.749	276.354	15.759	276.62					14.4	0.000264372	0.000726597	0.000808164	0.000809172
5.7647e-06	3.9216e-08	0.95201	1.0311	1.0483	1.0953		5.72549e-06	-0.00366	-0.09351	-0.12999	-0.12218						0.739	137.883	5.749	257.899	10.759	276.039	15.769	277.208					14.6	0.000265262	0.000729591	0.000812872	0.000813794
5.8431e-06	3.9216e-08	0.95202	1.0311	1.0491	1.0955		5.80392e-06	-0.00471	-0.11015	-0.14975	-0.14216						0.749	138.396	5.759	258.528	10.769	275.337	15.779	276.265					14.8	0.000265656	0.000734481	0.000816922	0.000818679
5.9216e-06	3.9216e-08	0.95169	1.0302	1.0505	1.0954		5.88235e-06	-0.00551	-0.12979	-0.17354	-0.16489						0.759	138.042	5.769	258.677	10.779	275.067	15.789	276.253					15	0.000266094	0.000737726	0.000821863	0.000822125
6e-06	3.9216e-08	0.95085	1.0289	1.051	1.0951		5.96078e-06	-0.00511	-0.15411	-0.20079	-0.19119						0.769	138.597	5.779	259.566	10.789	274.783	15.799	276.65					15.2	0.000266753	0.000740087	0.000826066	0.000826483
6.0784e-06	3.9216e-08	0.9509	1.0284	1.0508	1.0936		6.03922e-06	-0.00594	-0.18145	-0.23161	-0.22174						0.779	138.789	5.789	260.134	10.799	276.111	15.809	275.904					15.4	0.000266487	0.000742959	0.000829483	0.000830177
6.1569e-06	3.9216e-08	0.95234	1.0278	1.0501	1.0921		6.11765e-06	-0.00657	-0.21216	-0.2665	-0.25664						0.789	137.874	5.799	256.47	10.809	276.109	15.819	275.062					15.6	0.000266797	0.000745777	0.000832274	0.000833703
6.2353e-06	3.9216e-08	0.95316	1.0272	1.0495	1.0912		6.19608e-06	-0.00757	-0.24682	-0.30658	-0.29565						0.799	137.872	5.809	255.554	10.819	276.526	15.829	275.593					15.8	0.00026662	0.000748146	0.000835202	0.000836685
6.3137e-06	3.9216e-08	0.95322	1.0281	1.0488	1.0904		6.27451e-06	-0.00852	-0.28637	-0.35307	-0.34056						0.809	136.641	5.819	256.273	10.829	276.24	15.839	277.859					16	0.000266935	0.000752099	0.000839613	0.000840883
6.3922e-06	3.9216e-08	0.95235	1.0287	1.0476	1.0893		6.35294e-06	-0.00955	-0.33039	-0.40545	-0.39061						0.819	136.971	5.829	259.065	10.839	276.397	15.849	277.448					16.2	0.000267058	0.000755024	0.000841899	0.000843697
6.4706e-06	3.9216e-08	0.95154	1.0288	1.0478	1.0882		6.43137e-06	-0.01029	-0.37972	-0.4628	-0.44706						0.829	137.986	5.839	256.347	10.849	276.857	15.859	277.388					16.4	0.000267161	0.000757629	0.000845597	0.000848175
6.549e-06	3.9216e-08	0.95179	1.0277	1.0477	1.0866		6.5098e-06	-0.01085	-0.43489	-0.52468	-0.50774						0.839	140.51	5.849	257.149	10.859	276.808	15.869	277.234					16.6	0.000267441	0.000760143	0.000848604	0.000849774
6.6275e-06	3.9216e-08	0.95192	1.0264	1.0468	1.0853		6.58824e-06	-0.0111	-0.49506	-0.59058	-0.57215						0.849	138.828	5.859	256.78	10.869	276.714	15.879	277.841					16.8	0.000267795	0.000762444	0.000852214	0.000853204
6.7059e-06	3.9216e-08	0.95165	1.026	1.0464	1.0837		6.66667e-06	-0.01223	-0.55841	-0.65995	-0.64237						0.859	138.081	5.869	257.928	10.879	276.459	15.889	276.42					17	0.000267456	0.000763754	0.000855013	0.000856058
6.7843e-06	3.9216e-08	0.95172	1.0262	1.046	1.0826		6.7451e-06	-0.01414	-0.62441	-0.73071	-0.71474						0.869	136.009	5.879	257.288	10.889	275.86	15.899	275.737					17.2	0.000267446	0.000765003	0.000857042	0.000858217
6.8627e-06	3.9216e-08	0.95135	1.0267	1.0453	1.0822		6.82353e-06	-0.01594	-0.69063	-0.80126	-0.787						0.879	136.445	5.889	257.455	10.899	275.613	15.909	276.273					17.4	0.000267323	0.000766328	0.000859023	0.000862607
6.9412e-06	3.9216e-08	0.95189	1.0266	1.0445	1.0825		6.90196e-06	-0.01707	-0.75634	-0.87078	-0.85793						0.889	136.669	5.899	257.472	10.909	274.682	15.919	277.581					17.6	0.000267736	0.00076824	0.000860491	0.000862958
7.0196e-06	3.9216e-08	0.95212	1.025	1.0437	1.0828		6.98039e-06	-0.01854	-0.81992	-0.93717	-0.9258						0.899	139.678	5.909	257.786	10.919	274.658	15.929	277.837					17.8	0.000267889	0.000770122	0.000863619	0.000864709
7.098e-06	3.9216e-08	0.95198	1.0235	1.0423	1.0825		7.05882e-06	-0.01971	-0.87959	-0.9999	-0.98923						0.909	138.552	5.919	257.938	10.929	274.929	15.939	278.189					18	0.00026784	0.000770792	0.000866403	0.000867316
7.1765e-06	3.9216e-08	0.95212	1.0232	1.0409	1.0826		7.13725e-06	-0.02185	-0.93279	-1.05651	-1.04793						0.919	138.097	5.929	259.621	10.939	276.287	15.949	276.693					18.2	0.00026783	0.000772856	0.00086718	0.000868899
7.2549e-06	3.9216e-08	0.95137	1.0237	1.0391	1.0823		7.21569e-06	-0.02432	-0.97839	-1.10584	-1.09844						0.929	137.314	5.939	260.379	10.949	276.252	15.959	275.902					18.4	0.000267594	0.00077313	0.000869434	0.000870066
7.3333e-06	3.9216e-08	0.95121	1.0244	1.0391	1.0819		7.29412e-06	-0.02634	-1.01757	-1.14739	-1.14082						0.939	137.059	5.949	260.056	10.959	275.369	15.969	276.309					18.6	0.000268012	0.000773869	0.000870461	0.000872089
7.4118e-06	3.9216e-08	0.95146	1.0245	1.0393	1.0816		7.37255e-06	-0.02865	-1.05077	-1.1829	-1.1764						0.949	136.041	5.959	259.116	10.969	275.016	15.979	277.071					18.8	0.000268115	0.000774288	0.000870974	0.000874192
7.4902e-06	3.9216e-08	0.95155	1.0247	1.0399	1.0815		7.45098e-06	-0.03083	-1.07884	-1.21204	-1.20553						0.959	136.879	5.969	258.572	10.979	275.413	15.989	276.818					19	0.000267953	0.000773588	0.000871528	0.00087448
7.5686e-06	3.9216e-08	0.95184	1.0261	1.0408	1.0818		7.52941e-06	-0.03252	-1.10296	-1.23639	-1.23079						0.969	137.972	5.979	258.142	10.989	277.295	15.999	277.27					19.2	0.000268125	0.000774281	0.000873533	0.000874368
7.6471e-06	3.9216e-08	0.9527	1.0273	1.0427	1.083		7.60784e-06	-0.03293	-1.12332	-1.25787	-1.25277						0.979	138.61	5.989	257.573	10.999	277.191	16.009	277.608					19.4	0.000267869	0.00077508	0.000873838	0.000875775
7.7255e-06	3.9216e-08	0.95378	1.0284	1.0448	1.085		7.68627e-06	-0.0335	-1.14088	-1.27722	-1.27156						0.989	138.261	5.999	257.836	11.009	276.726	16.019	277.49					19.6	0.000268208	0.000776619	0.000875562	0.000877286
7.8039e-06	3.9216e-08	0.95419	1.0295	1.0457	1.087		7.76471e-06	-0.03412	-1.15682	-1.29421	-1.28898						0.999	139.662	6.009	257.221	11.019	276.172	16.029	277.304					19.8	0.000268036	0.000777587	0.000876404	0.000878406
7.8824e-06	3.9216e-08	0.95381	1.0301	1.0468	1.0889		7.84314e-06	-0.03405	-1.17189	-1.31032	-1.30481						1.009	140.221	6.019	257.73	11.029	276.595	16.039	277.188					20	0.000268745	0.000777686	0.000877624	0.000879886
7.9608e-06	3.9216e-08	0.9536	1.0303	1.0491	1.0903		7.92157e-06	-0.03402	-1.18514	-1.32517	-1.31865						1.019	137.962	6.029	257.232	11.039	276.228	16.049	277.211
8.0392e-06	3.9216e-08	0.95411	1.0312	1.0509	1.0913		8e-06	-0.03486	-1.19798	-1.33872	-1.3318						1.029	136.8	6.039	258.823	11.049	275.753	16.059	275.876
8.1176e-06	3.9216e-08	0.95424	1.0324	1.0516	1.0926		8.07843e-06	-0.0347	-1.21107	-1.3521	-1.34501						1.039	135.375	6.049	258.504	11.059	275.913	16.069	276.094
8.1961e-06	3.9216e-08	0.95453	1.0336	1.0516	1.094		8.15686e-06	-0.03491	-1.22352	-1.36382	-1.35689						1.049	137.391	6.059	258.004	11.069	276.528	16.079	276.819
8.2745e-06	3.9216e-08	0.95478	1.0348	1.0519	1.0957		8.23529e-06	-0.03606	-1.23411	-1.37492	-1.36796						1.059	134.781	6.069	257.108	11.079	275.345	16.089	277.182
8.3529e-06	3.9216e-08	0.95464	1.0354	1.0529	1.0966		8.31373e-06	-0.03596	-1.24325	-1.38583	-1.37848						1.069	136.175	6.079	257.908	11.089	274.743	16.099	276.302
8.4314e-06	3.9216e-08	0.95494	1.0356	1.0533	1.0968		8.39216e-06	-0.03631	-1.25131	-1.39612	-1.38796						1.079	136.522	6.089	257.866	11.099	274.825	16.109	276.619
8.5098e-06	3.9216e-08	0.95539	1.036	1.0545	1.097		8.47059e-06	-0.03604	-1.25909	-1.40636	-1.3966						1.089	139.236	6.099	257.96	11.109	276.779	16.119	276.761
8.5882e-06	3.9216e-08	0.95539	1.0362	1.0554	1.0966		8.54902e-06	-0.03578	-1.26607	-1.41507	-1.40541						1.099	137.645	6.109	258.963	11.119	276.729	16.129	277.67
8.6667e-06	3.9216e-08	0.95479	1.0356	1.0551	1.0958		8.62745e-06	-0.03545	-1.27234	-1.42226	-1.41391						1.109	137.824	6.119	257.446	11.129	277.179	16.139	278.729
8.7451e-06	3.9216e-08	0.95431	1.0335	1.0533	1.0949		8.70588e-06	-0.03579	-1.27745	-1.42944	-1.42151						1.119	137.872	6.129	256.92	11.139	277.512	16.149	279.041
8.8235e-06	3.9216e-08	0.9536	1.032	1.0522	1.0937		8.78431e-06	-0.03606	-1.28246	-1.43571	-1.42848						1.129	138.603	6.139	255.507	11.149	276.594	16.159	277.717
8.902e-06	3.9216e-08	0.95297	1.031	1.0509	1.0931		8.86275e-06	-0.03695	-1.28733	-1.44111	-1.43476						1.139	138.28	6.149	257.043	11.159	275.958	16.169	277.832
8.9804e-06	3.9216e-08	0.95351	1.0304	1.0505	1.0924		8.94118e-06	-0.0374	-1.29121	-1.44576	-1.44001						1.149	137.766	6.159	255.751	11.169	274.804	16.179	277.856
9.0588e-06	3.9216e-08	0.95403	1.0298	1.0504	1.0932		9.01961e-06	-0.03828	-1.29475	-1.45038	-1.44438						1.159	136.781	6.169	257.041	11.179	274.892	16.189	277.5
9.1373e-06	3.9216e-08	0.95458	1.0295	1.0484	1.0941		9.09804e-06	-0.03976	-1.29895	-1.45638	-1.44947						1.169	137.477	6.179	256.434	11.189	274.737	16.199	276.085
9.2157e-06	3.9216e-08	0.95587	1.0287	1.0469	1.0945		9.17647e-06	-0.0402	-1.30381	-1.46221	-1.45463						1.179	138.472	6.189	257.908	11.199	275.359	16.209	276.318
9.2941e-06	3.9216e-08	0.9571	1.0281	1.0459	1.0947		9.2549e-06	-0.03988	-1.3092	-1.46798	-1.45959						1.189	138.208	6.199	256.984	11.209	275.756	16.219	276.861
9.3725e-06	3.9216e-08	0.95679	1.0269	1.0457	1.0942		9.33333e-06	-0.03977	-1.31479	-1.47306	-1.4641						1.199	138.404	6.209	257.575	11.219	276.021	16.229	276.96
9.451e-06	3.9216e-08	0.95681	1.0262	1.0453	1.0935		9.41176e-06	-0.04064	-1.31995	-1.47815	-1.46877						1.209	136.195	6.219	257.17	11.229	276.863	16.239	276.74
9.5294e-06	3.9216e-08	0.95703	1.0259	1.0454	1.0934		9.4902e-06	-0.04125	-1.32525	-1.48281	-1.47445						1.219	136.46	6.229	257.656	11.239	276.681	16.249	275.598
9.6078e-06	3.9216e-08	0.95736	1.0252	1.0454	1.0925		9.56863e-06	-0.04179	-1.32941	-1.48606	-1.47981						1.229	134.484	6.239	257.33	11.249	275.229	16.259	275.321
9.6863e-06	3.9216e-08	0.95809	1.0243	1.0451	1.0914		9.64706e-06	-0.04175	-1.33311	-1.48917	-1.48471						1.239	136.391	6.249	257.754	11.259	274.575	16.269	277.343
9.7647e-06	3.9216e-08	0.95903	1.0237	1.0443	1.0903		9.72549e-06	-0.04163	-1.33691	-1.49249	-1.49004						1.249	135.376	6.259	257.31	11.269	274.982	16.279	278.558
9.8431e-06	3.9216e-08	0.95905	1.0234	1.0425	1.0887		9.80392e-06	-0.04139	-1.3409	-1.49584	-1.49437						1.259	137.866	6.269	257.416	11.279	276.106	16.289	277.484
9.9216e-06	3.9216e-08	0.95851	1.0221	1.0417	1.0862		9.88235e-06	-0.04147	-1.34326	-1.49846	-1.49833						1.269	138.315	6.279	258.203	11.289	275.789	16.299	276.121
1e-05	3.9216e-08	0.95848	1.0207	1.0404	1.0839		9.96078e-06	-0.0412	-1.34726	-1.50116	-1.50181						1.279	140.332	6.289	257.794	11.299	276.463	16.309	277.756
1.0078e-05	3.9216e-08	0.95751	1.0192	1.039	1.0807		1.00392e-05	-0.04222	-1.35092	-1.50445	-1.50559						1.289	140.048	6.299	257.703	11.309	277.05	16.319	277.929
1.0157e-05	3.9216e-08	0.95613	1.0176	1.0377	1.0773		1.01176e-05	-0.04273	-1.35387	-1.50804	-1.50961						1.299	139.914	6.309	256.564	11.319	277.493	16.329	278.007
1.0235e-05	3.9216e-08	0.95502	1.0161	1.0373	1.0745		1.01961e-05	-0.04243	-1.3566	-1.51126	-1.51368						1.309	138.852	6.319	257.08	11.329	277.252	16.339	277.735
1.0314e-05	3.9216e-08	0.95445	1.0154	1.0363	1.0722		1.02745e-05	-0.04235	-1.35888	-1.51591	-1.51734						1.319	137.52	6.329	256.416	11.339	276.591	16.349	278.038
1.0392e-05	3.9216e-08	0.95406	1.0146	1.0344	1.0704		1.03529e-05	-0.04251	-1.36107	-1.52035	-1.5219						1.329	136.623	6.339	257.657	11.349	276.071	16.359	276.551
1.0471e-05	3.9216e-08	0.9545	1.0143	1.0339	1.0702		1.04314e-05	-0.04274	-1.36379	-1.52388	-1.52507						1.339	136.502	6.349	256.866	11.359	275.619	16.369	276.231
1.0549e-05	3.9216e-08	0.95504	1.0132	1.0346	1.0708		1.05098e-05	-0.04319	-1.36601	-1.52683	-1.52712						1.349	136.669	6.359	257.329	11.369	277.975	16.379	277.632
1.0627e-05	3.9216e-08	0.95554	1.0127	1.0358	1.0715		1.05882e-05	-0.04331	-1.36724	-1.52848	-1.52913						1.359	137.544	6.369	257.562	11.379	277.868	16.389	278.466
1.0706e-05	3.9216e-08	0.95634	1.0129	1.0374	1.0727		1.06667e-05	-0.04327	-1.36923	-1.52974	-1.53079						1.369	138.061	6.379	258.071	11.389	276.9	16.399	277.537
1.0784e-05	3.9216e-08	0.95629	1.0144	1.0377	1.0738		1.07451e-05	-0.04288	-1.37305	-1.5309	-1.53205						1.379	138.633	6.389	258.111	11.399	275.264	16.409	276.783
1.0863e-05	3.9216e-08	0.95624	1.0163	1.0377	1.0747		1.08235e-05	-0.04185	-1.37541	-1.5308	-1.53336						1.389	138.607	6.399	258.242	11.409	276.394	16.419	276.322
1.0941e-05	3.9216e-08	0.95657	1.0181	1.0388	1.0765		1.0902e-05	-0.04165	-1.37632	-1.53094	-1.53419						1.399	138.105	6.409	258.203	11.419	276.144	16.429	276.482
1.102e-05	3.9216e-08	0.95657	1.0196	1.0406	1.0787		1.09804e-05	-0.0419	-1.37643	-1.53089	-1.53472						1.409	137.965	6.419	257.672	11.429	275.89	16.439	276.056
1.1098e-05	3.9216e-08	0.95711	1.0196	1.0415	1.0804		1.10588e-05	-0.04192	-1.37522	-1.5306	-1.5347						1.419	137.016	6.429	257.689	11.439	275.93	16.449	276.429
1.1176e-05	3.9216e-08	0.95769	1.0204	1.0425	1.0818		1.11373e-05	-0.04261	-1.37397	-1.5291	-1.53323						1.429	137.77	6.439	257.919	11.449	275.891	16.459	276.763
1.1255e-05	3.9216e-08	0.95772	1.0211	1.043	1.0834		1.12157e-05	-0.04317	-1.37235	-1.52646	-1.53165						1.439	135.374	6.449	258.231	11.459	275.785	16.469	275.896
1.1333e-05	3.9216e-08	0.9571	1.0213	1.0437	1.0843		1.12941e-05	-0.04338	-1.36982	-1.52298	-1.52964						1.449	136.627	6.459	258.1	11.469	275.919	16.479	274.703
1.1412e-05	3.9216e-08	0.9573	1.022	1.0448	1.0852		1.13725e-05	-0.04295	-1.36708	-1.51841	-1.52618						1.459	134.196	6.469	257.904	11.479	275.871	16.489	275.084
1.149e-05	3.9216e-08	0.95688	1.0207	1.0456	1.086		1.1451e-05	-0.04282	-1.36265	-1.51208	-1.52257						1.469	136.633	6.479	258.817	11.489	276.758	16.499	277.452
1.1569e-05	3.9216e-08	0.95611	1.0201	1.0455	1.0866		1.15294e-05	-0.0434	-1.3577	-1.50515	-1.51833						1.479	136.299	6.489	258.315	11.499	276.193	16.509	277.705
1.1647e-05	3.9216e-08	0.95681	1.02	1.044	1.0869		1.16078e-05	-0.04299	-1.352	-1.49731	-1.51293						1.489	138.972	6.499	258.38	11.509	275.419	16.519	277.642
1.1725e-05	3.9216e-08	0.95734	1.0202	1.0439	1.0858		1.16863e-05	-0.04233	-1.34505	-1.48842	-1.50759						1.499	137.521	6.509	257.791	11.519	275.019	16.529	277.575
1.1804e-05	3.9216e-08	0.95712	1.0198	1.0446	1.0843		1.17647e-05	-0.0422	-1.33568	-1.47801	-1.50012						1.509	138.568	6.519	258.918	11.529	275.939	16.539	277.691
1.1882e-05	3.9216e-08	0.95608	1.0188	1.044	1.0839		1.18431e-05	-0.04202	-1.32444	-1.46691	-1.48921						1.519	138.23	6.529	258.442	11.539	276.503	16.549	277.258
1.1961e-05	3.9216e-08	0.95604	1.0179	1.0423	1.0831		1.19216e-05	-0.04103	-1.31248	-1.45363	-1.47686						1.529	138.289	6.539	258.95	11.549	276.509	16.559	276.385
1.2039e-05	3.9216e-08	0.95587	1.0171	1.0412	1.0824		1.2e-05	-0.04114	-1.29758	-1.43688	-1.46297						1.539	137.876	6.549	258.04	11.559	277.097	16.569	275.934
1.2118e-05	3.9216e-08	0.95567	1.0168	1.0402	1.0818		1.20784e-05	-0.04082	-1.28028	-1.41776	-1.44719						1.549	136.804	6.559	258.574	11.569	276.936	16.579	276.833
1.2196e-05	3.9216e-08	0.95552	1.0161	1.0402	1.0811		1.21569e-05	-0.04066	-1.26173	-1.39686	-1.42944						1.559	137.027	6.569	258.49	11.579	276.913	16.589	277.489
1.2275e-05	3.9216e-08	0.95521	1.0161	1.0399	1.0802		1.22353e-05	-0.03972	-1.23953	-1.37305	-1.40943						1.569	136.028	6.579	258.873	11.589	276.898	16.599	277.604
1.2353e-05	3.9216e-08	0.95546	1.0169	1.0401	1.0802		1.23137e-05	-0.03772	-1.21287	-1.34552	-1.38514						1.579	137.86	6.589	258.696	11.599	277.371	16.609	275.791
1.2431e-05	3.9216e-08	0.95547	1.0166	1.0396	1.0812		1.23922e-05	-0.03631	-1.18184	-1.31304	-1.35628						1.589	135.788	6.599	259.049	11.609	275.857	16.619	275.834
1.251e-05	3.9216e-08	0.95557	1.0172	1.0391	1.0832		1.24706e-05	-0.03416	-1.14645	-1.2739	-1.32449						1.599	136.521	6.609	258.719	11.619	275.096	16.629	276.323
1.2588e-05	3.9216e-08	0.95572	1.0184	1.0396	1.084		1.2549e-05	-0.03287	-1.10479	-1.23036	-1.28712						1.609	137.093	6.619	258.737	11.629	275.153	16.639	276.303
1.2667e-05	3.9216e-08	0.95606	1.02	1.0398	1.0851		1.26275e-05	-0.03181	-1.05736	-1.18108	-1.24437						1.619	139.832	6.629	258.525	11.639	276.273	16.649	275.986
1.2745e-05	3.9216e-08	0.95643	1.0211	1.0407	1.0858		1.27059e-05	-0.03025	-1.00363	-1.12549	-1.19631						1.629	139.778	6.639	256.956	11.649	275.878	16.659	276.67
1.2824e-05	3.9216e-08	0.95669	1.0225	1.0417	1.0871		1.27843e-05	-0.02823	-0.94418	-1.06219	-1.14259						1.639	139.595	6.649	255.908	11.659	276.427	16.669	277.705
1.2902e-05	3.9216e-08	0.95757	1.024	1.043	1.0879		1.28627e-05	-0.02536	-0.88027	-0.99307	-1.0821						1.649	139.51	6.659	256.517	11.669	276.575	16.679	277.549
1.298e-05	3.9216e-08	0.95874	1.0258	1.0437	1.0885		1.29412e-05	-0.02207	-0.81305	-0.92125	-1.01496						1.659	139.298	6.669	257.447	11.679	276.416	16.689	277.214
1.3059e-05	3.9216e-08	0.96101	1.0273	1.0445	1.0886		1.30196e-05	-0.01876	-0.74558	-0.84869	-0.94458						1.669	138.432	6.679	257.352	11.689	275.826	16.699	276.424
1.3137e-05	3.9216e-08	0.96269	1.0279	1.0451	1.0894		1.3098e-05	-0.01557	-0.68156	-0.77877	-0.87338						1.679	138.205	6.689	257.448	11.699	275.388	16.709	276.585
1.3216e-05	3.9216e-08	0.96338	1.0273	1.045	1.0897		1.31765e-05	-0.01225	-0.62146	-0.71377	-0.80327						1.689	137.707	6.699	257.93	11.709	276.25	16.719	277.32
1.3294e-05	3.9216e-08	0.9636	1.0259	1.0441	1.0897		1.32549e-05	-0.00905	-0.56726	-0.65529	-0.73678						1.699	137.855	6.709	258.282	11.719	276.683	16.729	277.186
1.3373e-05	3.9216e-08	0.96374	1.0256	1.043	1.0901		1.33333e-05	-0.00636	-0.51921	-0.60392	-0.67614						1.709	137.518	6.719	258.091	11.729	275.859	16.739	276.333
1.3451e-05	3.9216e-08	0.96312	1.025	1.0424	1.0906		1.34118e-05	-0.00526	-0.47788	-0.55651	-0.62136						1.719	137.74	6.729	258.226	11.739	274.731	16.749	277.639
1.3529e-05	3.9216e-08	0.96258	1.0238	1.0424	1.0907		1.34902e-05	-0.00392	-0.44158	-0.51309	-0.57339						1.729	137.639	6.739	257.46	11.749	276.342	16.759	278.687
1.3608e-05	3.9216e-08	0.96231	1.0233	1.0431	1.0911		1.35686e-05	-0.00227	-0.4097	-0.47466	-0.53082						1.739	135.932	6.749	258.089	11.759	277.647	16.769	278.122
1.3686e-05	3.9216e-08	0.96253	1.0229	1.0436	1.0906		1.36471e-05	-0.00175	-0.38201	-0.4432	-0.49359						1.749	136.006	6.759	256.357	11.769	276.933	16.779	276.727
1.3765e-05	3.9216e-08	0.96277	1.0219	1.0436	1.0909		1.37255e-05	-0.00116	-0.35863	-0.4162	-0.46133						1.759	135.727	6.769	256.519	11.779	275.773	16.789	276.837
1.3843e-05	3.9216e-08	0.96201	1.0206	1.044	1.0912		1.38039e-05	-0.000332607	-0.3382	-0.39314	-0.4341						1.769	137.274	6.779	256.055	11.789	276.271	16.799	276.792
1.3922e-05	3.9216e-08	0.96222	1.0192	1.0448	1.0907		1.38824e-05	0.000854272	-0.32007	-0.37293	-0.41078						1.779	138.815	6.789	257.639	11.799	275.692	16.809	277.568
1.4e-05	3.9216e-08	0.9624	1.018	1.045	1.0908		1.39608e-05	0.000651171	-0.30449	-0.35414	-0.38962						1.789	140.473	6.799	257.505	11.809	275.215	16.819	277.986
1.4078e-05	3.9216e-08	0.96218	1.0173	1.0446	1.0906		1.40392e-05	-0.000220689	-0.28982	-0.33759	-0.37014						1.799	140.64	6.809	257.647	11.819	275.533	16.829	277.62
1.4157e-05	3.9216e-08	0.96167	1.018	1.0447	1.0903		1.41176e-05	-0.00136	-0.27638	-0.32239	-0.35292						1.809	139.721	6.819	258.039	11.829	276.823	16.839	276.461
1.4235e-05	3.9216e-08	0.96066	1.0179	1.0437	1.0905		1.41961e-05	-0.00215	-0.26306	-0.30793	-0.33774						1.819	139.822	6.829	258.416	11.839	276.963	16.849	276.542
1.4314e-05	3.9216e-08	0.95848	1.0182	1.0431	1.0902		1.42745e-05	-0.00265	-0.25154	-0.29459	-0.3236						1.829	139.338	6.839	258.849	11.849	275.945	16.859	277.082
1.4392e-05	3.9216e-08	0.9575	1.0188	1.0431	1.0901		1.43529e-05	-0.00189	-0.24088	-0.28219	-0.30973						1.839	138.292	6.849	258.108	11.859	274.982	16.869	276.689
1.4471e-05	3.9216e-08	0.95768	1.0196	1.0438	1.0895		1.44314e-05	-0.00119	-0.23052	-0.2699	-0.29622						1.849	137.89	6.859	258.289	11.869	275.913	16.879	276.329
1.4549e-05	3.9216e-08	0.95814	1.0189	1.044	1.0886		1.45098e-05	-0.00141	-0.22022	-0.25719	-0.28301						1.859	137.899	6.869	257.768	11.879	276.974	16.889	275.546
1.4627e-05	3.9216e-08	0.95895	1.018	1.0446	1.0872		1.45882e-05	-0.00254	-0.20972	-0.2451	-0.26995						1.869	137.884	6.879	258.186	11.889	276.73	16.899	276.34
1.4706e-05	3.9216e-08	0.95838	1.0178	1.0436	1.0861		1.46667e-05	-0.00209	-0.20001	-0.23386	-0.25744						1.879	136.825	6.889	257.728	11.899	275.763	16.909	276.605
1.4784e-05	3.9216e-08	0.95783	1.0172	1.0426	1.0849		1.47451e-05	-0.00164	-0.19037	-0.22367	-0.24594						1.889	137.33	6.899	258.074	11.909	275.64	16.919	276.594
1.4863e-05	3.9216e-08	0.95642	1.0172	1.0429	1.0845		1.48235e-05	-0.00165	-0.1808	-0.21388	-0.23572						1.899	136.214	6.909	257.915	11.919	276.373	16.929	276.622
1.4941e-05	3.9216e-08	0.95617	1.0178	1.0426	1.084		1.4902e-05	-0.000883614	-0.17206	-0.20432	-0.22708						1.909	134.647	6.919	258.67	11.929	277.149	16.939	277.287
1.502e-05	3.9216e-08	0.95627	1.0182	1.0426	1.0835		1.49804e-05	0.000433346	-0.16422	-0.19644	-0.21817						1.919	135.576	6.929	258.965	11.939	275.794	16.949	276.657
1.5098e-05	3.9216e-08	0.95536	1.0176	1.0428	1.0829		1.50588e-05	0.00106	-0.15641	-0.18821	-0.20835						1.929	136.389	6.939	259.123	11.949	274.628	16.959	275.78
1.5176e-05	3.9216e-08	0.95478	1.0167	1.0438	1.0839		1.51373e-05	0.00111	-0.1486	-0.17906	-0.19858						1.939	137.485	6.949	259.279	11.959	275.096	16.969	276.926
1.5255e-05	3.9216e-08	0.95411	1.0171	1.0455	1.0858		1.52157e-05	0.00125	-0.14144	-0.17127	-0.19036						1.949	135.736	6.959	258.926	11.969	276.101	16.979	278.313
1.5333e-05	3.9216e-08	0.95438	1.0184	1.0465	1.088		1.52941e-05	0.000506137	-0.1344	-0.16441	-0.18249						1.959	137.119	6.969	258.474	11.979	275.713	16.989	278.075
1.5412e-05	3.9216e-08	0.95512	1.0198	1.0483	1.0901		1.53725e-05	-0.000371525	-0.12721	-0.15824	-0.17475						1.969	136.115	6.979	257.797	11.989	276.064	16.999	276.315
1.549e-05	3.9216e-08	0.95591	1.0222	1.0493	1.0915		1.5451e-05	-0.00157	-0.12102	-0.15218	-0.16672						1.979	138.189	6.989	257.621	11.999	276.997	17.009	276.576
1.5569e-05	3.9216e-08	0.95719	1.0233	1.0507	1.0927		1.55294e-05	-0.00136	-0.11499	-0.14692	-0.15853						1.989	136.792	6.999	257.59	12.009	275.476	17.019	276.922
1.5647e-05	3.9216e-08	0.95787	1.0238	1.0519	1.0936		1.56078e-05	-0.00123	-0.1092	-0.14196	-0.15127						1.999	138.103	7.009	257.577	12.019	274.402	17.029	277.95
1.5725e-05	3.9216e-08	0.95748	1.0234	1.0522	1.0944		1.56863e-05	-0.000911464	-0.10437	-0.13796	-0.1453						2.009	138.588	7.019	257.772	12.029	274.632	17.039	277.491
1.5804e-05	3.9216e-08	0.95704	1.024	1.0513	1.0953		1.57647e-05	-0.000499276	-0.09991	-0.1346	-0.13903						2.019	140.119	7.029	257.874	12.039	276.086	17.049	277.487
1.5882e-05	3.9216e-08	0.95757	1.024	1.05	1.0966		1.58431e-05	0.000296762	-0.09629	-0.13039	-0.13398						2.029	138.587	7.039	257.98	12.049	276.37	17.059	276.298
1.5961e-05	3.9216e-08	0.95799	1.0235	1.0491	1.0979		1.59216e-05	0.00027741	-0.09456	-0.12612	-0.13006						2.039	138.217	7.049	258.204	12.059	275.39	17.069	276.293
1.6039e-05	3.9216e-08	0.95762	1.0235	1.0488	1.0989		1.6e-05	0.000373687	-0.09242	-0.12154	-0.12579						2.049	137.554	7.059	258.194	12.069	274.216	17.079	277.389
1.6118e-05	3.9216e-08	0.95698	1.0243	1.0487	1.0993		1.60784e-05	0.000478315	-0.09027	-0.11709	-0.12102						2.059	137.56	7.069	258.289	12.079	275.049	17.089	277.184
1.6196e-05	3.9216e-08	0.95679	1.0244	1.0478	1.0989		1.61569e-05	0.000814203	-0.08796	-0.11356	-0.11627						2.069	137.052	7.079	257.75	12.089	277.572	17.099	276.238
1.6275e-05	3.9216e-08	0.95686	1.0249	1.0469	1.0979		1.62353e-05	-5.04943e-06	-0.08536	-0.1093	-0.11249						2.079	137.333	7.089	257.907	12.099	277.819	17.109	277.465
1.6353e-05	3.9216e-08	0.95709	1.0252	1.0458	1.0955		1.63137e-05	-0.000303352	-0.08283	-0.10562	-0.10877						2.089	137.564	7.099	256.844	12.109	275.927	17.119	277.628
1.6431e-05	3.9216e-08	0.958	1.0253	1.0452	1.0935		1.63922e-05	-0.00111	-0.08034	-0.1016	-0.10479						2.099	137.952	7.109	257.249	12.119	274.977	17.129	276.918
1.651e-05	3.9216e-08	0.95922	1.0247	1.0453	1.0919		1.64706e-05	-0.00126	-0.07728	-0.09661	-0.10018						2.109	138.666	7.119	257.404	12.129	276.591	17.139	274.969
1.6588e-05	3.9216e-08	0.95904	1.0245	1.045	1.0912		1.6549e-05	-0.00117	-0.07388	-0.0914	-0.09645						2.119	138.884	7.129	258.257	12.139	277.557	17.149	276.321
1.6667e-05	3.9216e-08	0.95896	1.0239	1.0446	1.0918		1.66275e-05	-0.000850175	-0.07077	-0.0871	-0.09174						2.129	139.608	7.139	258.195	12.149	276.707	17.159	276.839
1.6745e-05	3.9216e-08	0.9598	1.0236	1.0449	1.0925		1.67059e-05	0.000125135	-0.06765	-0.08274	-0.08738						2.139	136.886	7.149	258.311	12.159	275.285	17.169	276.631
1.6824e-05	3.9216e-08	0.96078	1.0228	1.0443	1.0923		1.67843e-05	0.000659375	-0.06465	-0.07919	-0.08389						2.149	136.671	7.159	258.932	12.169	275.733	17.179	275.773
1.6902e-05	3.9216e-08	0.9604	1.0221	1.0435	1.0917		1.68627e-05	0.000790686	-0.06106	-0.07556	-0.07999						2.159	134.669	7.169	258.553	12.179	275.719	17.189	276.081
1.698e-05	3.9216e-08	0.95979	1.0232	1.0427	1.0912		1.69412e-05	0.00111	-0.05727	-0.07165	-0.07591						2.169	136.262	7.179	258.738	12.189	276.377	17.199	277.107
1.7059e-05	3.9216e-08	0.9598	1.0236	1.0419	1.0908		1.70196e-05	0.00155	-0.05418	-0.06778	-0.07239						2.179	137.332	7.189	258.505	12.199	274.919	17.209	277.226
1.7137e-05	3.9216e-08	0.95972	1.023	1.0406	1.0908		1.7098e-05	0.00196	-0.05139	-0.06458	-0.06967						2.189	139.775	7.199	259.52	12.209	274.63	17.219	276.125
1.7216e-05	3.9216e-08	0.95872	1.0232	1.0398	1.0904		1.71765e-05	0.00234	-0.04819	-0.06175	-0.06644						2.199	138	7.209	257.274	12.219	274.783	17.229	276.261
1.7294e-05	3.9216e-08	0.958	1.023	1.0405	1.0897		1.72549e-05	0.00208	-0.04523	-0.05969	-0.06283						2.209	137.738	7.219	256.555	12.229	275.523	17.239	277.015
1.7373e-05	3.9216e-08	0.95845	1.0223	1.0415	1.0894		1.73333e-05	0.00183	-0.0425	-0.05709	-0.06						2.219	137.865	7.229	256.828	12.239	275.137	17.249	276.23
1.7451e-05	3.9216e-08	0.95936	1.0223	1.042	1.0898		1.74118e-05	0.00162	-0.04033	-0.05356	-0.05764						2.229	138.598	7.239	258.758	12.249	275.09	17.259	274.829
1.7529e-05	3.9216e-08	0.95885	1.0225	1.0421	1.0897		1.74902e-05	0.0016	-0.03705	-0.0503	-0.05542						2.239	138.2	7.249	256.81	12.259	275.687	17.269	275.541
1.7608e-05	3.9216e-08	0.95881	1.0227	1.0417	1.089		1.75686e-05	0.00163	-0.03338	-0.04715	-0.05249						2.249	138.223	7.259	257.066	12.269	275.29	17.279	276.925
1.7686e-05	3.9216e-08	0.95953	1.0228	1.0417	1.0878		1.76471e-05	0.00209	-0.03087	-0.04428	-0.04933						2.259	137.719	7.269	256.286	12.279	276.207	17.289	276.785
1.7765e-05	3.9216e-08	0.95911	1.0235	1.0419	1.0876		1.77255e-05	0.00262	-0.02898	-0.04195	-0.04669						2.269	136.965	7.279	257.384	12.289	276.259	17.299	277.226
1.7843e-05	3.9216e-08	0.95901	1.0237	1.0422	1.0887		1.78039e-05	0.00274	-0.02735	-0.03923	-0.04338						2.279	137.086	7.289	257.501	12.299	275.93	17.309	276.673
1.7922e-05	3.9216e-08	0.95965	1.0232	1.0429	1.0895		1.78824e-05	0.00229	-0.02586	-0.03653	-0.03992						2.289	135.972	7.299	258.735	12.309	275.742	17.319	276.201
1.8e-05	3.9216e-08	0.96049	1.0213	1.0415	1.0898		1.79608e-05	0.0011	-0.02556	-0.0341	-0.03574						2.299	137.168	7.309	258.547	12.319	275.811	17.329	277.165
1.8078e-05	3.9216e-08	0.96126	1.0195	1.0405	1.0901		1.80392e-05	0.000917331	-0.02402	-0.03199	-0.03228						2.309	135.747	7.319	257.197	12.329	275.957	17.339	278.31
1.8157e-05	3.9216e-08	0.96136	1.0185	1.0399	1.0912		1.81176e-05	0.00014235	-0.02226	-0.02962	-0.03006						2.319	137.9	7.329	256.44	12.339	276.043	17.349	277.529
1.8235e-05	3.9216e-08	0.9609	1.0183	1.0391	1.0922		1.81961e-05	-0.00134	-0.02028	-0.02795	-0.0273						2.329	139.449	7.339	257.295	12.349	277.188	17.359	277.685
1.8314e-05	3.9216e-08	0.96091	1.0186	1.0389	1.0923		1.82745e-05	-0.00155	-0.01791	-0.02654	-0.02447						2.339	141.591	7.349	258.846	12.359	277.464	17.369	277.926
1.8392e-05	3.9216e-08	0.96098	1.0185	1.039	1.0914		1.83529e-05	-0.00194	-0.0146	-0.02458	-0.02134						2.349	140.494	7.359	258.661	12.369	276.186	17.379	277.639
1.8471e-05	3.9216e-08	0.96062	1.0184	1.0395	1.0906		1.84314e-05	-0.00251	-0.01218	-0.02208	-0.0183						2.359	139.777	7.369	258.343	12.379	274.922	17.389	275.928
1.8549e-05	3.9216e-08	0.96023	1.0181	1.0403	1.0902		1.85098e-05	-0.0023	-0.00995	-0.01917	-0.01563						2.369	139.25	7.379	258.538	12.389	275.938	17.399	276.081
1.8627e-05	3.9216e-08	0.95967	1.0188	1.0411	1.0908		1.85882e-05	-0.00214	-0.00829	-0.01638	-0.01376						2.379	138.663	7.389	258.61	12.399	277.996	17.409	276.397
1.8706e-05	3.9216e-08	0.95881	1.0191	1.0422	1.0913		1.86667e-05	-0.000850205	-0.00742	-0.01319	-0.01088						2.389	137.771	7.399	256.833	12.409	277.219	17.419	276.988
1.8784e-05	3.9216e-08	0.95869	1.0202	1.0425	1.092		1.87451e-05	-0.000498973	-0.00722	-0.01108	-0.00816						2.399	137.187	7.409	256.488	12.419	275.403	17.429	276.796
1.8863e-05	3.9216e-08	0.95918	1.0219	1.0434	1.0935		1.88235e-05	-4.70134e-06	-0.00603	-0.00905	-0.00574						2.409	136.945	7.419	256.373	12.429	274.839	17.439	277.089
1.8941e-05	3.9216e-08	0.95951	1.023	1.0432	1.0936		1.8902e-05	0.000449042	-0.00491	-0.00705	-0.00452						2.419	137.012	7.429	257.6	12.439	276.446	17.449	277.547
1.902e-05	3.9216e-08	0.95978	1.0226	1.0438	1.0937		1.89804e-05	0.000452173	-0.00401	-0.00485	-0.00362						2.429	137.1	7.439	258.041	12.449	276.277	17.459	278.077
1.9098e-05	3.9216e-08	0.96042	1.0219	1.0444	1.0947		1.90588e-05	0.000752136	-0.00258	-0.0028	-0.00202						2.439	136.736	7.449	258.685	12.459	275.366	17.469	276.112
1.9176e-05	3.9216e-08	0.96101	1.0221	1.0453	1.0954		1.91373e-05	0.00118	-0.00205	-0.00125	-0.000648196						2.449	137.204	7.459	258.578	12.469	274.952	17.479	275.015
1.9255e-05	3.9216e-08	0.96097	1.0215	1.0461	1.096		1.92157e-05	0.00050925	-0.00136	-0.000162518	2.5944e-06						2.459	136.168	7.469	258.504	12.479	274.8	17.489	275.456
1.9333e-05	3.9216e-08	0.96182	1.022	1.0467	1.0967		1.92941e-05	-0.000575889	0.000350372	0.000311957	0.00116						2.469	136.568	7.479	259.327	12.489	275.75	17.499	278.079
1.9412e-05	3.9216e-08	0.96207	1.0218	1.0467	1.0975		1.93725e-05	-0.000679452	0.000493333	4.26321e-05	0.00156						2.479	137.22	7.489	259.422	12.499	276.641	17.509	278.276
1.949e-05	3.9216e-08	0.96193	1.0213	1.0469	1.0976		1.9451e-05	-0.000774676	0.00045133	-0.000690493	0.00232						2.489	139.533	7.499	259.309	12.509	276.328	17.519	276.372
1.9569e-05	3.9216e-08	0.96177	1.0212	1.0467	1.0971		1.95294e-05	-0.000475316	0.000762136	-0.00106	0.00284						2.499	137.012	7.509	259.163	12.519	275.474	17.529	277.133
1.9647e-05	3.9216e-08	0.96119	1.0218	1.0471	1.0958		1.96078e-05	0.000460621	0.000863133	-0.000671719	0.00259						2.509	136.991	7.519	259.5	12.529	276.134	17.539	278.701
1.9725e-05	3.9216e-08	0.95984	1.0217	1.047	1.0951		1.96863e-05	0.0007111	0.00089501	-0.000460828	0.00213						2.519	134.407	7.529	258.327	12.539	276.502	17.549	278.895
1.9804e-05	3.9216e-08	0.95886	1.0213	1.0464	1.094		1.97647e-05	0.00125	0.000761177	-0.000918749	0.000561087						2.529	137.13	7.539	257.815	12.549	275.688	17.559	276.345
1.9882e-05	3.9216e-08	0.95856	1.0206	1.0459	1.093		1.98431e-05	0.000810334	0.000328134	-0.00051947	8.47551e-05						2.539	136.068	7.549	256.646	12.559	276.114	17.569	276.448
1.9961e-05	3.9216e-08	0.95711	1.0192	1.0447	1.0918		1.99216e-05	0.000675773	0	7.52211e-05	0.000168732						2.549	138.957	7.559	257.058	12.569	276.967	17.579	277.059
2.0039e-05	3.9216e-08	0.95512	1.0179	1.0445	1.0905		2e-05	0	9.62371e-05	0	0						2.559	137.189	7.569	256.245	12.579	276.956	17.589	277.824
3.9216e-08	1.1765e-07	0.92922	0.99165	1.0127	1.0545												2.569	139.067	7.579	256.922	12.589	276.404	17.599	278.22
1.1765e-07	1.1765e-07	0.93003	0.99194	1.0127	1.0544												2.579	137.859	7.589	257.683	12.599	275.846	17.609	276.056
1.9608e-07	1.1765e-07	0.93058	0.99175	1.0123	1.0543												2.589	137.638	7.599	258.213	12.609	275.55	17.619	274.936
2.7451e-07	1.1765e-07	0.93053	0.99243	1.0127	1.0538												2.599	137.752	7.609	258.149	12.619	276.255	17.629	275.559
3.5294e-07	1.1765e-07	0.92944	0.99308	1.013	1.0541												2.609	137.51	7.619	258.347	12.629	274.769	17.639	276.219
4.3137e-07	1.1765e-07	0.92955	0.99264	1.0133	1.0533												2.619	137.925	7.629	260.086	12.639	275.154	17.649	276.317
5.098e-07	1.1765e-07	0.93034	0.99088	1.0126	1.0524												2.629	136.268	7.639	256.753	12.649	275.567	17.659	276.889
5.8824e-07	1.1765e-07	0.93112	0.98845	1.011	1.0507												2.639	137.304	7.649	255.456	12.659	277.483	17.669	276.163
6.6667e-07	1.1765e-07	0.93133	0.98716	1.0089	1.048												2.649	137.294	7.659	256.787	12.669	276.332	17.679	275.336
7.451e-07	1.1765e-07	0.93229	0.98696	1.0076	1.0457												2.659	139.109	7.669	259.713	12.679	276.195	17.689	276.107
8.2353e-07	1.1765e-07	0.93178	0.98606	1.0065	1.0437												2.669	137.62	7.679	259.389	12.689	276.142	17.699	276.969
9.0196e-07	1.1765e-07	0.93065	0.98447	1.0055	1.0406												2.679	138.302	7.689	259.006	12.699	275.256	17.709	277.052
9.8039e-07	1.1765e-07	0.92974	0.9833	1.0047	1.0382												2.689	137.613	7.699	259.062	12.709	275.039	17.719	275.851
1.0588e-06	1.1765e-07	0.92994	0.98225	1.0036	1.0359												2.699	137.978	7.709	257.97	12.719	275.186	17.729	275.819
1.1373e-06	1.1765e-07	0.92891	0.98166	1.0033	1.034												2.709	137.2	7.719	258.843	12.729	276.384	17.739	274.854
1.2157e-06	1.1765e-07	0.92758	0.98135	1.0032	1.0334												2.719	138.186	7.729	258.566	12.739	276.506	17.749	277.12
1.2941e-06	1.1765e-07	0.92702	0.98094	1.0029	1.0326												2.729	137.949	7.739	259.167	12.749	274.95	17.759	277.177
1.3725e-06	1.1765e-07	0.92739	0.98136	1.0028	1.0328												2.739	137.112	7.749	258.749	12.759	274.275	17.769	279.099
1.451e-06	1.1765e-07	0.9272	0.9819	1.0034	1.0344												2.749	136.995	7.759	258.98	12.769	274.582	17.779	277.282
1.5294e-06	1.1765e-07	0.92638	0.98202	1.0049	1.037												2.759	136.336	7.769	257.358	12.779	275.996	17.789	277.231
1.6078e-06	1.1765e-07	0.92633	0.98371	1.0063	1.0396												2.769	137.304	7.779	257.887	12.789	275.923	17.799	276.561
1.6863e-06	1.1765e-07	0.92681	0.98616	1.0076	1.0433												2.779	135.874	7.789	256.201	12.799	275.009	17.809	277.107
1.7647e-06	1.1765e-07	0.92729	0.98887	1.0103	1.0479												2.789	137.165	7.799	257.767	12.809	274.83	17.819	276.523
1.8431e-06	1.1765e-07	0.92802	0.99185	1.0132	1.0515												2.799	135.218	7.809	256.259	12.819	275.347	17.829	276.434
1.9216e-06	1.1765e-07	0.92907	0.9946	1.0165	1.0557												2.809	136.923	7.819	257.915	12.829	277.031	17.839	276.431
2e-06	1.1765e-07	0.93038	0.99691	1.0199	1.0602												2.819	135.481	7.829	255.632	12.839	276.917	17.849	276.87
2.0784e-06	1.1765e-07	0.93264	0.99965	1.0236	1.0633												2.829	136.914	7.839	257.752	12.849	275.258	17.859	277.729
2.1569e-06	1.1765e-07	0.93493	1.0025	1.026	1.0658												2.839	137.538	7.849	256.665	12.859	274.589	17.869	277.865
2.2353e-06	1.1765e-07	0.9354	1.0046	1.0269	1.0686												2.849	139.502	7.859	258.083	12.869	275.52	17.879	276.745
2.3137e-06	1.1765e-07	0.93602	1.0056	1.0285	1.0703												2.859	139.647	7.869	256.966	12.879	276.92	17.889	277.175
2.3922e-06	1.1765e-07	0.93755	1.0069	1.0307	1.0724												2.869	139.138	7.879	257.36	12.889	276.308	17.899	277.959
2.4706e-06	1.1765e-07	0.93911	1.0082	1.0318	1.0742												2.879	138.344	7.889	257.152	12.899	275.798	17.909	277.808
2.549e-06	1.1765e-07	0.93904	1.0103	1.033	1.0763												2.889	137.401	7.899	257.658	12.909	276.001	17.919	277.161
2.6275e-06	1.1765e-07	0.93921	1.0123	1.0344	1.0776												2.899	137.35	7.909	257.463	12.919	275.272	17.929	277.383
2.7059e-06	1.1765e-07	0.93902	1.0126	1.0353	1.0782												2.909	138.334	7.919	257.802	12.929	275.24	17.939	277.837
2.7843e-06	1.1765e-07	0.93808	1.0133	1.0364	1.0796												2.919	138.098	7.929	259.029	12.939	275.62	17.949	277.213
2.8627e-06	1.1765e-07	0.93806	1.0143	1.0376	1.0809												2.929	138.322	7.939	257.485	12.949	276.422	17.959	276.811
2.9412e-06	1.1765e-07	0.9391	1.0152	1.0388	1.0815												2.939	138.022	7.949	257.652	12.959	275.704	17.969	277.25
3.0196e-06	1.1765e-07	0.94015	1.016	1.0399	1.0833												2.949	138.284	7.959	255.5	12.969	275.939	17.979	277.836
3.098e-06	1.1765e-07	0.94076	1.0172	1.0413	1.0841												2.959	138.374	7.969	256.361	12.979	276.528	17.989	277.504
3.1765e-06	1.1765e-07	0.94203	1.0176	1.0416	1.0848												2.969	137.441	7.979	253.62	12.989	274.959	17.999	277.235
3.2549e-06	1.1765e-07	0.94394	1.0174	1.0413	1.0848												2.979	138.405	7.989	254.844	12.999	274.337	18.009	277.591
3.3333e-06	1.1765e-07	0.94499	1.0166	1.0396	1.085												2.989	137.444	7.999	254.063	13.009	274.794	18.019	277.395
3.4118e-06	1.1765e-07	0.94552	1.0162	1.038	1.0862												2.999	138.155	8.009	256.937	13.019	276.36	18.029	277.349
3.4902e-06	1.1765e-07	0.9458	1.0166	1.0368	1.0855												3.009	137.557	8.019	256.735	13.029	276.228	18.039	277.611
3.5686e-06	1.1765e-07	0.94479	1.016	1.0362	1.0845												3.019	139.396	8.029	257.202	13.039	275.761	18.049	277.674
3.6471e-06	1.1765e-07	0.94421	1.0153	1.0361	1.0839												3.029	139.154	8.039	256.731	13.049	275.711	18.059	277.263
3.7255e-06	1.1765e-07	0.94404	1.0154	1.0352	1.0832												3.039	139.515	8.049	257.334	13.059	276.089	18.069	277.523
3.8039e-06	1.1765e-07	0.94525	1.0156	1.0347	1.0826												3.049	139.319	8.059	257.633	13.069	276.834	18.079	276.576
3.8824e-06	1.1765e-07	0.94573	1.0165	1.0344	1.083												3.059	138.926	8.069	257.748	13.079	276.454	18.089	276.491
3.9608e-06	1.1765e-07	0.94624	1.0159	1.0338	1.0838												3.069	138.305	8.079	258.353	13.089	275.057	18.099	277.072
4.0392e-06	1.1765e-07	0.94609	1.015	1.0337	1.0835												3.079	138.16	8.089	256.364	13.099	274.552	18.109	276.252
4.1176e-06	1.1765e-07	0.94612	1.0147	1.0339	1.0819												3.089	138.225	8.099	257.082	13.109	275.969	18.119	275.281
4.1961e-06	1.1765e-07	0.94602	1.0147	1.0336	1.0818												3.099	138.913	8.109	255.423	13.119	277.364	18.129	276.058
4.2745e-06	1.1765e-07	0.94604	1.0147	1.0334	1.0831												3.109	138.758	8.119	257.838	13.129	276.634	18.139	281.165
4.3529e-06	1.1765e-07	0.94578	1.0151	1.0331	1.083												3.119	137.293	8.129	256.868	13.139	275.965	18.149	281.652
4.4314e-06	1.1765e-07	0.94561	1.0147	1.0348	1.0824												3.129	136.615	8.139	258.92	13.149	276.165	18.159	279.661
4.5098e-06	1.1765e-07	0.94541	1.0148	1.0372	1.0834												3.139	136.517	8.149	256.637	13.159	277.329	18.169	276.734
4.5882e-06	1.1765e-07	0.94487	1.016	1.0395	1.084												3.149	137.133	8.159	257.634	13.169	277.975	18.179	277.808
4.6667e-06	1.1765e-07	0.94466	1.0171	1.0419	1.0847												3.159	136.726	8.169	256.29	13.179	277.395	18.189	276.573
4.7451e-06	1.1765e-07	0.94459	1.0183	1.044	1.086												3.169	138.566	8.179	257.426	13.189	275.497	18.199	275.612
4.8235e-06	1.1765e-07	0.94516	1.019	1.0451	1.0877												3.179	135.536	8.189	256.821	13.199	274.775	18.209	275.849
4.902e-06	1.1765e-07	0.94548	1.0203	1.0451	1.0892												3.189	135.149	8.199	257.198	13.209	275.728	18.219	277.808
4.9804e-06	1.1765e-07	0.94572	1.0219	1.0457	1.0899												3.199	134.309	8.209	256.894	13.219	276.767	18.229	277.636
5.0588e-06	1.1765e-07	0.94618	1.0235	1.0463	1.0922												3.209	137.359	8.219	257.496	13.229	275.869	18.239	277.337
5.1373e-06	1.1765e-07	0.9475	1.0253	1.0475	1.0942												3.219	135.44	8.229	257.732	13.239	275.069	18.249	276.947
5.2157e-06	1.1765e-07	0.94857	1.0283	1.0485	1.0967												3.229	136.623	8.239	257.789	13.249	275.292	18.259	277.778
5.2941e-06	1.1765e-07	0.94907	1.0304	1.0512	1.0992												3.239	136.44	8.249	259.152	13.259	276.858	18.269	277.707
5.3725e-06	1.1765e-07	0.9489	1.0323	1.0528	1.1016												3.249	138.104	8.259	256.481	13.269	276.719	18.279	276.915
5.451e-06	1.1765e-07	0.94987	1.035	1.0545	1.104												3.259	137.838	8.269	256.427	13.279	275.173	18.289	276.449
5.5294e-06	1.1765e-07	0.95156	1.0368	1.0564	1.1056												3.269	138.052	8.279	254.633	13.289	274.383	18.299	276.789
5.6078e-06	1.1765e-07	0.9523	1.0384	1.0583	1.1071												3.279	137.722	8.289	257.551	13.299	275.163	18.309	277.562
5.6863e-06	1.1765e-07	0.95218	1.0395	1.0605	1.1073												3.289	138.183	8.299	254.481	13.309	277.035	18.319	277.573
5.7647e-06	1.1765e-07	0.95194	1.041	1.0616	1.1081												3.299	138.929	8.309	256.348	13.319	276.907	18.329	276.315
5.8431e-06	1.1765e-07	0.95273	1.0406	1.0628	1.1088												3.309	138.292	8.319	255.616	13.329	276.126	18.339	275.626
5.9216e-06	1.1765e-07	0.95347	1.0398	1.063	1.1092												3.319	139.201	8.329	258.166	13.339	275.36	18.349	275.979
6e-06	1.1765e-07	0.95451	1.0387	1.0623	1.1093												3.329	138.545	8.339	257.69	13.349	276.324	18.359	277.607
6.0784e-06	1.1765e-07	0.95451	1.0377	1.0616	1.109												3.339	138.456	8.349	258.422	13.359	277.196	18.369	278.643
6.1569e-06	1.1765e-07	0.95475	1.0368	1.0598	1.1094												3.349	136.579	8.359	258.613	13.369	276.482	18.379	278.806
6.2353e-06	1.1765e-07	0.95465	1.0353	1.0586	1.1082												3.359	136.821	8.369	258.314	13.379	275.453	18.389	276.229
6.3137e-06	1.1765e-07	0.95443	1.0332	1.0577	1.1062												3.369	136.333	8.379	258.606	13.389	275.598	18.399	275.267
6.3922e-06	1.1765e-07	0.95408	1.0318	1.057	1.1047												3.379	137.351	8.389	257.783	13.399	275.454	18.409	275.737
6.4706e-06	1.1765e-07	0.95304	1.0319	1.0562	1.1039												3.389	137.714	8.399	257.865	13.409	275.665	18.419	277.442
6.549e-06	1.1765e-07	0.95149	1.032	1.0555	1.1029												3.399	137.952	8.409	257.417	13.419	276.396	18.429	277.745
6.6275e-06	1.1765e-07	0.95054	1.0316	1.0545	1.1017												3.409	137.837	8.419	258.465	13.429	276.925	18.439	277.751
6.7059e-06	1.1765e-07	0.94994	1.0313	1.0531	1.1002												3.419	139.003	8.429	256.307	13.439	276.515	18.449	276.906
6.7843e-06	1.1765e-07	0.95012	1.0315	1.0517	1.0988												3.429	139.309	8.439	256.644	13.449	275.181	18.459	276.734
6.8627e-06	1.1765e-07	0.94971	1.0314	1.0505	1.098												3.439	138.089	8.449	255.211	13.459	274.846	18.469	277.537
6.9412e-06	1.1765e-07	0.94995	1.0313	1.0492	1.0986												3.449	136.74	8.459	257.053	13.469	275.849	18.479	277.77
7.0196e-06	1.1765e-07	0.95018	1.0323	1.0484	1.0984												3.459	137.129	8.469	255.158	13.479	277.088	18.489	277.514
7.098e-06	1.1765e-07	0.95123	1.0325	1.0479	1.0981												3.469	138.057	8.479	257.711	13.489	276.574	18.499	277.926
7.1765e-06	1.1765e-07	0.95154	1.0317	1.0477	1.0975												3.479	137.77	8.489	255.793	13.499	275.467	18.509	277.662
7.2549e-06	1.1765e-07	0.95112	1.032	1.0477	1.0973												3.489	137.941	8.499	256.971	13.509	274.632	18.519	277.38
7.3333e-06	1.1765e-07	0.95095	1.0323	1.0483	1.0972												3.499	138.509	8.509	255.353	13.519	275.916	18.529	274.982
7.4118e-06	1.1765e-07	0.95112	1.0327	1.0476	1.0972												3.509	138.654	8.519	256.823	13.529	277.533	18.539	275.015
7.4902e-06	1.1765e-07	0.95063	1.0338	1.0488	1.0976												3.519	138.054	8.529	257.056	13.539	276.967	18.549	275.409
7.5686e-06	1.1765e-07	0.94966	1.0345	1.0499	1.0981												3.529	138.074	8.539	258.202	13.549	273.886	18.559	277.556
7.6471e-06	1.1765e-07	0.94994	1.0353	1.051	1.0988												3.539	138.425	8.549	258.472	13.559	273.477	18.569	277.623
7.7255e-06	1.1765e-07	0.95081	1.0355	1.0534	1.1												3.549	138.229	8.559	258.394	13.569	274.229	18.579	277.705
7.8039e-06	1.1765e-07	0.95028	1.0355	1.0559	1.1011												3.559	137.856	8.569	259.632	13.579	274.858	18.589	276.715
7.8824e-06	1.1765e-07	0.95059	1.0347	1.0579	1.1018												3.569	138.513	8.579	257.349	13.589	276.378	18.599	276.581
7.9608e-06	1.1765e-07	0.95112	1.0353	1.0587	1.1029												3.579	138.802	8.589	257.795	13.599	277.806	18.609	277.552
8.0392e-06	1.1765e-07	0.95154	1.036	1.059	1.1036												3.589	138.979	8.599	255.166	13.609	277.21	18.619	278.151
8.1176e-06	1.1765e-07	0.95174	1.0369	1.0596	1.1051												3.599	138.817	8.609	256.944	13.619	275.752	18.629	277.98
8.1961e-06	1.1765e-07	0.95135	1.0379	1.0596	1.1066												3.609	139.44	8.619	254.465	13.629	274.991	18.639	276.206
8.2745e-06	1.1765e-07	0.95146	1.0389	1.0596	1.1082												3.619	139.656	8.629	256.388	13.639	274.941	18.649	275.815
8.3529e-06	1.1765e-07	0.95248	1.0401	1.0591	1.11												3.629	139.913	8.639	256.268	13.649	275.371	18.659	276.021
8.4314e-06	1.1765e-07	0.95295	1.0411	1.0591	1.111												3.639	139.523	8.649	258.852	13.659	277.118	18.669	276.883
8.5098e-06	1.1765e-07	0.95309	1.0414	1.0591	1.1108												3.649	139.107	8.659	258.017	13.669	277.882	18.679	276.831
8.5882e-06	1.1765e-07	0.95261	1.0413	1.059	1.1107												3.659	138.109	8.669	257.567	13.679	277.359	18.689	277.116
8.6667e-06	1.1765e-07	0.95223	1.0411	1.059	1.1109												3.669	137.565	8.679	258.337	13.689	275.542	18.699	276.312
8.7451e-06	1.1765e-07	0.95182	1.0402	1.0572	1.1094												3.679	137.475	8.689	258.474	13.699	275.104	18.709	276.231
8.8235e-06	1.1765e-07	0.95128	1.0381	1.0548	1.1072												3.689	137.526	8.699	258.988	13.709	275.303	18.719	275.872
8.902e-06	1.1765e-07	0.95141	1.0367	1.054	1.1066												3.699	138.034	8.709	259.152	13.719	276.19	18.729	277.172
8.9804e-06	1.1765e-07	0.95139	1.0361	1.0543	1.1053												3.709	138.115	8.719	260.599	13.729	274.99	18.739	277.359
9.0588e-06	1.1765e-07	0.95173	1.0346	1.0543	1.1041												3.719	139.085	8.729	257.619	13.739	275.021	18.749	277.364
9.1373e-06	1.1765e-07	0.95288	1.0338	1.0538	1.1039												3.729	138.85	8.739	256.818	13.749	275.529	18.759	276.995
9.2157e-06	1.1765e-07	0.95353	1.0335	1.0539	1.1051												3.739	139.385	8.749	256.497	13.759	276.236	18.769	275.364
9.2941e-06	1.1765e-07	0.95417	1.0334	1.0545	1.1051												3.749	138.787	8.759	258.761	13.769	275.634	18.779	275.2
9.3725e-06	1.1765e-07	0.95515	1.0339	1.0538	1.1048												3.759	138.788	8.769	258.13	13.779	275.891	18.789	275.497
9.451e-06	1.1765e-07	0.95638	1.0343	1.0534	1.1054												3.769	137.655	8.779	260.391	13.789	276.906	18.799	278.17
9.5294e-06	1.1765e-07	0.95677	1.035	1.0531	1.1063												3.779	139.154	8.789	258.636	13.799	276.44	18.809	277.043
9.6078e-06	1.1765e-07	0.95715	1.0344	1.0526	1.1059												3.789	139.674	8.799	257.889	13.809	275.346	18.819	276.384
9.6863e-06	1.1765e-07	0.95662	1.0338	1.0514	1.1055												3.799	140.429	8.809	256.491	13.819	274.732	18.829	276.921
9.7647e-06	1.1765e-07	0.95518	1.0331	1.05	1.1044												3.809	139.122	8.819	257.928	13.829	275.757	18.839	278.21
9.8431e-06	1.1765e-07	0.95523	1.0317	1.0488	1.1023												3.819	138.733	8.829	257.618	13.839	276.875	18.849	277.846
9.9216e-06	1.1765e-07	0.95522	1.0305	1.0473	1.0999												3.829	137.911	8.839	257.919	13.849	275.186	18.859	276.435
1e-05	1.1765e-07	0.95435	1.0287	1.0454	1.0974												3.839	138.43	8.849	258.659	13.859	273.616	18.869	276.648
1.0078e-05	1.1765e-07	0.95404	1.0265	1.0438	1.0947												3.849	138.347	8.859	258.604	13.869	276.606	18.879	275.535
1.0157e-05	1.1765e-07	0.95319	1.0245	1.042	1.0928												3.859	138.028	8.869	259.001	13.879	279.211	18.889	277.314
1.0235e-05	1.1765e-07	0.95271	1.022	1.0398	1.0908												3.869	138.556	8.879	257.942	13.889	278.546	18.899	277.792
1.0314e-05	1.1765e-07	0.95295	1.0193	1.0392	1.0898												3.879	138.717	8.889	259.016	13.899	274.519	18.909	279.125
1.0392e-05	1.1765e-07	0.95339	1.018	1.0379	1.0882												3.889	138.51	8.899	256.663	13.909	274.631	18.919	278.17
1.0471e-05	1.1765e-07	0.95389	1.0168	1.0367	1.0871												3.899	138.311	8.909	257.502	13.919	275.711	18.929	278.837
1.0549e-05	1.1765e-07	0.95394	1.0163	1.0356	1.0871												3.909	137.654	8.919	255.129	13.929	276.933	18.939	276.055
1.0627e-05	1.1765e-07	0.9535	1.0169	1.0367	1.088												3.919	137.72	8.929	256.794	13.939	276.051	18.949	275.676
1.0706e-05	1.1765e-07	0.95402	1.0178	1.0386	1.0886												3.929	136.794	8.939	255.123	13.949	275.111	18.959	276.97
1.0784e-05	1.1765e-07	0.95384	1.0196	1.0398	1.09												3.939	137.836	8.949	257.627	13.959	275.315	18.969	275.869
1.0863e-05	1.1765e-07	0.95334	1.021	1.0405	1.0915												3.949	137.068	8.959	256.159	13.969	276.076	18.979	273.398
1.0941e-05	1.1765e-07	0.95278	1.0219	1.0414	1.0921												3.959	138.093	8.969	257.717	13.979	276.952	18.989	273.727
1.102e-05	1.1765e-07	0.95221	1.0227	1.0428	1.0932												3.969	138.397	8.979	257.163	13.989	276.817	18.999	275.582
1.1098e-05	1.1765e-07	0.95244	1.0243	1.0445	1.0942												3.979	139.906	8.989	257.971	13.999	275.179	19.009	276.073
1.1176e-05	1.1765e-07	0.95245	1.0255	1.0466	1.0955												3.989	138.24	8.999	257.727	14.009	279.626	19.019	276.861
1.1255e-05	1.1765e-07	0.95308	1.0263	1.0484	1.0971												3.999	136.944	9.009	257.859	14.019	279.545	19.029	278
1.1333e-05	1.1765e-07	0.95383	1.0272	1.0492	1.098												4.009	136.865	9.019	258.656	14.029	278.139	19.039	277.697
1.1412e-05	1.1765e-07	0.95466	1.0273	1.0497	1.0985												4.019	138.041	9.029	258.403	14.039	274.459	19.049	276.568
1.149e-05	1.1765e-07	0.95584	1.0285	1.049	1.0983												4.029	138.208	9.039	259.046	14.049	276.689	19.059	275.497
1.1569e-05	1.1765e-07	0.95628	1.0281	1.0478	1.0983												4.039	136.859	9.049	258.146	14.059	275.711	19.069	276.046
1.1647e-05	1.1765e-07	0.95584	1.0272	1.0464	1.0987												4.049	136.735	9.059	259.033	14.069	276.3	19.079	275.554
1.1725e-05	1.1765e-07	0.95541	1.0253	1.0455	1.0985												4.059	137.188	9.069	256.348	14.079	277.05	19.089	278.498
1.1804e-05	1.1765e-07	0.95528	1.0252	1.0455	1.0971												4.069	138.049	9.079	256.874	14.089	275.034	19.099	279.564
1.1882e-05	1.1765e-07	0.95491	1.0251	1.0464	1.0961												4.079	138.522	9.089	255.835	14.099	273.854	19.109	279.193
1.1961e-05	1.1765e-07	0.95428	1.0236	1.0473	1.0948												4.089	139.958	9.099	258.401	14.109	274.372	19.119	276.602
1.2039e-05	1.1765e-07	0.95321	1.023	1.0483	1.0939												4.099	138.319	9.109	254.296	14.119	276.751	19.129	275.293
1.2118e-05	1.1765e-07	0.95222	1.0225	1.049	1.0942												4.109	136.027	9.119	255.195	14.129	276.581	19.139	274.582
1.2196e-05	1.1765e-07	0.95159	1.0224	1.0491	1.094												4.119	136.657	9.129	254.496	14.139	276.312	19.149	275.179
1.2275e-05	1.1765e-07	0.95116	1.0217	1.049	1.0948												4.129	138.666	9.139	257.896	14.149	275.522	19.159	278.654
1.2353e-05	1.1765e-07	0.95113	1.0213	1.0489	1.0953												4.139	138.448	9.149	257.15	14.159	276.274	19.169	278.312
1.2431e-05	1.1765e-07	0.95184	1.0219	1.0489	1.0957												4.149	137.926	9.159	258.198	14.169	277.181	19.179	277.867
1.251e-05	1.1765e-07	0.95324	1.0225	1.0496	1.0957												4.159	136.741	9.169	258.53	14.179	276.986	19.189	275.346
1.2588e-05	1.1765e-07	0.95423	1.0238	1.051	1.0965												4.169	136.818	9.179	258.67	14.189	275.448	19.199	274.957
1.2667e-05	1.1765e-07	0.95452	1.0251	1.0517	1.0975												4.179	136.621	9.189	259.229	14.199	275.224	19.209	276.558
1.2745e-05	1.1765e-07	0.955	1.0272	1.0526	1.0985												4.189	137.782	9.199	258.421	14.209	274.837	19.219	277.694
1.2824e-05	1.1765e-07	0.9562	1.0287	1.0535	1.0997												4.199	138.699	9.209	258.725	14.219	275.434	19.229	277.858
1.2902e-05	1.1765e-07	0.95695	1.0293	1.0545	1.0996												4.209	139.654	9.219	258.987	14.229	275.377	19.239	274.848
1.298e-05	1.1765e-07	0.95748	1.0299	1.0555	1.1004												4.219	138.76	9.229	259.817	14.239	276.531	19.249	275.141
1.3059e-05	1.1765e-07	0.95785	1.0298	1.0559	1.1006												4.229	137.251	9.239	260.254	14.249	276.389	19.259	276.106
1.3137e-05	1.1765e-07	0.9576	1.0291	1.0546	1.1019												4.239	137.541	9.249	260.37	14.259	275.736	19.269	275.784
1.3216e-05	1.1765e-07	0.95736	1.0275	1.0532	1.1035												4.249	137.64	9.259	258.59	14.269	275.235	19.279	274.088
1.3294e-05	1.1765e-07	0.95731	1.0256	1.0523	1.1038												4.259	138.09	9.269	258.066	14.279	276.208	19.289	274.798
1.3373e-05	1.1765e-07	0.95692	1.0244	1.0517	1.1042												4.269	137.824	9.279	255.406	14.289	277.621	19.299	277.374
1.3451e-05	1.1765e-07	0.95693	1.0238	1.0504	1.1049												4.279	138.002	9.289	257.913	14.299	277.083	19.309	276.172
1.3529e-05	1.1765e-07	0.9566	1.0234	1.0501	1.1051												4.289	138.437	9.299	257.753	14.309	276.301	19.319	276.006
1.3608e-05	1.1765e-07	0.95642	1.0231	1.0509	1.1051												4.299	138.962	9.309	259.414	14.319	275.368	19.329	276.164
1.3686e-05	1.1765e-07	0.95652	1.0236	1.0517	1.1053												4.309	138.768	9.319	257.274	14.329	276.829	19.339	276.95
1.3765e-05	1.1765e-07	0.95619	1.024	1.0515	1.1052												4.319	138.449	9.329	258.345	14.339	277.477	19.349	276.044
1.3843e-05	1.1765e-07	0.95586	1.0239	1.0514	1.104												4.329	138.685	9.339	258.947	14.349	277.145	19.359	275.615
1.3922e-05	1.1765e-07	0.95534	1.0242	1.0524	1.103												4.339	138.893	9.349	258.723	14.359	275.917	19.369	275.929
1.4e-05	1.1765e-07	0.95462	1.0257	1.0532	1.1029												4.349	137.662	9.359	258.721	14.369	276.05	19.379	277.613
1.4078e-05	1.1765e-07	0.95422	1.0277	1.0524	1.1031												4.359	137.499	9.369	257.793	14.379	275.547	19.389	278.097
1.4157e-05	1.1765e-07	0.95441	1.0281	1.0516	1.1032												4.369	136.652	9.379	258.717	14.389	275.43	19.399	277.673
1.4235e-05	1.1765e-07	0.95467	1.0275	1.0507	1.1023												4.379	137.469	9.389	256.884	14.399	275.323	19.409	276.901
1.4314e-05	1.1765e-07	0.95365	1.0269	1.0502	1.1013												4.389	136.026	9.399	256.469	14.409	276.182	19.419	277.377
1.4392e-05	1.1765e-07	0.95235	1.0272	1.0497	1.1011												4.399	137.174	9.409	256.275	14.419	275.175	19.429	276.004
1.4471e-05	1.1765e-07	0.95173	1.0272	1.0493	1.1005												4.409	137.012	9.419	258.235	14.429	275.211	19.439	275.789
1.4549e-05	1.1765e-07	0.95196	1.0269	1.049	1.1												4.419	138.844	9.429	259.587	14.439	275.291	19.449	276.188
1.4627e-05	1.1765e-07	0.95227	1.0269	1.0483	1.0998												4.429	138.356	9.439	260.03	14.449	275.991	19.459	278.213
1.4706e-05	1.1765e-07	0.952	1.0267	1.0486	1.1001												4.439	138.61	9.449	259.182	14.459	275.519	19.469	278.04
1.4784e-05	1.1765e-07	0.95192	1.0261	1.0483	1.0997												4.449	138.175	9.459	258.932	14.469	275.367	19.479	277.646
1.4863e-05	1.1765e-07	0.95272	1.0253	1.0487	1.0982												4.459	138.168	9.469	258.336	14.479	276.116	19.489	277.216
1.4941e-05	1.1765e-07	0.9533	1.0243	1.0493	1.0969												4.469	137.877	9.479	258.055	14.489	276.44	19.499	278.017
1.502e-05	1.1765e-07	0.95416	1.0241	1.0493	1.0959												4.479	138.608	9.489	256.742	14.499	275.712	19.509	275.165
1.5098e-05	1.1765e-07	0.95497	1.0236	1.0487	1.0953												4.489	138.756	9.499	257.333	14.509	275.362	19.519	273.141
1.5176e-05	1.1765e-07	0.95545	1.0234	1.049	1.0958												4.499	138.956	9.509	257.322	14.519	275.675	19.529	274.297
1.5255e-05	1.1765e-07	0.95468	1.0238	1.049	1.0968												4.509	138.464	9.519	258.492	14.529	276.073	19.539	276.693
1.5333e-05	1.1765e-07	0.95428	1.0244	1.0495	1.098												4.519	138.111	9.529	258.157	14.539	275.522	19.549	275.824
1.5412e-05	1.1765e-07	0.95455	1.025	1.05	1.0991												4.529	137.352	9.539	258.144	14.549	275.905	19.559	276.117
1.549e-05	1.1765e-07	0.95504	1.0264	1.0517	1.1019												4.539	137.597	9.549	258.138	14.559	276.407	19.569	275.609
1.5569e-05	1.1765e-07	0.95593	1.0277	1.0533	1.1043												4.549	138.721	9.559	257.425	14.569	275.73	19.579	275.421
1.5647e-05	1.1765e-07	0.95619	1.0294	1.0555	1.1061												4.559	137.045	9.569	258.289	14.579	275.601	19.589	275.767
1.5725e-05	1.1765e-07	0.95688	1.03	1.0568	1.1071												4.569	136.614	9.579	258.519	14.589	272.938	19.599	276.278
1.5804e-05	1.1765e-07	0.95727	1.0317	1.0583	1.1081												4.579	136.585	9.589	258.79	14.599	272.735	19.609	275.578
1.5882e-05	1.1765e-07	0.957	1.0332	1.059	1.1089												4.589	138.921	9.599	259.133	14.609	273.652	19.619	275.848
1.5961e-05	1.1765e-07	0.9568	1.0337	1.0591	1.1094												4.599	138.404	9.609	260.098	14.619	276.524	19.629	276.179
1.6039e-05	1.1765e-07	0.95668	1.0328	1.0589	1.1102												4.609	138.049	9.619	260.737	14.629	276.237	19.639	276.711
1.6118e-05	1.1765e-07	0.95667	1.032	1.0581	1.1113												4.619	139.871	9.629	260.203	14.639	275.233	19.649	275.035
1.6196e-05	1.1765e-07	0.95688	1.0314	1.058	1.1105												4.629	140.981	9.639	259.728	14.649	274.958	19.659	275.017
1.6275e-05	1.1765e-07	0.95761	1.032	1.057	1.1092												4.639	140.162	9.649	258.556	14.659	275.982	19.669	275.954
1.6353e-05	1.1765e-07	0.95752	1.0323	1.0559	1.1077												4.649	138.668	9.659	255.806	14.669	276.992	19.679	276.855
1.6431e-05	1.1765e-07	0.957	1.0311	1.0546	1.1055												4.659	139.274	9.669	255.858	14.679	276.073	19.689	275.259
1.651e-05	1.1765e-07	0.95689	1.0301	1.0534	1.1037												4.669	139.442	9.679	255.632	14.689	276.231	19.699	276.197
1.6588e-05	1.1765e-07	0.95671	1.029	1.0513	1.1022												4.679	138.559	9.689	257.215	14.699	274.893	19.709	277.684
1.6667e-05	1.1765e-07	0.95702	1.0279	1.0497	1.1014												4.689	139.602	9.699	255.5	14.709	275.128	19.719	277.974
1.6745e-05	1.1765e-07	0.95714	1.0283	1.0497	1.1007												4.699	139.408	9.709	257.076	14.719	275.514	19.729	275.241
1.6824e-05	1.1765e-07	0.95666	1.0285	1.0491	1.0997												4.709	139.831	9.719	256.523	14.729	276.789	19.739	274.113
1.6902e-05	1.1765e-07	0.95559	1.0289	1.0485	1.0996												4.719	139.182	9.729	257.167	14.739	275.134	19.749	274.993
1.698e-05	1.1765e-07	0.95482	1.029	1.0479	1.0998												4.729	137.94	9.739	256.858	14.749	275.215	19.759	275.871
1.7059e-05	1.1765e-07	0.95442	1.0291	1.0469	1.1003												4.739	136.863	9.749	257.523	14.759	275.678	19.769	275.926
1.7137e-05	1.1765e-07	0.95405	1.0292	1.0477	1.1009												4.749	137.318	9.759	257.761	14.769	276.653	19.779	275.991
1.7216e-05	1.1765e-07	0.95433	1.0294	1.048	1.1009												4.759	138.333	9.769	258.319	14.779	275.46	19.789	277.553
1.7294e-05	1.1765e-07	0.95487	1.0299	1.0473	1.1011												4.769	137.598	9.779	259.249	14.789	274.642	19.799	277.2
1.7373e-05	1.1765e-07	0.9552	1.0294	1.0466	1.1006												4.779	138.476	9.789	259.947	14.799	274.363	19.809	279.018
1.7451e-05	1.1765e-07	0.95565	1.0299	1.0463	1.1002												4.789	138.888	9.799	260.868	14.809	276.315	19.819	278.913
1.7529e-05	1.1765e-07	0.9551	1.0315	1.0469	1.0999												4.799	138.796	9.809	258.775	14.819	276.809	19.829	278.257
1.7608e-05	1.1765e-07	0.95436	1.0321	1.0471	1.1												4.809	138.448	9.819	258.016	14.829	276.789	19.839	277.034
1.7686e-05	1.1765e-07	0.95354	1.0316	1.0471	1.1008												4.819	137.661	9.829	256.882	14.839	276.347	19.849	277.28
1.7765e-05	1.1765e-07	0.95317	1.0312	1.0476	1.1015												4.829	137.387	9.839	258.495	14.849	276.313	19.859	276.415
1.7843e-05	1.1765e-07	0.95323	1.0307	1.0482	1.1026												4.839	136.359	9.849	257.62	14.859	275.603	19.869	278.358
1.7922e-05	1.1765e-07	0.95292	1.0308	1.0485	1.1033												4.849	138.079	9.859	258.539	14.869	275.475	19.879	279.66
1.8e-05	1.1765e-07	0.95232	1.0297	1.0483	1.1025												4.859	135.292	9.869	256.98	14.879	275.293	19.889	278.937
1.8078e-05	1.1765e-07	0.95116	1.0285	1.0483	1.1012												4.869	135.263	9.879	257.431	14.889	275.415	19.899	276.43
1.8157e-05	1.1765e-07	0.95133	1.028	1.0481	1.1007												4.879	137.336	9.889	257.11	14.899	276.143	19.909	277.331
1.8235e-05	1.1765e-07	0.95121	1.0272	1.0475	1.1007												4.889	140.406	9.899	257.665	14.909	276.678	19.919	275.936
1.8314e-05	1.1765e-07	0.95181	1.0276	1.0484	1.1015												4.899	140.117	9.909	258.139	14.919	275.763	19.929	275.511
1.8392e-05	1.1765e-07	0.95165	1.0282	1.0499	1.1023												4.909	139.101	9.919	258.667	14.929	275.879	19.939	276.035
1.8471e-05	1.1765e-07	0.95101	1.029	1.0507	1.1032												4.919	139.342	9.929	259.065	14.939	277.709	19.949	277.568
1.8549e-05	1.1765e-07	0.95079	1.0291	1.0512	1.1038												4.929	137.137	9.939	258.14	14.949	276.112	19.959	277.178
1.8627e-05	1.1765e-07	0.95172	1.03	1.0518	1.1051												4.939	136.773	9.949	258.679	14.959	274.547	19.969	275.484
1.8706e-05	1.1765e-07	0.95289	1.0314	1.0525	1.1058												4.949	137.42	9.959	259.175	14.969	274.247	19.979	274.593
1.8784e-05	1.1765e-07	0.95366	1.0327	1.0526	1.107												4.959	138.415	9.969	259.344	14.979	276.355	19.989	275.17
1.8863e-05	1.1765e-07	0.95492	1.0338	1.0523	1.1085												4.969	138.47	9.979	259.656	14.989	276.279	19.999	278.073
1.8941e-05	1.1765e-07	0.95586	1.0346	1.0524	1.1091												4.979	138.34	9.989	260.161	14.999	275.465	20.009	277.283
1.902e-05	1.1765e-07	0.95627	1.034	1.0523	1.1095												4.989	137.903	9.999	257.779	15.009	274.843	20.019	276.556
1.9098e-05	1.1765e-07	0.95669	1.0331	1.0526	1.1099												4.999	137.619	10.009	257.495	15.019	275.444	20.029	277.342
1.9176e-05	1.1765e-07	0.95602	1.0318	1.0523	1.1107												5.009	137.239	10.019	257.663	15.029	277.131	20.039	279.159
1.9255e-05	1.1765e-07	0.95554	1.0306	1.0537	1.1116
1.9333e-05	1.1765e-07	0.95507	1.0308	1.0543	1.1121
1.9412e-05	1.1765e-07	0.95505	1.0313	1.0545	1.1128
1.949e-05	1.1765e-07	0.95603	1.0307	1.055	1.1124
1.9569e-05	1.1765e-07	0.95684	1.031	1.0553	1.1123
1.9647e-05	1.1765e-07	0.95666	1.0315	1.0552	1.1122
1.9725e-05	1.1765e-07	0.95662	1.0303	1.0538	1.1111
1.9804e-05	1.1765e-07	0.95574	1.0293	1.0531	1.1103
1.9882e-05	1.1765e-07	0.95412	1.0277	1.0524	1.1092
1.9961e-05	1.1765e-07	0.9528	1.0267	1.0502	1.1066
2.0039e-05	1.1765e-07	0.95163	1.0256	1.0479	1.1044
3.9216e-08	1.9608e-07	0.92968	0.99425	1.0229	1.0571
1.1765e-07	1.9608e-07	0.92999	0.99517	1.0224	1.0579
1.9608e-07	1.9608e-07	0.93081	0.99594	1.0219	1.0592
2.7451e-07	1.9608e-07	0.93056	0.99716	1.022	1.0607
3.5294e-07	1.9608e-07	0.92937	0.99696	1.0222	1.0623
4.3137e-07	1.9608e-07	0.92942	0.9968	1.0222	1.063
5.098e-07	1.9608e-07	0.93009	0.99548	1.0213	1.0625
5.8824e-07	1.9608e-07	0.93049	0.99503	1.0192	1.0608
6.6667e-07	1.9608e-07	0.93102	0.99427	1.0161	1.0584
7.451e-07	1.9608e-07	0.93055	0.99325	1.0136	1.0559
8.2353e-07	1.9608e-07	0.93008	0.99281	1.0114	1.0532
9.0196e-07	1.9608e-07	0.92921	0.99132	1.0101	1.0502
9.8039e-07	1.9608e-07	0.9281	0.98915	1.0095	1.0479
1.0588e-06	1.9608e-07	0.92723	0.98736	1.0087	1.0456
1.1373e-06	1.9608e-07	0.92705	0.98565	1.0085	1.0442
1.2157e-06	1.9608e-07	0.92705	0.98455	1.0088	1.0431
1.2941e-06	1.9608e-07	0.92748	0.98464	1.0094	1.0421
1.3725e-06	1.9608e-07	0.92773	0.98465	1.0103	1.0424
1.451e-06	1.9608e-07	0.92892	0.98588	1.0117	1.0443
1.5294e-06	1.9608e-07	0.92924	0.98805	1.0135	1.0471
1.6078e-06	1.9608e-07	0.93017	0.99032	1.0154	1.0502
1.6863e-06	1.9608e-07	0.93141	0.99228	1.0174	1.0534
1.7647e-06	1.9608e-07	0.93197	0.99367	1.0189	1.0571
1.8431e-06	1.9608e-07	0.93107	0.99654	1.021	1.0613
1.9216e-06	1.9608e-07	0.93165	1.0002	1.0236	1.0657
2e-06	1.9608e-07	0.93286	1.0041	1.0263	1.069
2.0784e-06	1.9608e-07	0.93312	1.0075	1.0293	1.0726
2.1569e-06	1.9608e-07	0.933	1.0105	1.0318	1.0756
2.2353e-06	1.9608e-07	0.93285	1.0123	1.0345	1.0782
2.3137e-06	1.9608e-07	0.93372	1.0133	1.036	1.08
2.3922e-06	1.9608e-07	0.93482	1.014	1.0367	1.0807
2.4706e-06	1.9608e-07	0.93464	1.0142	1.0376	1.0815
2.549e-06	1.9608e-07	0.93478	1.0144	1.0385	1.0824
2.6275e-06	1.9608e-07	0.93534	1.015	1.0394	1.0832
2.7059e-06	1.9608e-07	0.93588	1.0168	1.0405	1.0842
2.7843e-06	1.9608e-07	0.93603	1.0175	1.0413	1.0846
2.8627e-06	1.9608e-07	0.9365	1.0185	1.0431	1.0851
2.9412e-06	1.9608e-07	0.93706	1.0197	1.0449	1.0858
3.0196e-06	1.9608e-07	0.93803	1.0207	1.0456	1.0867
3.098e-06	1.9608e-07	0.93879	1.021	1.0465	1.0895
3.1765e-06	1.9608e-07	0.93872	1.0217	1.0471	1.0916
3.2549e-06	1.9608e-07	0.93913	1.0223	1.0483	1.0929
3.3333e-06	1.9608e-07	0.94009	1.0223	1.0485	1.094
3.4118e-06	1.9608e-07	0.94126	1.0231	1.0484	1.0943
3.4902e-06	1.9608e-07	0.94265	1.0235	1.0484	1.0946
3.5686e-06	1.9608e-07	0.94412	1.0237	1.0476	1.0953
3.6471e-06	1.9608e-07	0.9455	1.0233	1.0465	1.0953
3.7255e-06	1.9608e-07	0.94617	1.023	1.0467	1.0948
3.8039e-06	1.9608e-07	0.94683	1.0229	1.0467	1.0946
3.8824e-06	1.9608e-07	0.94751	1.0222	1.0469	1.0937
3.9608e-06	1.9608e-07	0.94735	1.0217	1.0465	1.0923
4.0392e-06	1.9608e-07	0.94705	1.0211	1.0461	1.0916
4.1176e-06	1.9608e-07	0.94719	1.0198	1.0465	1.0918
4.1961e-06	1.9608e-07	0.9466	1.0187	1.0469	1.0912
4.2745e-06	1.9608e-07	0.94602	1.0179	1.0472	1.0896
4.3529e-06	1.9608e-07	0.94541	1.0171	1.047	1.0892
4.4314e-06	1.9608e-07	0.94465	1.0168	1.0475	1.0896
4.5098e-06	1.9608e-07	0.94447	1.018	1.0475	1.0902
4.5882e-06	1.9608e-07	0.94415	1.0189	1.0483	1.0905
4.6667e-06	1.9608e-07	0.94425	1.0193	1.0486	1.0916
4.7451e-06	1.9608e-07	0.94458	1.0203	1.0497	1.0931
4.8235e-06	1.9608e-07	0.94562	1.0216	1.0509	1.0936
4.902e-06	1.9608e-07	0.9458	1.0238	1.0525	1.0953
4.9804e-06	1.9608e-07	0.9461	1.0249	1.0543	1.0984
5.0588e-06	1.9608e-07	0.94742	1.025	1.0566	1.1009
5.1373e-06	1.9608e-07	0.94802	1.0269	1.0597	1.1031
5.2157e-06	1.9608e-07	0.94811	1.0295	1.0625	1.1054
5.2941e-06	1.9608e-07	0.94894	1.0319	1.065	1.1088
5.3725e-06	1.9608e-07	0.94959	1.0341	1.0672	1.1118
5.451e-06	1.9608e-07	0.95042	1.0374	1.0691	1.1148
5.5294e-06	1.9608e-07	0.95085	1.0406	1.0702	1.1175
5.6078e-06	1.9608e-07	0.95198	1.0421	1.0715	1.1202
5.6863e-06	1.9608e-07	0.95301	1.0437	1.0719	1.122
5.7647e-06	1.9608e-07	0.95367	1.0456	1.0723	1.1226
5.8431e-06	1.9608e-07	0.95412	1.0468	1.0713	1.1227
5.9216e-06	1.9608e-07	0.95417	1.0472	1.0713	1.1227
6e-06	1.9608e-07	0.95465	1.0479	1.071	1.1224
6.0784e-06	1.9608e-07	0.95494	1.0477	1.0705	1.1221
6.1569e-06	1.9608e-07	0.955	1.0462	1.0693	1.1223
6.2353e-06	1.9608e-07	0.95463	1.0441	1.0679	1.1229
6.3137e-06	1.9608e-07	0.95376	1.0414	1.067	1.1227
6.3922e-06	1.9608e-07	0.95326	1.0391	1.0657	1.1211
6.4706e-06	1.9608e-07	0.95333	1.0367	1.0651	1.1193
6.549e-06	1.9608e-07	0.95385	1.0351	1.0648	1.1173
6.6275e-06	1.9608e-07	0.95386	1.0348	1.0645	1.1156
6.7059e-06	1.9608e-07	0.95265	1.0349	1.0643	1.114
6.7843e-06	1.9608e-07	0.95201	1.0348	1.0635	1.1124
6.8627e-06	1.9608e-07	0.95212	1.0344	1.0631	1.1119
6.9412e-06	1.9608e-07	0.95248	1.0352	1.0633	1.1118
7.0196e-06	1.9608e-07	0.95338	1.0352	1.0634	1.1105
7.098e-06	1.9608e-07	0.95368	1.0348	1.0633	1.1099
7.1765e-06	1.9608e-07	0.95263	1.0341	1.0632	1.1095
7.2549e-06	1.9608e-07	0.95077	1.0337	1.0631	1.1093
7.3333e-06	1.9608e-07	0.95004	1.0334	1.063	1.1094
7.4118e-06	1.9608e-07	0.94985	1.0343	1.0637	1.1101
7.4902e-06	1.9608e-07	0.95039	1.0349	1.0642	1.1115
7.5686e-06	1.9608e-07	0.95058	1.035	1.0663	1.1133
7.6471e-06	1.9608e-07	0.95114	1.0358	1.0674	1.1139
7.7255e-06	1.9608e-07	0.9509	1.0373	1.0678	1.1145
7.8039e-06	1.9608e-07	0.95055	1.0378	1.0677	1.1159
7.8824e-06	1.9608e-07	0.95058	1.0378	1.0683	1.1166
7.9608e-06	1.9608e-07	0.95045	1.0372	1.0688	1.1165
8.0392e-06	1.9608e-07	0.95037	1.0361	1.069	1.1166
8.1176e-06	1.9608e-07	0.95039	1.0351	1.0699	1.117
8.1961e-06	1.9608e-07	0.95004	1.0353	1.0704	1.1176
8.2745e-06	1.9608e-07	0.95087	1.0363	1.0719	1.1192
8.3529e-06	1.9608e-07	0.95086	1.0369	1.0729	1.1205
8.4314e-06	1.9608e-07	0.951	1.0369	1.0735	1.1212
8.5098e-06	1.9608e-07	0.95098	1.0373	1.0742	1.1214
8.5882e-06	1.9608e-07	0.95132	1.0384	1.0737	1.1216
8.6667e-06	1.9608e-07	0.95161	1.0395	1.0729	1.1216
8.7451e-06	1.9608e-07	0.9515	1.0401	1.0726	1.1205
8.8235e-06	1.9608e-07	0.95261	1.0402	1.0722	1.1192
8.902e-06	1.9608e-07	0.95318	1.0399	1.0721	1.1185
8.9804e-06	1.9608e-07	0.95338	1.0398	1.071	1.1177
9.0588e-06	1.9608e-07	0.95324	1.0399	1.0701	1.1169
9.1373e-06	1.9608e-07	0.95309	1.0397	1.0698	1.1182
9.2157e-06	1.9608e-07	0.95377	1.0394	1.0702	1.1194
9.2941e-06	1.9608e-07	0.95335	1.0378	1.07	1.1199
9.3725e-06	1.9608e-07	0.95406	1.0371	1.0696	1.1199
9.451e-06	1.9608e-07	0.95439	1.0358	1.0692	1.1197
9.5294e-06	1.9608e-07	0.95497	1.035	1.0689	1.12
9.6078e-06	1.9608e-07	0.95547	1.0353	1.068	1.1197
9.6863e-06	1.9608e-07	0.95565	1.0357	1.0662	1.1188
9.7647e-06	1.9608e-07	0.95516	1.0347	1.0645	1.1178
9.8431e-06	1.9608e-07	0.95523	1.0335	1.0638	1.1154
9.9216e-06	1.9608e-07	0.95475	1.0325	1.0624	1.1124
1e-05	1.9608e-07	0.95424	1.0309	1.0609	1.1095
1.0078e-05	1.9608e-07	0.95338	1.0289	1.0591	1.1076
1.0157e-05	1.9608e-07	0.95271	1.0259	1.0562	1.1047
1.0235e-05	1.9608e-07	0.95179	1.0239	1.054	1.1019
1.0314e-05	1.9608e-07	0.95156	1.0236	1.0519	1.1002
1.0392e-05	1.9608e-07	0.95195	1.0231	1.0506	1.0989
1.0471e-05	1.9608e-07	0.95153	1.0231	1.0507	1.0988
1.0549e-05	1.9608e-07	0.95207	1.0229	1.0507	1.0991
1.0627e-05	1.9608e-07	0.95204	1.0225	1.0514	1.0987
1.0706e-05	1.9608e-07	0.95094	1.0217	1.0529	1.0996
1.0784e-05	1.9608e-07	0.95144	1.0216	1.0548	1.1003
1.0863e-05	1.9608e-07	0.95311	1.0231	1.0568	1.1007
1.0941e-05	1.9608e-07	0.95368	1.0244	1.0589	1.1018
1.102e-05	1.9608e-07	0.95441	1.0249	1.0596	1.103
1.1098e-05	1.9608e-07	0.95437	1.0262	1.0602	1.1047
1.1176e-05	1.9608e-07	0.95365	1.0282	1.0607	1.1064
1.1255e-05	1.9608e-07	0.95311	1.0304	1.0615	1.108
1.1333e-05	1.9608e-07	0.95349	1.0314	1.0621	1.1089
1.1412e-05	1.9608e-07	0.95385	1.033	1.0628	1.1093
1.149e-05	1.9608e-07	0.95502	1.0338	1.0623	1.1089
1.1569e-05	1.9608e-07	0.95656	1.0336	1.0603	1.1077
1.1647e-05	1.9608e-07	0.95754	1.0328	1.0582	1.1067
1.1725e-05	1.9608e-07	0.95738	1.0315	1.0572	1.1054
1.1804e-05	1.9608e-07	0.95671	1.0317	1.0556	1.1045
1.1882e-05	1.9608e-07	0.95623	1.0314	1.0542	1.1038
1.1961e-05	1.9608e-07	0.95539	1.0316	1.0527	1.1042
1.2039e-05	1.9608e-07	0.95484	1.0315	1.053	1.1049
1.2118e-05	1.9608e-07	0.95435	1.0316	1.0537	1.1055
1.2196e-05	1.9608e-07	0.9531	1.0311	1.0541	1.1055
1.2275e-05	1.9608e-07	0.95206	1.0298	1.0547	1.106
1.2353e-05	1.9608e-07	0.9515	1.0286	1.0557	1.1066
1.2431e-05	1.9608e-07	0.95153	1.0285	1.0564	1.1074
1.251e-05	1.9608e-07	0.9515	1.0288	1.0562	1.1084
1.2588e-05	1.9608e-07	0.95266	1.0287	1.0565	1.1102
1.2667e-05	1.9608e-07	0.95397	1.0297	1.0564	1.1109
1.2745e-05	1.9608e-07	0.95552	1.0314	1.0566	1.1114
1.2824e-05	1.9608e-07	0.9567	1.0331	1.0573	1.1127
1.2902e-05	1.9608e-07	0.95805	1.0345	1.0587	1.114
1.298e-05	1.9608e-07	0.95925	1.0361	1.0592	1.1141
1.3059e-05	1.9608e-07	0.95964	1.0374	1.0591	1.1148
1.3137e-05	1.9608e-07	0.95931	1.0367	1.0598	1.1159
1.3216e-05	1.9608e-07	0.95966	1.0361	1.0608	1.1156
1.3294e-05	1.9608e-07	0.95963	1.036	1.0616	1.1158
1.3373e-05	1.9608e-07	0.95804	1.0351	1.0625	1.1153
1.3451e-05	1.9608e-07	0.9564	1.0338	1.0625	1.1138
1.3529e-05	1.9608e-07	0.9556	1.0328	1.0626	1.1126
1.3608e-05	1.9608e-07	0.95419	1.0324	1.0628	1.1121
1.3686e-05	1.9608e-07	0.95384	1.033	1.0623	1.112
1.3765e-05	1.9608e-07	0.95293	1.0326	1.0622	1.1116
1.3843e-05	1.9608e-07	0.95272	1.0325	1.0624	1.1106
1.3922e-05	1.9608e-07	0.95282	1.0328	1.062	1.1107
1.4e-05	1.9608e-07	0.95363	1.0341	1.0616	1.1105
1.4078e-05	1.9608e-07	0.95312	1.0348	1.0622	1.1099
1.4157e-05	1.9608e-07	0.95272	1.0346	1.0621	1.1092
1.4235e-05	1.9608e-07	0.95263	1.0338	1.0624	1.1082
1.4314e-05	1.9608e-07	0.95308	1.0329	1.0623	1.1066
1.4392e-05	1.9608e-07	0.95258	1.0322	1.0621	1.1053
1.4471e-05	1.9608e-07	0.9524	1.0319	1.0609	1.1051
1.4549e-05	1.9608e-07	0.95274	1.0306	1.0595	1.1057
1.4627e-05	1.9608e-07	0.95278	1.029	1.0576	1.1055
1.4706e-05	1.9608e-07	0.95265	1.0281	1.0568	1.1051
1.4784e-05	1.9608e-07	0.95404	1.0282	1.0571	1.1056
1.4863e-05	1.9608e-07	0.95549	1.0281	1.0582	1.1052
1.4941e-05	1.9608e-07	0.95636	1.0278	1.0589	1.1042
1.502e-05	1.9608e-07	0.95693	1.0281	1.0597	1.104
1.5098e-05	1.9608e-07	0.95698	1.028	1.0598	1.104
1.5176e-05	1.9608e-07	0.95709	1.0284	1.0605	1.1057
1.5255e-05	1.9608e-07	0.95742	1.029	1.0615	1.1071
1.5333e-05	1.9608e-07	0.95776	1.0295	1.062	1.1079
1.5412e-05	1.9608e-07	0.95944	1.0299	1.0627	1.1091
1.549e-05	1.9608e-07	0.96041	1.0312	1.0632	1.1114
1.5569e-05	1.9608e-07	0.95912	1.0334	1.0645	1.1134
1.5647e-05	1.9608e-07	0.95895	1.0359	1.0652	1.1152
1.5725e-05	1.9608e-07	0.95894	1.0375	1.066	1.1166
1.5804e-05	1.9608e-07	0.95865	1.0382	1.0671	1.1181
1.5882e-05	1.9608e-07	0.95829	1.0382	1.068	1.1187
1.5961e-05	1.9608e-07	0.95762	1.0378	1.0687	1.119
1.6039e-05	1.9608e-07	0.9577	1.038	1.0684	1.1189
1.6118e-05	1.9608e-07	0.95761	1.0377	1.0676	1.12
1.6196e-05	1.9608e-07	0.95751	1.038	1.0671	1.1205
1.6275e-05	1.9608e-07	0.95696	1.0375	1.0668	1.1212
1.6353e-05	1.9608e-07	0.95772	1.0363	1.0658	1.1216
1.6431e-05	1.9608e-07	0.95891	1.0356	1.0645	1.121
1.651e-05	1.9608e-07	0.95915	1.0354	1.0628	1.121
1.6588e-05	1.9608e-07	0.95924	1.0348	1.0626	1.1213
1.6667e-05	1.9608e-07	0.95959	1.0344	1.0624	1.1212
1.6745e-05	1.9608e-07	0.95976	1.0337	1.062	1.1207
1.6824e-05	1.9608e-07	0.95881	1.0331	1.0614	1.1201
1.6902e-05	1.9608e-07	0.95841	1.0322	1.0609	1.1187
1.698e-05	1.9608e-07	0.95729	1.0323	1.0604	1.1177
1.7059e-05	1.9608e-07	0.95705	1.0321	1.0605	1.1158
1.7137e-05	1.9608e-07	0.95773	1.0318	1.0598	1.115
1.7216e-05	1.9608e-07	0.95824	1.0323	1.0587	1.1138
1.7294e-05	1.9608e-07	0.95849	1.0328	1.0584	1.1125
1.7373e-05	1.9608e-07	0.95853	1.0336	1.0585	1.1129
1.7451e-05	1.9608e-07	0.95818	1.0328	1.0574	1.1131
1.7529e-05	1.9608e-07	0.95783	1.0332	1.0576	1.1126
1.7608e-05	1.9608e-07	0.95775	1.0335	1.0583	1.112
1.7686e-05	1.9608e-07	0.95848	1.0334	1.0579	1.1125
1.7765e-05	1.9608e-07	0.95889	1.0322	1.0578	1.1138
1.7843e-05	1.9608e-07	0.95853	1.0304	1.0578	1.1151
1.7922e-05	1.9608e-07	0.95804	1.0296	1.0577	1.1154
1.8e-05	1.9608e-07	0.95744	1.029	1.0589	1.116
1.8078e-05	1.9608e-07	0.9571	1.0284	1.0598	1.1171
1.8157e-05	1.9608e-07	0.95677	1.0286	1.061	1.119
1.8235e-05	1.9608e-07	0.95708	1.0298	1.0622	1.1212
1.8314e-05	1.9608e-07	0.95681	1.0303	1.0632	1.1211
1.8392e-05	1.9608e-07	0.9563	1.0312	1.063	1.1207
1.8471e-05	1.9608e-07	0.95458	1.033	1.062	1.1211
1.8549e-05	1.9608e-07	0.95375	1.0356	1.061	1.1206
1.8627e-05	1.9608e-07	0.95323	1.0378	1.0611	1.1203
1.8706e-05	1.9608e-07	0.95343	1.0402	1.0622	1.1197
1.8784e-05	1.9608e-07	0.95435	1.0413	1.0636	1.1199
1.8863e-05	1.9608e-07	0.95498	1.0423	1.0644	1.1202
1.8941e-05	1.9608e-07	0.95538	1.0425	1.065	1.1204
1.902e-05	1.9608e-07	0.95561	1.0419	1.0648	1.1197
1.9098e-05	1.9608e-07	0.95575	1.0415	1.0648	1.1192
1.9176e-05	1.9608e-07	0.95599	1.0409	1.0659	1.1191
1.9255e-05	1.9608e-07	0.95568	1.0404	1.0665	1.1195
1.9333e-05	1.9608e-07	0.95546	1.0402	1.0674	1.1189
1.9412e-05	1.9608e-07	0.95566	1.0399	1.0678	1.1197
1.949e-05	1.9608e-07	0.95648	1.0392	1.0677	1.1197
1.9569e-05	1.9608e-07	0.95777	1.0389	1.0683	1.1197
1.9647e-05	1.9608e-07	0.95877	1.0385	1.068	1.1201
1.9725e-05	1.9608e-07	0.95901	1.037	1.0675	1.1202
1.9804e-05	1.9608e-07	0.95864	1.0357	1.0659	1.1192
1.9882e-05	1.9608e-07	0.95881	1.0331	1.0642	1.1186
1.9961e-05	1.9608e-07	0.95909	1.0316	1.0627	1.1179
2.0039e-05	1.9608e-07	0.95812	1.0301	1.0608	1.1158
3.9216e-08	2.7451e-07	0.93066	1.0001	1.0286	1.0666
1.1765e-07	2.7451e-07	0.93167	1.001	1.0285	1.0667
1.9608e-07	2.7451e-07	0.93257	1.0017	1.0283	1.0665
2.7451e-07	2.7451e-07	0.93275	1.0021	1.0275	1.0664
3.5294e-07	2.7451e-07	0.93307	1.0023	1.0266	1.0662
4.3137e-07	2.7451e-07	0.93294	1.0017	1.0262	1.0656
5.098e-07	2.7451e-07	0.93258	1.0012	1.0244	1.0636
5.8824e-07	2.7451e-07	0.93239	1.0002	1.0225	1.0623
6.6667e-07	2.7451e-07	0.93127	0.99935	1.0211	1.0602
7.451e-07	2.7451e-07	0.93037	0.99826	1.0196	1.0583
8.2353e-07	2.7451e-07	0.93031	0.99647	1.0179	1.0556
9.0196e-07	2.7451e-07	0.93032	0.9949	1.0167	1.0524
9.8039e-07	2.7451e-07	0.93047	0.99239	1.0159	1.0501
1.0588e-06	2.7451e-07	0.92976	0.99037	1.0142	1.0482
1.1373e-06	2.7451e-07	0.92963	0.98888	1.0144	1.0467
1.2157e-06	2.7451e-07	0.92966	0.98786	1.0158	1.0463
1.2941e-06	2.7451e-07	0.93011	0.98835	1.0164	1.0473
1.3725e-06	2.7451e-07	0.93037	0.98988	1.0168	1.0486
1.451e-06	2.7451e-07	0.93076	0.9909	1.0186	1.0516
1.5294e-06	2.7451e-07	0.93023	0.99346	1.0205	1.0555
1.6078e-06	2.7451e-07	0.92926	0.99646	1.0224	1.0596
1.6863e-06	2.7451e-07	0.92855	0.99895	1.0239	1.0634
1.7647e-06	2.7451e-07	0.92978	1.002	1.0262	1.0669
1.8431e-06	2.7451e-07	0.93123	1.0065	1.0291	1.0709
1.9216e-06	2.7451e-07	0.93155	1.0102	1.0323	1.0762
2e-06	2.7451e-07	0.93273	1.0131	1.0364	1.0811
2.0784e-06	2.7451e-07	0.935	1.016	1.0405	1.0847
2.1569e-06	2.7451e-07	0.93668	1.0181	1.0437	1.0886
2.2353e-06	2.7451e-07	0.93822	1.0194	1.0452	1.0909
2.3137e-06	2.7451e-07	0.93837	1.0197	1.046	1.0925
2.3922e-06	2.7451e-07	0.93734	1.0193	1.0472	1.0939
2.4706e-06	2.7451e-07	0.93649	1.019	1.0494	1.0953
2.549e-06	2.7451e-07	0.93531	1.0197	1.0497	1.0959
2.6275e-06	2.7451e-07	0.93614	1.0197	1.0497	1.0965
2.7059e-06	2.7451e-07	0.93661	1.0206	1.0498	1.0971
2.7843e-06	2.7451e-07	0.93591	1.0213	1.0501	1.0982
2.8627e-06	2.7451e-07	0.93476	1.0211	1.0505	1.1002
2.9412e-06	2.7451e-07	0.93507	1.021	1.051	1.1018
3.0196e-06	2.7451e-07	0.93695	1.0226	1.0522	1.1026
3.098e-06	2.7451e-07	0.93854	1.0237	1.0538	1.103
3.1765e-06	2.7451e-07	0.93957	1.0246	1.0555	1.1037
3.2549e-06	2.7451e-07	0.94068	1.0253	1.0569	1.1045
3.3333e-06	2.7451e-07	0.94225	1.0255	1.0571	1.1042
3.4118e-06	2.7451e-07	0.94347	1.0256	1.0572	1.1053
3.4902e-06	2.7451e-07	0.94399	1.0252	1.0579	1.1062
3.5686e-06	2.7451e-07	0.94453	1.0249	1.0587	1.1055
3.6471e-06	2.7451e-07	0.94394	1.0256	1.0586	1.1046
3.7255e-06	2.7451e-07	0.9449	1.025	1.0577	1.1042
3.8039e-06	2.7451e-07	0.94513	1.0249	1.0566	1.1031
3.8824e-06	2.7451e-07	0.94458	1.025	1.055	1.1018
3.9608e-06	2.7451e-07	0.94454	1.0252	1.055	1.1007
4.0392e-06	2.7451e-07	0.94456	1.0251	1.0556	1.1
4.1176e-06	2.7451e-07	0.94519	1.0255	1.0563	1.1002
4.1961e-06	2.7451e-07	0.94559	1.0247	1.0571	1.0999
4.2745e-06	2.7451e-07	0.94676	1.0239	1.0575	1.0997
4.3529e-06	2.7451e-07	0.94713	1.0232	1.0569	1.1002
4.4314e-06	2.7451e-07	0.94654	1.0225	1.0557	1.1009
4.5098e-06	2.7451e-07	0.94593	1.0225	1.0561	1.1019
4.5882e-06	2.7451e-07	0.94576	1.0239	1.0569	1.1027
4.6667e-06	2.7451e-07	0.94632	1.0256	1.0574	1.103
4.7451e-06	2.7451e-07	0.94783	1.0269	1.0584	1.1049
4.8235e-06	2.7451e-07	0.94901	1.0281	1.06	1.1065
4.902e-06	2.7451e-07	0.95014	1.0303	1.0619	1.1072
4.9804e-06	2.7451e-07	0.95059	1.0316	1.0633	1.108
5.0588e-06	2.7451e-07	0.95069	1.0326	1.0647	1.1084
5.1373e-06	2.7451e-07	0.94987	1.0348	1.0675	1.1093
5.2157e-06	2.7451e-07	0.94885	1.0363	1.0703	1.1112
5.2941e-06	2.7451e-07	0.94825	1.0382	1.0721	1.1133
5.3725e-06	2.7451e-07	0.9482	1.0399	1.0728	1.1162
5.451e-06	2.7451e-07	0.94877	1.041	1.0746	1.119
5.5294e-06	2.7451e-07	0.95011	1.0417	1.0773	1.1209
5.6078e-06	2.7451e-07	0.95052	1.0432	1.0798	1.1233
5.6863e-06	2.7451e-07	0.95177	1.0452	1.0815	1.1255
5.7647e-06	2.7451e-07	0.95338	1.0462	1.0821	1.1278
5.8431e-06	2.7451e-07	0.95483	1.047	1.083	1.1298
5.9216e-06	2.7451e-07	0.95524	1.0472	1.0837	1.131
6e-06	2.7451e-07	0.95572	1.0459	1.0841	1.1319
6.0784e-06	2.7451e-07	0.95672	1.0458	1.0836	1.1314
6.1569e-06	2.7451e-07	0.95702	1.0457	1.0819	1.132
6.2353e-06	2.7451e-07	0.95623	1.0461	1.0803	1.1318
6.3137e-06	2.7451e-07	0.95506	1.0462	1.0792	1.1305
6.3922e-06	2.7451e-07	0.95435	1.0451	1.0784	1.1298
6.4706e-06	2.7451e-07	0.954	1.0442	1.0773	1.1291
6.549e-06	2.7451e-07	0.95302	1.0429	1.0763	1.1273
6.6275e-06	2.7451e-07	0.953	1.0415	1.0744	1.1255
6.7059e-06	2.7451e-07	0.9538	1.0405	1.0738	1.1241
6.7843e-06	2.7451e-07	0.95383	1.0404	1.0742	1.1222
6.8627e-06	2.7451e-07	0.95364	1.0405	1.0748	1.1208
6.9412e-06	2.7451e-07	0.95373	1.0406	1.0739	1.1199
7.0196e-06	2.7451e-07	0.95353	1.0405	1.0723	1.12
7.098e-06	2.7451e-07	0.95277	1.0407	1.0721	1.1212
7.1765e-06	2.7451e-07	0.95243	1.0411	1.0728	1.1222
7.2549e-06	2.7451e-07	0.95216	1.0406	1.073	1.1225
7.3333e-06	2.7451e-07	0.95175	1.0406	1.0738	1.1228
7.4118e-06	2.7451e-07	0.95157	1.0411	1.0749	1.1234
7.4902e-06	2.7451e-07	0.95281	1.0422	1.0759	1.1245
7.5686e-06	2.7451e-07	0.95396	1.0429	1.077	1.1257
7.6471e-06	2.7451e-07	0.95422	1.0427	1.0779	1.1264
7.7255e-06	2.7451e-07	0.95423	1.043	1.0781	1.1262
7.8039e-06	2.7451e-07	0.95495	1.0421	1.0777	1.1262
7.8824e-06	2.7451e-07	0.95572	1.0411	1.0781	1.1258
7.9608e-06	2.7451e-07	0.95562	1.0397	1.0784	1.1249
8.0392e-06	2.7451e-07	0.95528	1.0385	1.0773	1.124
8.1176e-06	2.7451e-07	0.95538	1.0378	1.0772	1.124
8.1961e-06	2.7451e-07	0.95404	1.0382	1.0774	1.1237
8.2745e-06	2.7451e-07	0.95303	1.0392	1.0781	1.1234
8.3529e-06	2.7451e-07	0.95268	1.0394	1.0788	1.1238
8.4314e-06	2.7451e-07	0.95262	1.0396	1.0797	1.1237
8.5098e-06	2.7451e-07	0.95269	1.0398	1.0809	1.124
8.5882e-06	2.7451e-07	0.95209	1.0401	1.0808	1.1246
8.6667e-06	2.7451e-07	0.95086	1.0406	1.0794	1.1245
8.7451e-06	2.7451e-07	0.95011	1.0409	1.0787	1.1241
8.8235e-06	2.7451e-07	0.94976	1.0417	1.0789	1.1233
8.902e-06	2.7451e-07	0.9496	1.0424	1.0792	1.1225
8.9804e-06	2.7451e-07	0.95026	1.0418	1.0796	1.1223
9.0588e-06	2.7451e-07	0.95105	1.0416	1.0778	1.1225
9.1373e-06	2.7451e-07	0.95165	1.0414	1.0768	1.1238
9.2157e-06	2.7451e-07	0.9521	1.041	1.0761	1.1237
9.2941e-06	2.7451e-07	0.95249	1.041	1.0757	1.1244
9.3725e-06	2.7451e-07	0.95225	1.0416	1.0749	1.1256
9.451e-06	2.7451e-07	0.9522	1.0421	1.0747	1.1263
9.5294e-06	2.7451e-07	0.95275	1.042	1.0743	1.1269
9.6078e-06	2.7451e-07	0.95329	1.0419	1.0733	1.1264
9.6863e-06	2.7451e-07	0.95367	1.0407	1.0716	1.126
9.7647e-06	2.7451e-07	0.9538	1.0392	1.0696	1.1255
9.8431e-06	2.7451e-07	0.95317	1.0374	1.0683	1.1237
9.9216e-06	2.7451e-07	0.95312	1.0355	1.0665	1.1215
1e-05	2.7451e-07	0.95299	1.0325	1.0637	1.1181
1.0078e-05	2.7451e-07	0.95315	1.0294	1.0614	1.1154
1.0157e-05	2.7451e-07	0.95298	1.0273	1.0595	1.1129
1.0235e-05	2.7451e-07	0.95265	1.0259	1.0585	1.1109
1.0314e-05	2.7451e-07	0.95189	1.0252	1.0584	1.1096
1.0392e-05	2.7451e-07	0.95163	1.0254	1.0583	1.1077
1.0471e-05	2.7451e-07	0.95129	1.0251	1.0587	1.1068
1.0549e-05	2.7451e-07	0.95086	1.0255	1.0587	1.1058
1.0627e-05	2.7451e-07	0.95086	1.0261	1.059	1.1055
1.0706e-05	2.7451e-07	0.95176	1.0269	1.0607	1.1057
1.0784e-05	2.7451e-07	0.95185	1.0285	1.0623	1.1066
1.0863e-05	2.7451e-07	0.95206	1.0297	1.0642	1.1075
1.0941e-05	2.7451e-07	0.95269	1.031	1.0657	1.1095
1.102e-05	2.7451e-07	0.95296	1.0316	1.0668	1.1109
1.1098e-05	2.7451e-07	0.9532	1.0324	1.0675	1.1121
1.1176e-05	2.7451e-07	0.95321	1.0331	1.069	1.1136
1.1255e-05	2.7451e-07	0.95309	1.034	1.07	1.114
1.1333e-05	2.7451e-07	0.95296	1.0349	1.0707	1.1153
1.1412e-05	2.7451e-07	0.95328	1.0363	1.0704	1.1165
1.149e-05	2.7451e-07	0.95437	1.0372	1.0693	1.1164
1.1569e-05	2.7451e-07	0.95518	1.0373	1.0691	1.1167
1.1647e-05	2.7451e-07	0.95587	1.0368	1.0684	1.1163
1.1725e-05	2.7451e-07	0.95627	1.036	1.0673	1.116
1.1804e-05	2.7451e-07	0.95631	1.035	1.0661	1.1161
1.1882e-05	2.7451e-07	0.9555	1.0333	1.0658	1.1152
1.1961e-05	2.7451e-07	0.95479	1.0324	1.0666	1.1143
1.2039e-05	2.7451e-07	0.95479	1.0325	1.0673	1.1141
1.2118e-05	2.7451e-07	0.9542	1.0328	1.0682	1.1146
1.2196e-05	2.7451e-07	0.95413	1.033	1.0693	1.1144
1.2275e-05	2.7451e-07	0.9548	1.0331	1.0696	1.1144
1.2353e-05	2.7451e-07	0.95622	1.0338	1.0696	1.1147
1.2431e-05	2.7451e-07	0.95659	1.0345	1.0697	1.1149
1.251e-05	2.7451e-07	0.95603	1.0356	1.0702	1.1164
1.2588e-05	2.7451e-07	0.95634	1.0359	1.0709	1.1174
1.2667e-05	2.7451e-07	0.95597	1.0356	1.071	1.119
1.2745e-05	2.7451e-07	0.95616	1.0355	1.0712	1.1208
1.2824e-05	2.7451e-07	0.95663	1.0356	1.072	1.1217
1.2902e-05	2.7451e-07	0.95777	1.0355	1.0737	1.1227
1.298e-05	2.7451e-07	0.95861	1.0365	1.0751	1.1235
1.3059e-05	2.7451e-07	0.96017	1.0373	1.0757	1.1246
1.3137e-05	2.7451e-07	0.96115	1.0376	1.0753	1.1253
1.3216e-05	2.7451e-07	0.96152	1.0379	1.0753	1.1254
1.3294e-05	2.7451e-07	0.96132	1.0377	1.0756	1.125
1.3373e-05	2.7451e-07	0.96082	1.0369	1.0754	1.1249
1.3451e-05	2.7451e-07	0.96026	1.0362	1.0753	1.1247
1.3529e-05	2.7451e-07	0.9587	1.0357	1.0752	1.1243
1.3608e-05	2.7451e-07	0.95792	1.0357	1.0741	1.1242
1.3686e-05	2.7451e-07	0.95729	1.0355	1.0732	1.1238
1.3765e-05	2.7451e-07	0.95677	1.0364	1.0726	1.1227
1.3843e-05	2.7451e-07	0.95633	1.0371	1.0724	1.122
1.3922e-05	2.7451e-07	0.95589	1.0376	1.0728	1.1219
1.4e-05	2.7451e-07	0.95586	1.038	1.0729	1.122
1.4078e-05	2.7451e-07	0.9555	1.0388	1.0726	1.1225
1.4157e-05	2.7451e-07	0.95533	1.0396	1.0723	1.1223
1.4235e-05	2.7451e-07	0.95545	1.0403	1.0713	1.1219
1.4314e-05	2.7451e-07	0.95531	1.0398	1.0708	1.1213
1.4392e-05	2.7451e-07	0.9547	1.0388	1.0696	1.1207
1.4471e-05	2.7451e-07	0.95433	1.0377	1.0679	1.1201
1.4549e-05	2.7451e-07	0.9548	1.037	1.067	1.1196
1.4627e-05	2.7451e-07	0.95585	1.0362	1.0668	1.12
1.4706e-05	2.7451e-07	0.95637	1.0366	1.0676	1.1206
1.4784e-05	2.7451e-07	0.95684	1.0361	1.0689	1.1209
1.4863e-05	2.7451e-07	0.95721	1.0358	1.0693	1.121
1.4941e-05	2.7451e-07	0.95736	1.0348	1.07	1.121
1.502e-05	2.7451e-07	0.95769	1.033	1.0707	1.121
1.5098e-05	2.7451e-07	0.95871	1.0315	1.0705	1.1207
1.5176e-05	2.7451e-07	0.95897	1.0305	1.0705	1.1204
1.5255e-05	2.7451e-07	0.9586	1.031	1.0711	1.121
1.5333e-05	2.7451e-07	0.9589	1.0319	1.0717	1.1211
1.5412e-05	2.7451e-07	0.95955	1.0325	1.0718	1.1212
1.549e-05	2.7451e-07	0.95897	1.0333	1.0718	1.1216
1.5569e-05	2.7451e-07	0.95841	1.0342	1.0717	1.1217
1.5647e-05	2.7451e-07	0.95792	1.0358	1.0721	1.1229
1.5725e-05	2.7451e-07	0.95696	1.0378	1.0728	1.1247
1.5804e-05	2.7451e-07	0.95698	1.0401	1.0734	1.1258
1.5882e-05	2.7451e-07	0.95674	1.0414	1.0729	1.1261
1.5961e-05	2.7451e-07	0.95634	1.0424	1.0724	1.1266
1.6039e-05	2.7451e-07	0.956	1.0431	1.0727	1.1278
1.6118e-05	2.7451e-07	0.95571	1.0428	1.0728	1.1284
1.6196e-05	2.7451e-07	0.95573	1.043	1.0733	1.1283
1.6275e-05	2.7451e-07	0.95657	1.0433	1.0738	1.1277
1.6353e-05	2.7451e-07	0.95634	1.0439	1.0734	1.1265
1.6431e-05	2.7451e-07	0.9559	1.0436	1.0725	1.1252
1.651e-05	2.7451e-07	0.95595	1.0435	1.0722	1.1242
1.6588e-05	2.7451e-07	0.95684	1.0434	1.0711	1.1234
1.6667e-05	2.7451e-07	0.95776	1.0424	1.0712	1.1236
1.6745e-05	2.7451e-07	0.9584	1.0414	1.0708	1.1227
1.6824e-05	2.7451e-07	0.95829	1.0408	1.0704	1.122
1.6902e-05	2.7451e-07	0.957	1.0402	1.0709	1.1223
1.698e-05	2.7451e-07	0.95624	1.0395	1.0712	1.1224
1.7059e-05	2.7451e-07	0.95548	1.039	1.0712	1.1218
1.7137e-05	2.7451e-07	0.95579	1.0384	1.0708	1.1205
1.7216e-05	2.7451e-07	0.95635	1.0381	1.0706	1.1199
1.7294e-05	2.7451e-07	0.95618	1.0379	1.0709	1.1189
1.7373e-05	2.7451e-07	0.95636	1.038	1.0698	1.1187
1.7451e-05	2.7451e-07	0.95587	1.0378	1.069	1.1182
1.7529e-05	2.7451e-07	0.95602	1.0377	1.0688	1.1181
1.7608e-05	2.7451e-07	0.95572	1.0376	1.0673	1.1166
1.7686e-05	2.7451e-07	0.95438	1.0365	1.0668	1.1158
1.7765e-05	2.7451e-07	0.95383	1.0349	1.0667	1.1156
1.7843e-05	2.7451e-07	0.95391	1.0335	1.0671	1.1156
1.7922e-05	2.7451e-07	0.95427	1.0325	1.0671	1.116
1.8e-05	2.7451e-07	0.9534	1.0327	1.0677	1.1159
1.8078e-05	2.7451e-07	0.95209	1.0336	1.0686	1.1166
1.8157e-05	2.7451e-07	0.95233	1.0343	1.0702	1.119
1.8235e-05	2.7451e-07	0.95242	1.0349	1.0709	1.1207
1.8314e-05	2.7451e-07	0.95319	1.0358	1.0715	1.1214
1.8392e-05	2.7451e-07	0.95403	1.037	1.0725	1.1228
1.8471e-05	2.7451e-07	0.95441	1.0387	1.0734	1.1243
1.8549e-05	2.7451e-07	0.95363	1.0397	1.0739	1.126
1.8627e-05	2.7451e-07	0.95275	1.0406	1.0742	1.1262
1.8706e-05	2.7451e-07	0.95229	1.0421	1.0755	1.1268
1.8784e-05	2.7451e-07	0.95306	1.0429	1.076	1.1278
1.8863e-05	2.7451e-07	0.95298	1.0431	1.0767	1.129
1.8941e-05	2.7451e-07	0.95302	1.0437	1.0766	1.1304
1.902e-05	2.7451e-07	0.95386	1.0446	1.0766	1.1321
1.9098e-05	2.7451e-07	0.9554	1.0452	1.0775	1.1325
1.9176e-05	2.7451e-07	0.95632	1.0457	1.0775	1.1324
1.9255e-05	2.7451e-07	0.95695	1.0466	1.0773	1.1322
1.9333e-05	2.7451e-07	0.95688	1.0464	1.0774	1.1331
1.9412e-05	2.7451e-07	0.95729	1.0458	1.0782	1.1331
1.949e-05	2.7451e-07	0.95722	1.0452	1.0793	1.1334
1.9569e-05	2.7451e-07	0.95681	1.0447	1.0794	1.1341
1.9647e-05	2.7451e-07	0.95638	1.0437	1.079	1.1337
1.9725e-05	2.7451e-07	0.95716	1.0428	1.0782	1.1322
1.9804e-05	2.7451e-07	0.95801	1.041	1.0766	1.1317
1.9882e-05	2.7451e-07	0.9572	1.0403	1.0749	1.1314
1.9961e-05	2.7451e-07	0.95644	1.0385	1.0738	1.1295
2.0039e-05	2.7451e-07	0.95569	1.0361	1.0721	1.1272
3.9216e-08	3.5294e-07	0.93107	1.0028	1.0343	1.0693
1.1765e-07	3.5294e-07	0.93125	1.0035	1.0332	1.0697
1.9608e-07	3.5294e-07	0.93097	1.0044	1.0323	1.0693
2.7451e-07	3.5294e-07	0.93136	1.0047	1.0321	1.0686
3.5294e-07	3.5294e-07	0.93188	1.0046	1.032	1.0675
4.3137e-07	3.5294e-07	0.93226	1.0043	1.0313	1.067
5.098e-07	3.5294e-07	0.93264	1.0025	1.0299	1.0663
5.8824e-07	3.5294e-07	0.93285	1.0016	1.0283	1.0648
6.6667e-07	3.5294e-07	0.93279	1.0004	1.0272	1.063
7.451e-07	3.5294e-07	0.93259	0.99807	1.0251	1.0612
8.2353e-07	3.5294e-07	0.93248	0.99602	1.0232	1.0601
9.0196e-07	3.5294e-07	0.93262	0.99485	1.0211	1.059
9.8039e-07	3.5294e-07	0.93274	0.99371	1.0203	1.0583
1.0588e-06	3.5294e-07	0.9326	0.99212	1.0208	1.0579
1.1373e-06	3.5294e-07	0.93257	0.99112	1.0214	1.0582
1.2157e-06	3.5294e-07	0.93183	0.99097	1.0226	1.0583
1.2941e-06	3.5294e-07	0.93141	0.99136	1.0226	1.0588
1.3725e-06	3.5294e-07	0.93173	0.99236	1.0234	1.059
1.451e-06	3.5294e-07	0.9316	0.99408	1.0245	1.0602
1.5294e-06	3.5294e-07	0.93187	0.99657	1.0268	1.0631
1.6078e-06	3.5294e-07	0.93175	1.0001	1.0296	1.0675
1.6863e-06	3.5294e-07	0.9326	1.0036	1.0325	1.0717
1.7647e-06	3.5294e-07	0.93423	1.0064	1.0358	1.076
1.8431e-06	3.5294e-07	0.93576	1.0084	1.0386	1.0808
1.9216e-06	3.5294e-07	0.93708	1.0111	1.0415	1.0852
2e-06	3.5294e-07	0.939	1.0148	1.0451	1.0886
2.0784e-06	3.5294e-07	0.93967	1.0167	1.0481	1.092
2.1569e-06	3.5294e-07	0.94036	1.0188	1.0503	1.094
2.2353e-06	3.5294e-07	0.94137	1.0215	1.0526	1.0954
2.3137e-06	3.5294e-07	0.9427	1.0234	1.0544	1.0965
2.3922e-06	3.5294e-07	0.94304	1.0251	1.0555	1.0987
2.4706e-06	3.5294e-07	0.94401	1.026	1.0566	1.0999
2.549e-06	3.5294e-07	0.94458	1.0263	1.0579	1.1007
2.6275e-06	3.5294e-07	0.94445	1.0266	1.0581	1.1024
2.7059e-06	3.5294e-07	0.9433	1.0274	1.0572	1.1045
2.7843e-06	3.5294e-07	0.94186	1.028	1.0566	1.1062
2.8627e-06	3.5294e-07	0.94114	1.029	1.0575	1.1078
2.9412e-06	3.5294e-07	0.93963	1.029	1.0592	1.1083
3.0196e-06	3.5294e-07	0.93945	1.029	1.0595	1.1081
3.098e-06	3.5294e-07	0.94023	1.0293	1.0596	1.1081
3.1765e-06	3.5294e-07	0.94074	1.0302	1.0606	1.1078
3.2549e-06	3.5294e-07	0.94169	1.0308	1.0625	1.1083
3.3333e-06	3.5294e-07	0.94236	1.0312	1.0626	1.108
3.4118e-06	3.5294e-07	0.94198	1.0309	1.0617	1.1077
3.4902e-06	3.5294e-07	0.94117	1.0307	1.0622	1.1084
3.5686e-06	3.5294e-07	0.94089	1.0303	1.062	1.1083
3.6471e-06	3.5294e-07	0.94107	1.0293	1.0604	1.1076
3.7255e-06	3.5294e-07	0.9417	1.029	1.0601	1.1074
3.8039e-06	3.5294e-07	0.94235	1.029	1.0598	1.1071
3.8824e-06	3.5294e-07	0.94325	1.0281	1.0588	1.1068
3.9608e-06	3.5294e-07	0.94469	1.0275	1.0579	1.1066
4.0392e-06	3.5294e-07	0.94564	1.0274	1.0571	1.1063
4.1176e-06	3.5294e-07	0.94608	1.0279	1.0567	1.1054
4.1961e-06	3.5294e-07	0.94613	1.028	1.0562	1.1048
4.2745e-06	3.5294e-07	0.94653	1.0275	1.0562	1.1043
4.3529e-06	3.5294e-07	0.94593	1.027	1.0563	1.1042
4.4314e-06	3.5294e-07	0.94624	1.0261	1.0574	1.104
4.5098e-06	3.5294e-07	0.94649	1.0261	1.0591	1.1046
4.5882e-06	3.5294e-07	0.947	1.0268	1.0609	1.1054
4.6667e-06	3.5294e-07	0.94697	1.0277	1.0626	1.1069
4.7451e-06	3.5294e-07	0.94656	1.0282	1.064	1.1083
4.8235e-06	3.5294e-07	0.94727	1.0288	1.0648	1.1099
4.902e-06	3.5294e-07	0.94835	1.0294	1.066	1.1114
4.9804e-06	3.5294e-07	0.94897	1.0298	1.068	1.1128
5.0588e-06	3.5294e-07	0.94992	1.031	1.0694	1.1151
5.1373e-06	3.5294e-07	0.95089	1.0325	1.0705	1.117
5.2157e-06	3.5294e-07	0.9509	1.0334	1.072	1.1191
5.2941e-06	3.5294e-07	0.95026	1.0353	1.0742	1.1216
5.3725e-06	3.5294e-07	0.95085	1.0377	1.0768	1.1241
5.451e-06	3.5294e-07	0.9523	1.0398	1.0794	1.1267
5.5294e-06	3.5294e-07	0.95264	1.0422	1.0814	1.1292
5.6078e-06	3.5294e-07	0.95298	1.0441	1.0836	1.1332
5.6863e-06	3.5294e-07	0.9537	1.0459	1.0861	1.1369
5.7647e-06	3.5294e-07	0.95433	1.0475	1.0879	1.1391
5.8431e-06	3.5294e-07	0.95525	1.0492	1.0881	1.1409
5.9216e-06	3.5294e-07	0.95612	1.0493	1.089	1.1423
6e-06	3.5294e-07	0.95721	1.0485	1.089	1.1422
6.0784e-06	3.5294e-07	0.95823	1.0485	1.0886	1.1426
6.1569e-06	3.5294e-07	0.95844	1.0491	1.0875	1.143
6.2353e-06	3.5294e-07	0.95802	1.0504	1.0862	1.1431
6.3137e-06	3.5294e-07	0.95777	1.05	1.0855	1.142
6.3922e-06	3.5294e-07	0.95784	1.0493	1.0845	1.1403
6.4706e-06	3.5294e-07	0.95779	1.0472	1.084	1.1377
6.549e-06	3.5294e-07	0.95718	1.0455	1.084	1.1355
6.6275e-06	3.5294e-07	0.95615	1.0444	1.0836	1.1337
6.7059e-06	3.5294e-07	0.95598	1.0435	1.0832	1.1323
6.7843e-06	3.5294e-07	0.9558	1.0423	1.0828	1.1313
6.8627e-06	3.5294e-07	0.95518	1.041	1.0828	1.131
6.9412e-06	3.5294e-07	0.95482	1.041	1.0826	1.1308
7.0196e-06	3.5294e-07	0.95448	1.0416	1.082	1.13
7.098e-06	3.5294e-07	0.95437	1.0415	1.0819	1.1289
7.1765e-06	3.5294e-07	0.95497	1.0418	1.082	1.1284
7.2549e-06	3.5294e-07	0.95618	1.0434	1.0821	1.1281
7.3333e-06	3.5294e-07	0.95662	1.0439	1.0823	1.1278
7.4118e-06	3.5294e-07	0.95669	1.0444	1.084	1.1295
7.4902e-06	3.5294e-07	0.95619	1.0438	1.0868	1.1312
7.5686e-06	3.5294e-07	0.95635	1.0435	1.0883	1.1318
7.6471e-06	3.5294e-07	0.95639	1.0436	1.0876	1.1322
7.7255e-06	3.5294e-07	0.95703	1.0431	1.0865	1.1325
7.8039e-06	3.5294e-07	0.95696	1.0431	1.0848	1.1332
7.8824e-06	3.5294e-07	0.95711	1.0421	1.0832	1.1323
7.9608e-06	3.5294e-07	0.95717	1.041	1.0818	1.1305
8.0392e-06	3.5294e-07	0.95813	1.0398	1.0815	1.1296
8.1176e-06	3.5294e-07	0.95886	1.0391	1.0809	1.1298
8.1961e-06	3.5294e-07	0.95795	1.0383	1.0811	1.1296
8.2745e-06	3.5294e-07	0.9567	1.038	1.0817	1.1287
8.3529e-06	3.5294e-07	0.95507	1.038	1.0818	1.1283
8.4314e-06	3.5294e-07	0.95412	1.0378	1.0814	1.1277
8.5098e-06	3.5294e-07	0.95337	1.0378	1.0815	1.1279
8.5882e-06	3.5294e-07	0.95321	1.0376	1.0815	1.1279
8.6667e-06	3.5294e-07	0.95425	1.0374	1.0805	1.1278
8.7451e-06	3.5294e-07	0.95546	1.0364	1.0792	1.1281
8.8235e-06	3.5294e-07	0.95547	1.0361	1.078	1.1286
8.902e-06	3.5294e-07	0.95548	1.0367	1.0766	1.1294
8.9804e-06	3.5294e-07	0.95617	1.0381	1.0767	1.1296
9.0588e-06	3.5294e-07	0.95674	1.0398	1.0762	1.1295
9.1373e-06	3.5294e-07	0.95684	1.0405	1.0759	1.1288
9.2157e-06	3.5294e-07	0.95606	1.0403	1.0762	1.129
9.2941e-06	3.5294e-07	0.95606	1.0402	1.0777	1.1294
9.3725e-06	3.5294e-07	0.95687	1.0406	1.0789	1.1293
9.451e-06	3.5294e-07	0.95725	1.0416	1.079	1.1298
9.5294e-06	3.5294e-07	0.95809	1.0435	1.0794	1.1301
9.6078e-06	3.5294e-07	0.95824	1.0438	1.0796	1.1298
9.6863e-06	3.5294e-07	0.95729	1.0432	1.0782	1.1287
9.7647e-06	3.5294e-07	0.95667	1.0417	1.0763	1.1277
9.8431e-06	3.5294e-07	0.95615	1.0401	1.0738	1.1256
9.9216e-06	3.5294e-07	0.95631	1.0385	1.071	1.124
1e-05	3.5294e-07	0.9564	1.0364	1.0673	1.1227
1.0078e-05	3.5294e-07	0.95616	1.0345	1.0649	1.121
1.0157e-05	3.5294e-07	0.9562	1.0323	1.0638	1.1188
1.0235e-05	3.5294e-07	0.95634	1.0309	1.0626	1.1163
1.0314e-05	3.5294e-07	0.95576	1.0309	1.062	1.1144
1.0392e-05	3.5294e-07	0.95469	1.0307	1.0615	1.1135
1.0471e-05	3.5294e-07	0.95384	1.0307	1.0621	1.1135
1.0549e-05	3.5294e-07	0.95297	1.0303	1.0636	1.1146
1.0627e-05	3.5294e-07	0.95237	1.0292	1.0649	1.1158
1.0706e-05	3.5294e-07	0.95196	1.0286	1.0661	1.1165
1.0784e-05	3.5294e-07	0.95247	1.0278	1.0673	1.117
1.0863e-05	3.5294e-07	0.95307	1.0273	1.0677	1.1176
1.0941e-05	3.5294e-07	0.95359	1.0278	1.0677	1.1182
1.102e-05	3.5294e-07	0.95441	1.0294	1.0692	1.119
1.1098e-05	3.5294e-07	0.95504	1.0313	1.0708	1.1198
1.1176e-05	3.5294e-07	0.95459	1.033	1.0715	1.1208
1.1255e-05	3.5294e-07	0.95439	1.0337	1.0726	1.1218
1.1333e-05	3.5294e-07	0.95483	1.0342	1.0742	1.1233
1.1412e-05	3.5294e-07	0.95546	1.0354	1.0753	1.1233
1.149e-05	3.5294e-07	0.95575	1.0356	1.0768	1.1224
1.1569e-05	3.5294e-07	0.95644	1.0359	1.076	1.1223
1.1647e-05	3.5294e-07	0.95734	1.035	1.0742	1.1229
1.1725e-05	3.5294e-07	0.95796	1.0333	1.0722	1.1229
1.1804e-05	3.5294e-07	0.95713	1.0324	1.0704	1.1218
1.1882e-05	3.5294e-07	0.95683	1.0322	1.0687	1.1221
1.1961e-05	3.5294e-07	0.95629	1.0327	1.0682	1.1228
1.2039e-05	3.5294e-07	0.95613	1.0327	1.0673	1.1233
1.2118e-05	3.5294e-07	0.95603	1.0329	1.0663	1.1241
1.2196e-05	3.5294e-07	0.9569	1.0335	1.0669	1.1234
1.2275e-05	3.5294e-07	0.95731	1.0338	1.0679	1.1223
1.2353e-05	3.5294e-07	0.95624	1.0353	1.0703	1.1222
1.2431e-05	3.5294e-07	0.95626	1.0369	1.0722	1.1223
1.251e-05	3.5294e-07	0.95727	1.0367	1.0743	1.1237
1.2588e-05	3.5294e-07	0.95894	1.0368	1.076	1.1255
1.2667e-05	3.5294e-07	0.95967	1.037	1.0775	1.1266
1.2745e-05	3.5294e-07	0.95956	1.0366	1.0781	1.1281
1.2824e-05	3.5294e-07	0.96002	1.0366	1.0796	1.1293
1.2902e-05	3.5294e-07	0.9601	1.0373	1.0811	1.1309
1.298e-05	3.5294e-07	0.96082	1.0382	1.0821	1.133
1.3059e-05	3.5294e-07	0.96108	1.0387	1.0818	1.1347
1.3137e-05	3.5294e-07	0.96128	1.0383	1.081	1.1361
1.3216e-05	3.5294e-07	0.9611	1.0385	1.0804	1.1357
1.3294e-05	3.5294e-07	0.96025	1.0384	1.0797	1.1353
1.3373e-05	3.5294e-07	0.9596	1.0379	1.079	1.1348
1.3451e-05	3.5294e-07	0.9587	1.0372	1.0792	1.1345
1.3529e-05	3.5294e-07	0.95742	1.0381	1.0794	1.1335
1.3608e-05	3.5294e-07	0.9565	1.0391	1.0791	1.1319
1.3686e-05	3.5294e-07	0.95626	1.0406	1.0789	1.1313
1.3765e-05	3.5294e-07	0.95699	1.0428	1.0789	1.1317
1.3843e-05	3.5294e-07	0.95825	1.0442	1.0781	1.1316
1.3922e-05	3.5294e-07	0.95957	1.0451	1.0776	1.1317
1.4e-05	3.5294e-07	0.96096	1.0448	1.0768	1.132
1.4078e-05	3.5294e-07	0.9619	1.0441	1.0766	1.1318
1.4157e-05	3.5294e-07	0.96304	1.0428	1.077	1.1327
1.4235e-05	3.5294e-07	0.96322	1.0415	1.0761	1.1331
1.4314e-05	3.5294e-07	0.96211	1.0404	1.0756	1.1326
1.4392e-05	3.5294e-07	0.96062	1.0394	1.075	1.1318
1.4471e-05	3.5294e-07	0.96033	1.0378	1.0745	1.1319
1.4549e-05	3.5294e-07	0.96029	1.0363	1.0749	1.1328
1.4627e-05	3.5294e-07	0.96069	1.036	1.0758	1.1329
1.4706e-05	3.5294e-07	0.96044	1.0361	1.0766	1.1324
1.4784e-05	3.5294e-07	0.95958	1.0362	1.0768	1.1325
1.4863e-05	3.5294e-07	0.95877	1.0363	1.0759	1.1323
1.4941e-05	3.5294e-07	0.95791	1.0361	1.0747	1.1319
1.502e-05	3.5294e-07	0.95865	1.0357	1.0738	1.1321
1.5098e-05	3.5294e-07	0.96026	1.0348	1.0736	1.1315
1.5176e-05	3.5294e-07	0.96032	1.0345	1.0744	1.132
1.5255e-05	3.5294e-07	0.96035	1.0346	1.0744	1.1314
1.5333e-05	3.5294e-07	0.96024	1.0351	1.0737	1.1299
1.5412e-05	3.5294e-07	0.96015	1.036	1.0739	1.1308
1.549e-05	3.5294e-07	0.95957	1.0365	1.0761	1.1319
1.5569e-05	3.5294e-07	0.95891	1.0371	1.0783	1.1319
1.5647e-05	3.5294e-07	0.95877	1.0381	1.08	1.1328
1.5725e-05	3.5294e-07	0.95906	1.0395	1.0818	1.1341
1.5804e-05	3.5294e-07	0.95986	1.0403	1.0832	1.1357
1.5882e-05	3.5294e-07	0.9605	1.0417	1.0838	1.1364
1.5961e-05	3.5294e-07	0.96025	1.0417	1.0841	1.1369
1.6039e-05	3.5294e-07	0.95995	1.0415	1.083	1.1375
1.6118e-05	3.5294e-07	0.95968	1.0417	1.082	1.1374
1.6196e-05	3.5294e-07	0.96042	1.0425	1.0811	1.137
1.6275e-05	3.5294e-07	0.96198	1.0424	1.0802	1.1367
1.6353e-05	3.5294e-07	0.96292	1.0422	1.079	1.1356
1.6431e-05	3.5294e-07	0.96282	1.0419	1.0789	1.1353
1.651e-05	3.5294e-07	0.96288	1.0426	1.0789	1.1341
1.6588e-05	3.5294e-07	0.96226	1.0432	1.0795	1.1327
1.6667e-05	3.5294e-07	0.96154	1.0446	1.0801	1.1318
1.6745e-05	3.5294e-07	0.96129	1.0455	1.0799	1.1312
1.6824e-05	3.5294e-07	0.96073	1.0456	1.0798	1.1308
1.6902e-05	3.5294e-07	0.95993	1.0443	1.079	1.13
1.698e-05	3.5294e-07	0.95937	1.0418	1.0789	1.1289
1.7059e-05	3.5294e-07	0.95994	1.0407	1.0793	1.1279
1.7137e-05	3.5294e-07	0.95971	1.0398	1.0787	1.1261
1.7216e-05	3.5294e-07	0.95875	1.0391	1.078	1.1234
1.7294e-05	3.5294e-07	0.95777	1.0384	1.0779	1.1222
1.7373e-05	3.5294e-07	0.9566	1.0369	1.0774	1.1223
1.7451e-05	3.5294e-07	0.95522	1.0367	1.0771	1.1225
1.7529e-05	3.5294e-07	0.95422	1.0366	1.0763	1.1233
1.7608e-05	3.5294e-07	0.95325	1.0362	1.0763	1.1236
1.7686e-05	3.5294e-07	0.95229	1.0362	1.0751	1.1232
1.7765e-05	3.5294e-07	0.95092	1.0364	1.0745	1.123
1.7843e-05	3.5294e-07	0.95074	1.0364	1.0748	1.1224
1.7922e-05	3.5294e-07	0.95156	1.0366	1.0746	1.1226
1.8e-05	3.5294e-07	0.95174	1.0372	1.0742	1.1231
1.8078e-05	3.5294e-07	0.95149	1.0377	1.0749	1.1241
1.8157e-05	3.5294e-07	0.95141	1.0383	1.0753	1.1259
1.8235e-05	3.5294e-07	0.95135	1.0396	1.0753	1.1266
1.8314e-05	3.5294e-07	0.95118	1.0412	1.0764	1.1276
1.8392e-05	3.5294e-07	0.95152	1.0426	1.0782	1.1291
1.8471e-05	3.5294e-07	0.95169	1.0445	1.0797	1.13
1.8549e-05	3.5294e-07	0.95139	1.0457	1.0815	1.1311
1.8627e-05	3.5294e-07	0.95127	1.0454	1.0827	1.132
1.8706e-05	3.5294e-07	0.95114	1.0449	1.0835	1.1327
1.8784e-05	3.5294e-07	0.95123	1.0443	1.0845	1.133
1.8863e-05	3.5294e-07	0.9518	1.0442	1.0853	1.1335
1.8941e-05	3.5294e-07	0.95218	1.0447	1.0853	1.1345
1.902e-05	3.5294e-07	0.95243	1.0456	1.0844	1.1352
1.9098e-05	3.5294e-07	0.95255	1.0454	1.084	1.1355
1.9176e-05	3.5294e-07	0.95286	1.0447	1.0838	1.1359
1.9255e-05	3.5294e-07	0.9534	1.0445	1.083	1.1368
1.9333e-05	3.5294e-07	0.95333	1.0443	1.0822	1.1371
1.9412e-05	3.5294e-07	0.95343	1.0449	1.0819	1.1372
1.949e-05	3.5294e-07	0.95299	1.0444	1.0824	1.1369
1.9569e-05	3.5294e-07	0.95248	1.0442	1.0837	1.1379
1.9647e-05	3.5294e-07	0.95217	1.0442	1.0836	1.1392
1.9725e-05	3.5294e-07	0.95241	1.0442	1.0835	1.1405
1.9804e-05	3.5294e-07	0.95326	1.0437	1.0833	1.1401
1.9882e-05	3.5294e-07	0.95412	1.0427	1.0821	1.1397
1.9961e-05	3.5294e-07	0.95499	1.0415	1.0805	1.1385
2.0039e-05	3.5294e-07	0.95577	1.0391	1.0778	1.1358
3.9216e-08	4.3137e-07	0.92926	1.0064	1.0361	1.0755
1.1765e-07	4.3137e-07	0.92955	1.0066	1.0359	1.0746
1.9608e-07	4.3137e-07	0.93044	1.006	1.0355	1.0738
2.7451e-07	4.3137e-07	0.93152	1.0057	1.0353	1.0727
3.5294e-07	4.3137e-07	0.93284	1.0045	1.0353	1.0706
4.3137e-07	4.3137e-07	0.93383	1.0043	1.0343	1.0696
5.098e-07	4.3137e-07	0.93438	1.0029	1.0333	1.0678
5.8824e-07	4.3137e-07	0.93417	1.0016	1.0328	1.0656
6.6667e-07	4.3137e-07	0.93392	1.0007	1.0311	1.0646
7.451e-07	4.3137e-07	0.93285	1.0001	1.0308	1.0643
8.2353e-07	4.3137e-07	0.93278	0.99888	1.0308	1.0635
9.0196e-07	4.3137e-07	0.93346	0.99786	1.0302	1.0626
9.8039e-07	4.3137e-07	0.93449	0.9971	1.0282	1.0618
1.0588e-06	4.3137e-07	0.93528	0.99692	1.0263	1.0609
1.1373e-06	4.3137e-07	0.93533	0.99725	1.025	1.0603
1.2157e-06	4.3137e-07	0.9357	0.99796	1.0246	1.0605
1.2941e-06	4.3137e-07	0.93493	0.99848	1.0258	1.0615
1.3725e-06	4.3137e-07	0.93372	0.9996	1.0279	1.0629
1.451e-06	4.3137e-07	0.93242	1.0012	1.0302	1.0647
1.5294e-06	4.3137e-07	0.93154	1.0036	1.0323	1.0673
1.6078e-06	4.3137e-07	0.93092	1.007	1.036	1.0711
1.6863e-06	4.3137e-07	0.93099	1.0099	1.0398	1.0751
1.7647e-06	4.3137e-07	0.9319	1.0119	1.0431	1.0803
1.8431e-06	4.3137e-07	0.93336	1.0139	1.0463	1.0867
1.9216e-06	4.3137e-07	0.93501	1.0172	1.0493	1.0922
2e-06	4.3137e-07	0.93739	1.0208	1.052	1.096
2.0784e-06	4.3137e-07	0.93912	1.0218	1.054	1.0987
2.1569e-06	4.3137e-07	0.93985	1.022	1.056	1.0992
2.2353e-06	4.3137e-07	0.94029	1.0224	1.0575	1.1004
2.3137e-06	4.3137e-07	0.94171	1.0226	1.0592	1.1027
2.3922e-06	4.3137e-07	0.94354	1.0233	1.0593	1.1048
2.4706e-06	4.3137e-07	0.94404	1.0241	1.0599	1.1055
2.549e-06	4.3137e-07	0.94325	1.0248	1.0605	1.1072
2.6275e-06	4.3137e-07	0.9434	1.0259	1.0606	1.1084
2.7059e-06	4.3137e-07	0.94355	1.0268	1.0615	1.1088
2.7843e-06	4.3137e-07	0.94322	1.0274	1.0625	1.1094
2.8627e-06	4.3137e-07	0.94349	1.0287	1.0628	1.11
2.9412e-06	4.3137e-07	0.94377	1.0296	1.0637	1.1101
3.0196e-06	4.3137e-07	0.94355	1.0296	1.0642	1.1102
3.098e-06	4.3137e-07	0.94357	1.0293	1.065	1.1108
3.1765e-06	4.3137e-07	0.94319	1.0288	1.0645	1.111
3.2549e-06	4.3137e-07	0.94277	1.0286	1.0644	1.1112
3.3333e-06	4.3137e-07	0.94271	1.0286	1.0647	1.1113
3.4118e-06	4.3137e-07	0.9434	1.0291	1.0645	1.1112
3.4902e-06	4.3137e-07	0.94452	1.029	1.0652	1.1121
3.5686e-06	4.3137e-07	0.94509	1.0284	1.0664	1.1119
3.6471e-06	4.3137e-07	0.94635	1.0281	1.067	1.1108
3.7255e-06	4.3137e-07	0.94742	1.028	1.067	1.1095
3.8039e-06	4.3137e-07	0.94782	1.0282	1.0673	1.1086
3.8824e-06	4.3137e-07	0.94827	1.0294	1.067	1.1083
3.9608e-06	4.3137e-07	0.94922	1.0301	1.0658	1.109
4.0392e-06	4.3137e-07	0.94944	1.0301	1.0655	1.1093
4.1176e-06	4.3137e-07	0.95085	1.03	1.0653	1.1099
4.1961e-06	4.3137e-07	0.95099	1.0305	1.0645	1.1109
4.2745e-06	4.3137e-07	0.95005	1.0313	1.0637	1.1116
4.3529e-06	4.3137e-07	0.9496	1.0325	1.0627	1.1113
4.4314e-06	4.3137e-07	0.94974	1.033	1.0624	1.1101
4.5098e-06	4.3137e-07	0.94944	1.0326	1.0633	1.1098
4.5882e-06	4.3137e-07	0.94897	1.0324	1.0648	1.1108
4.6667e-06	4.3137e-07	0.94793	1.0328	1.0649	1.1122
4.7451e-06	4.3137e-07	0.94672	1.0339	1.0663	1.1132
4.8235e-06	4.3137e-07	0.94682	1.0355	1.0686	1.1149
4.902e-06	4.3137e-07	0.94838	1.0376	1.0712	1.1171
4.9804e-06	4.3137e-07	0.95	1.0384	1.0732	1.1193
5.0588e-06	4.3137e-07	0.95101	1.0382	1.0748	1.1203
5.1373e-06	4.3137e-07	0.95195	1.0389	1.0758	1.1207
5.2157e-06	4.3137e-07	0.9528	1.0401	1.077	1.1223
5.2941e-06	4.3137e-07	0.95295	1.0409	1.0792	1.1248
5.3725e-06	4.3137e-07	0.95181	1.0417	1.082	1.1277
5.451e-06	4.3137e-07	0.95148	1.0433	1.0851	1.1306
5.5294e-06	4.3137e-07	0.95207	1.0462	1.0879	1.1346
5.6078e-06	4.3137e-07	0.95299	1.0488	1.0904	1.1386
5.6863e-06	4.3137e-07	0.95408	1.0504	1.0924	1.1423
5.7647e-06	4.3137e-07	0.95519	1.0522	1.0948	1.1456
5.8431e-06	4.3137e-07	0.95703	1.0547	1.0971	1.1474
5.9216e-06	4.3137e-07	0.95885	1.0565	1.0988	1.1477
6e-06	4.3137e-07	0.95988	1.0574	1.1001	1.1485
6.0784e-06	4.3137e-07	0.96012	1.0576	1.1005	1.1495
6.1569e-06	4.3137e-07	0.96095	1.058	1.1002	1.1504
6.2353e-06	4.3137e-07	0.96033	1.0574	1.099	1.1499
6.3137e-06	4.3137e-07	0.95938	1.0551	1.0982	1.1493
6.3922e-06	4.3137e-07	0.95899	1.0541	1.0971	1.1484
6.4706e-06	4.3137e-07	0.95852	1.0529	1.0958	1.147
6.549e-06	4.3137e-07	0.958	1.0515	1.0943	1.1443
6.6275e-06	4.3137e-07	0.95854	1.0492	1.0937	1.1419
6.7059e-06	4.3137e-07	0.95885	1.048	1.093	1.1399
6.7843e-06	4.3137e-07	0.95901	1.0466	1.0918	1.1382
6.8627e-06	4.3137e-07	0.95782	1.0458	1.0909	1.1369
6.9412e-06	4.3137e-07	0.95722	1.0456	1.0914	1.1357
7.0196e-06	4.3137e-07	0.95671	1.0468	1.0912	1.135
7.098e-06	4.3137e-07	0.95627	1.0482	1.0901	1.1356
7.1765e-06	4.3137e-07	0.95573	1.0475	1.089	1.1367
7.2549e-06	4.3137e-07	0.95536	1.0478	1.0883	1.1374
7.3333e-06	4.3137e-07	0.95487	1.0481	1.088	1.1378
7.4118e-06	4.3137e-07	0.95456	1.0488	1.0883	1.1383
7.4902e-06	4.3137e-07	0.95486	1.049	1.0893	1.1379
7.5686e-06	4.3137e-07	0.95417	1.0486	1.0914	1.1375
7.6471e-06	4.3137e-07	0.95395	1.0478	1.0919	1.1377
7.7255e-06	4.3137e-07	0.95335	1.0473	1.0916	1.1386
7.8039e-06	4.3137e-07	0.95321	1.0464	1.0909	1.1386
7.8824e-06	4.3137e-07	0.9528	1.0451	1.0899	1.1376
7.9608e-06	4.3137e-07	0.95325	1.0443	1.0884	1.1364
8.0392e-06	4.3137e-07	0.9533	1.0439	1.087	1.1345
8.1176e-06	4.3137e-07	0.95355	1.0432	1.0855	1.1326
8.1961e-06	4.3137e-07	0.95341	1.0423	1.0846	1.1307
8.2745e-06	4.3137e-07	0.95331	1.0418	1.0844	1.1296
8.3529e-06	4.3137e-07	0.95283	1.0409	1.0843	1.1287
8.4314e-06	4.3137e-07	0.95304	1.0407	1.0833	1.1279
8.5098e-06	4.3137e-07	0.95305	1.0398	1.084	1.1282
8.5882e-06	4.3137e-07	0.95225	1.0391	1.0842	1.128
8.6667e-06	4.3137e-07	0.95154	1.0391	1.0835	1.1282
8.7451e-06	4.3137e-07	0.95127	1.0389	1.0827	1.1291
8.8235e-06	4.3137e-07	0.95006	1.0387	1.0826	1.1296
8.902e-06	4.3137e-07	0.94999	1.0392	1.0828	1.1296
8.9804e-06	4.3137e-07	0.95056	1.0397	1.0833	1.1294
9.0588e-06	4.3137e-07	0.95125	1.0406	1.0845	1.1297
9.1373e-06	4.3137e-07	0.95242	1.0418	1.085	1.1313
9.2157e-06	4.3137e-07	0.95268	1.0417	1.086	1.1323
9.2941e-06	4.3137e-07	0.95328	1.0415	1.0869	1.1331
9.3725e-06	4.3137e-07	0.95379	1.0411	1.0869	1.1339
9.451e-06	4.3137e-07	0.95454	1.0411	1.0867	1.1344
9.5294e-06	4.3137e-07	0.95467	1.0418	1.0869	1.1347
9.6078e-06	4.3137e-07	0.95429	1.0418	1.0864	1.1342
9.6863e-06	4.3137e-07	0.9539	1.0406	1.0847	1.133
9.7647e-06	4.3137e-07	0.95451	1.0399	1.0833	1.1318
9.8431e-06	4.3137e-07	0.95463	1.0391	1.082	1.1312
9.9216e-06	4.3137e-07	0.95392	1.0374	1.0798	1.1299
1e-05	4.3137e-07	0.95223	1.0351	1.0776	1.1268
1.0078e-05	4.3137e-07	0.95079	1.0328	1.0743	1.1237
1.0157e-05	4.3137e-07	0.94986	1.0305	1.0727	1.1205
1.0235e-05	4.3137e-07	0.94952	1.0296	1.0717	1.118
1.0314e-05	4.3137e-07	0.94945	1.0295	1.0697	1.1161
1.0392e-05	4.3137e-07	0.949	1.0293	1.0689	1.115
1.0471e-05	4.3137e-07	0.94966	1.0296	1.0695	1.1147
1.0549e-05	4.3137e-07	0.94943	1.0305	1.0705	1.1153
1.0627e-05	4.3137e-07	0.94972	1.0304	1.0715	1.1159
1.0706e-05	4.3137e-07	0.94995	1.0309	1.0721	1.1171
1.0784e-05	4.3137e-07	0.94998	1.0317	1.0729	1.1186
1.0863e-05	4.3137e-07	0.95116	1.0335	1.0743	1.1198
1.0941e-05	4.3137e-07	0.95184	1.0356	1.0747	1.1218
1.102e-05	4.3137e-07	0.95229	1.0368	1.0765	1.1238
1.1098e-05	4.3137e-07	0.95198	1.038	1.0776	1.126
1.1176e-05	4.3137e-07	0.95171	1.0393	1.0792	1.127
1.1255e-05	4.3137e-07	0.95219	1.0403	1.0804	1.1281
1.1333e-05	4.3137e-07	0.95279	1.0415	1.0813	1.1285
1.1412e-05	4.3137e-07	0.95296	1.042	1.0808	1.1291
1.149e-05	4.3137e-07	0.95311	1.0425	1.0798	1.1295
1.1569e-05	4.3137e-07	0.95366	1.043	1.0793	1.1294
1.1647e-05	4.3137e-07	0.95338	1.0429	1.0795	1.1294
1.1725e-05	4.3137e-07	0.9524	1.0429	1.0797	1.1293
1.1804e-05	4.3137e-07	0.95275	1.0426	1.0798	1.129
1.1882e-05	4.3137e-07	0.95293	1.0411	1.079	1.1302
1.1961e-05	4.3137e-07	0.95292	1.0403	1.0792	1.1312
1.2039e-05	4.3137e-07	0.95278	1.0407	1.0791	1.1314
1.2118e-05	4.3137e-07	0.95331	1.041	1.0785	1.1314
1.2196e-05	4.3137e-07	0.9543	1.0417	1.0784	1.131
1.2275e-05	4.3137e-07	0.9557	1.0421	1.0794	1.1312
1.2353e-05	4.3137e-07	0.95689	1.0428	1.0805	1.1326
1.2431e-05	4.3137e-07	0.9583	1.043	1.0809	1.1335
1.251e-05	4.3137e-07	0.9582	1.042	1.0813	1.1343
1.2588e-05	4.3137e-07	0.95799	1.0421	1.0825	1.1346
1.2667e-05	4.3137e-07	0.95828	1.0436	1.0835	1.1352
1.2745e-05	4.3137e-07	0.95844	1.0447	1.0839	1.1355
1.2824e-05	4.3137e-07	0.9586	1.0448	1.0842	1.1356
1.2902e-05	4.3137e-07	0.95841	1.0448	1.0847	1.1354
1.298e-05	4.3137e-07	0.95835	1.0448	1.0857	1.1355
1.3059e-05	4.3137e-07	0.95826	1.0452	1.0866	1.1363
1.3137e-05	4.3137e-07	0.95892	1.0455	1.0868	1.1366
1.3216e-05	4.3137e-07	0.96008	1.0448	1.0865	1.1374
1.3294e-05	4.3137e-07	0.96047	1.0435	1.0855	1.1376
1.3373e-05	4.3137e-07	0.95921	1.0429	1.0841	1.1374
1.3451e-05	4.3137e-07	0.95798	1.0418	1.0843	1.1369
1.3529e-05	4.3137e-07	0.9576	1.0409	1.0854	1.1369
1.3608e-05	4.3137e-07	0.95637	1.0412	1.0852	1.1371
1.3686e-05	4.3137e-07	0.95626	1.0423	1.086	1.1376
1.3765e-05	4.3137e-07	0.9566	1.0435	1.0871	1.1385
1.3843e-05	4.3137e-07	0.95623	1.0437	1.0872	1.1378
1.3922e-05	4.3137e-07	0.95591	1.044	1.087	1.137
1.4e-05	4.3137e-07	0.95513	1.043	1.0865	1.1362
1.4078e-05	4.3137e-07	0.95578	1.043	1.0859	1.1366
1.4157e-05	4.3137e-07	0.95665	1.0431	1.0843	1.1368
1.4235e-05	4.3137e-07	0.95733	1.0424	1.0827	1.137
1.4314e-05	4.3137e-07	0.95856	1.0417	1.0814	1.137
1.4392e-05	4.3137e-07	0.9591	1.0413	1.0808	1.1366
1.4471e-05	4.3137e-07	0.9598	1.0411	1.0809	1.1359
1.4549e-05	4.3137e-07	0.9604	1.0401	1.0826	1.1356
1.4627e-05	4.3137e-07	0.96113	1.0393	1.0837	1.1357
1.4706e-05	4.3137e-07	0.96173	1.0397	1.0832	1.1356
1.4784e-05	4.3137e-07	0.96156	1.0394	1.0826	1.1363
1.4863e-05	4.3137e-07	0.96074	1.039	1.0822	1.1367
1.4941e-05	4.3137e-07	0.96043	1.0393	1.0822	1.1362
1.502e-05	4.3137e-07	0.96074	1.0389	1.0828	1.1355
1.5098e-05	4.3137e-07	0.96098	1.0388	1.0826	1.1356
1.5176e-05	4.3137e-07	0.96089	1.0396	1.0819	1.1351
1.5255e-05	4.3137e-07	0.96066	1.0405	1.0814	1.1346
1.5333e-05	4.3137e-07	0.96078	1.0413	1.081	1.1341
1.5412e-05	4.3137e-07	0.96069	1.0423	1.0813	1.1338
1.549e-05	4.3137e-07	0.96076	1.043	1.0821	1.1348
1.5569e-05	4.3137e-07	0.96034	1.0436	1.0832	1.1354
1.5647e-05	4.3137e-07	0.95945	1.0447	1.0848	1.1356
1.5725e-05	4.3137e-07	0.9581	1.0445	1.0865	1.1357
1.5804e-05	4.3137e-07	0.95745	1.0442	1.0881	1.1353
1.5882e-05	4.3137e-07	0.95732	1.0429	1.0891	1.1354
1.5961e-05	4.3137e-07	0.95667	1.0426	1.0886	1.1367
1.6039e-05	4.3137e-07	0.95597	1.0421	1.0881	1.1374
1.6118e-05	4.3137e-07	0.95548	1.0423	1.0877	1.1379
1.6196e-05	4.3137e-07	0.95481	1.0428	1.0867	1.1381
1.6275e-05	4.3137e-07	0.95497	1.043	1.0853	1.1383
1.6353e-05	4.3137e-07	0.955	1.0433	1.0845	1.1378
1.6431e-05	4.3137e-07	0.95502	1.044	1.0844	1.1371
1.651e-05	4.3137e-07	0.955	1.0441	1.0847	1.1368
1.6588e-05	4.3137e-07	0.95477	1.0444	1.0851	1.136
1.6667e-05	4.3137e-07	0.95468	1.0445	1.0848	1.1343
1.6745e-05	4.3137e-07	0.95562	1.0447	1.0835	1.1333
1.6824e-05	4.3137e-07	0.95621	1.045	1.0826	1.1326
1.6902e-05	4.3137e-07	0.9568	1.0453	1.0818	1.1323
1.698e-05	4.3137e-07	0.95759	1.0445	1.0808	1.1326
1.7059e-05	4.3137e-07	0.95852	1.0438	1.0803	1.1323
1.7137e-05	4.3137e-07	0.95949	1.0434	1.0796	1.1311
1.7216e-05	4.3137e-07	0.96007	1.0429	1.0789	1.1298
1.7294e-05	4.3137e-07	0.95976	1.0427	1.0778	1.1281
1.7373e-05	4.3137e-07	0.95871	1.0425	1.0784	1.1265
1.7451e-05	4.3137e-07	0.95836	1.0417	1.0789	1.1256
1.7529e-05	4.3137e-07	0.95776	1.0417	1.0788	1.1258
1.7608e-05	4.3137e-07	0.95715	1.041	1.0788	1.1262
1.7686e-05	4.3137e-07	0.95724	1.0387	1.0784	1.1266
1.7765e-05	4.3137e-07	0.95649	1.0371	1.0777	1.1277
1.7843e-05	4.3137e-07	0.95538	1.0362	1.0784	1.1291
1.7922e-05	4.3137e-07	0.95481	1.0354	1.0785	1.1298
1.8e-05	4.3137e-07	0.95437	1.0359	1.0781	1.1301
1.8078e-05	4.3137e-07	0.9541	1.0371	1.0792	1.1319
1.8157e-05	4.3137e-07	0.95364	1.0385	1.081	1.1334
1.8235e-05	4.3137e-07	0.95398	1.04	1.0823	1.1337
1.8314e-05	4.3137e-07	0.95308	1.041	1.0834	1.1343
1.8392e-05	4.3137e-07	0.95224	1.0434	1.0851	1.1352
1.8471e-05	4.3137e-07	0.9515	1.0464	1.0868	1.137
1.8549e-05	4.3137e-07	0.95147	1.0475	1.0873	1.1385
1.8627e-05	4.3137e-07	0.95198	1.0481	1.0884	1.1387
1.8706e-05	4.3137e-07	0.95183	1.0494	1.0888	1.1385
1.8784e-05	4.3137e-07	0.95177	1.0492	1.089	1.1396
1.8863e-05	4.3137e-07	0.95267	1.0485	1.0891	1.1394
1.8941e-05	4.3137e-07	0.95305	1.0486	1.0892	1.1386
1.902e-05	4.3137e-07	0.95294	1.0482	1.089	1.1388
1.9098e-05	4.3137e-07	0.95316	1.0476	1.0884	1.1392
1.9176e-05	4.3137e-07	0.95267	1.0466	1.0876	1.1381
1.9255e-05	4.3137e-07	0.95198	1.0465	1.0877	1.1377
1.9333e-05	4.3137e-07	0.95067	1.0469	1.088	1.1372
1.9412e-05	4.3137e-07	0.94969	1.0474	1.0879	1.137
1.949e-05	4.3137e-07	0.9505	1.0474	1.0882	1.1364
1.9569e-05	4.3137e-07	0.95177	1.0467	1.0892	1.1357
1.9647e-05	4.3137e-07	0.95221	1.0458	1.0893	1.1357
1.9725e-05	4.3137e-07	0.95219	1.0456	1.0892	1.1365
1.9804e-05	4.3137e-07	0.95255	1.0448	1.0891	1.1385
1.9882e-05	4.3137e-07	0.95405	1.0437	1.0879	1.1391
1.9961e-05	4.3137e-07	0.95542	1.0421	1.0863	1.1388
2.0039e-05	4.3137e-07	0.95716	1.0405	1.0842	1.137
3.9216e-08	5.098e-07	0.93007	1.01	1.0418	1.0826
1.1765e-07	5.098e-07	0.93051	1.0105	1.0409	1.0818
1.9608e-07	5.098e-07	0.93184	1.0097	1.0403	1.0805
2.7451e-07	5.098e-07	0.93294	1.0095	1.039	1.0796
3.5294e-07	5.098e-07	0.9341	1.01	1.0381	1.079
4.3137e-07	5.098e-07	0.93505	1.0094	1.037	1.0789
5.098e-07	5.098e-07	0.93639	1.0081	1.0356	1.0781
5.8824e-07	5.098e-07	0.93684	1.0076	1.0348	1.0773
6.6667e-07	5.098e-07	0.93714	1.0074	1.0329	1.076
7.451e-07	5.098e-07	0.93637	1.0057	1.0317	1.0748
8.2353e-07	5.098e-07	0.9348	1.0044	1.0309	1.0737
9.0196e-07	5.098e-07	0.93322	1.0041	1.0302	1.0726
9.8039e-07	5.098e-07	0.93316	1.0041	1.0289	1.0706
1.0588e-06	5.098e-07	0.93289	1.0043	1.0277	1.0696
1.1373e-06	5.098e-07	0.93245	1.0034	1.0275	1.0703
1.2157e-06	5.098e-07	0.93199	1.0031	1.0288	1.0715
1.2941e-06	5.098e-07	0.93118	1.0036	1.0312	1.0729
1.3725e-06	5.098e-07	0.93099	1.004	1.0335	1.0744
1.451e-06	5.098e-07	0.93104	1.0051	1.036	1.0758
1.5294e-06	5.098e-07	0.93142	1.0081	1.0403	1.0777
1.6078e-06	5.098e-07	0.93168	1.0114	1.0433	1.081
1.6863e-06	5.098e-07	0.93207	1.0144	1.0469	1.085
1.7647e-06	5.098e-07	0.93196	1.017	1.0505	1.0886
1.8431e-06	5.098e-07	0.93219	1.0189	1.0539	1.0918
1.9216e-06	5.098e-07	0.93392	1.0209	1.057	1.0944
2e-06	5.098e-07	0.93593	1.023	1.059	1.0969
2.0784e-06	5.098e-07	0.93789	1.0241	1.0614	1.0999
2.1569e-06	5.098e-07	0.93883	1.0249	1.0641	1.1029
2.2353e-06	5.098e-07	0.93831	1.0255	1.0661	1.1048
2.3137e-06	5.098e-07	0.93818	1.0263	1.0673	1.1064
2.3922e-06	5.098e-07	0.93799	1.0272	1.0672	1.1077
2.4706e-06	5.098e-07	0.93868	1.0281	1.0667	1.1091
2.549e-06	5.098e-07	0.9405	1.0281	1.0672	1.1109
2.6275e-06	5.098e-07	0.94201	1.0279	1.069	1.1119
2.7059e-06	5.098e-07	0.9429	1.0279	1.0711	1.1129
2.7843e-06	5.098e-07	0.94288	1.0293	1.0715	1.1138
2.8627e-06	5.098e-07	0.94208	1.0308	1.0704	1.115
2.9412e-06	5.098e-07	0.94163	1.0314	1.0694	1.1165
3.0196e-06	5.098e-07	0.94266	1.0322	1.0693	1.1169
3.098e-06	5.098e-07	0.94313	1.0324	1.0703	1.1162
3.1765e-06	5.098e-07	0.94385	1.0328	1.0711	1.1155
3.2549e-06	5.098e-07	0.94417	1.0332	1.0709	1.115
3.3333e-06	5.098e-07	0.9439	1.0325	1.0705	1.1146
3.4118e-06	5.098e-07	0.94389	1.0327	1.0704	1.1151
3.4902e-06	5.098e-07	0.94413	1.0331	1.0702	1.1157
3.5686e-06	5.098e-07	0.94402	1.0336	1.07	1.1159
3.6471e-06	5.098e-07	0.9439	1.0343	1.0702	1.1159
3.7255e-06	5.098e-07	0.94441	1.0347	1.0704	1.1156
3.8039e-06	5.098e-07	0.94467	1.0353	1.0703	1.1146
3.8824e-06	5.098e-07	0.94494	1.0355	1.07	1.1144
3.9608e-06	5.098e-07	0.94454	1.0354	1.0707	1.1151
4.0392e-06	5.098e-07	0.94526	1.0355	1.0703	1.1157
4.1176e-06	5.098e-07	0.94651	1.0357	1.0699	1.1149
4.1961e-06	5.098e-07	0.94733	1.0356	1.0698	1.115
4.2745e-06	5.098e-07	0.94826	1.036	1.0699	1.1157
4.3529e-06	5.098e-07	0.94896	1.0365	1.0693	1.1162
4.4314e-06	5.098e-07	0.9494	1.0369	1.0691	1.115
4.5098e-06	5.098e-07	0.94934	1.0368	1.0698	1.1151
4.5882e-06	5.098e-07	0.94925	1.0364	1.0704	1.1153
4.6667e-06	5.098e-07	0.94938	1.0369	1.0707	1.1151
4.7451e-06	5.098e-07	0.94932	1.0368	1.0726	1.1151
4.8235e-06	5.098e-07	0.94811	1.0372	1.0749	1.1166
4.902e-06	5.098e-07	0.94796	1.0376	1.077	1.1187
4.9804e-06	5.098e-07	0.94841	1.0385	1.0783	1.1206
5.0588e-06	5.098e-07	0.94815	1.0396	1.0791	1.1231
5.1373e-06	5.098e-07	0.94794	1.0406	1.0807	1.1247
5.2157e-06	5.098e-07	0.94763	1.0413	1.0823	1.1266
5.2941e-06	5.098e-07	0.94819	1.0431	1.0837	1.1288
5.3725e-06	5.098e-07	0.9477	1.0443	1.0868	1.1317
5.451e-06	5.098e-07	0.9476	1.0457	1.0895	1.1352
5.5294e-06	5.098e-07	0.9487	1.0476	1.0921	1.1387
5.6078e-06	5.098e-07	0.95069	1.0495	1.0949	1.1418
5.6863e-06	5.098e-07	0.95169	1.0512	1.0973	1.145
5.7647e-06	5.098e-07	0.9521	1.0517	1.1001	1.1479
5.8431e-06	5.098e-07	0.95217	1.053	1.1024	1.1503
5.9216e-06	5.098e-07	0.95222	1.0549	1.1039	1.1523
6e-06	5.098e-07	0.95232	1.0566	1.1047	1.1539
6.0784e-06	5.098e-07	0.95246	1.0583	1.1039	1.1556
6.1569e-06	5.098e-07	0.95255	1.0589	1.1027	1.1556
6.2353e-06	5.098e-07	0.95298	1.0575	1.1011	1.1552
6.3137e-06	5.098e-07	0.95317	1.0564	1.0994	1.1556
6.3922e-06	5.098e-07	0.95301	1.0552	1.0973	1.1549
6.4706e-06	5.098e-07	0.953	1.0531	1.0958	1.1532
6.549e-06	5.098e-07	0.95391	1.0516	1.094	1.1507
6.6275e-06	5.098e-07	0.95474	1.0511	1.0924	1.1484
6.7059e-06	5.098e-07	0.95562	1.0507	1.0918	1.1458
6.7843e-06	5.098e-07	0.95608	1.0493	1.0922	1.1446
6.8627e-06	5.098e-07	0.95636	1.0481	1.0928	1.1442
6.9412e-06	5.098e-07	0.95622	1.0483	1.0933	1.145
7.0196e-06	5.098e-07	0.9562	1.0475	1.0941	1.1452
7.098e-06	5.098e-07	0.95671	1.0465	1.0942	1.1454
7.1765e-06	5.098e-07	0.9564	1.0465	1.0933	1.1451
7.2549e-06	5.098e-07	0.95581	1.0474	1.0928	1.1443
7.3333e-06	5.098e-07	0.95616	1.0473	1.0923	1.145
7.4118e-06	5.098e-07	0.95577	1.0471	1.0918	1.1448
7.4902e-06	5.098e-07	0.95528	1.0483	1.0913	1.144
7.5686e-06	5.098e-07	0.95522	1.0498	1.092	1.1447
7.6471e-06	5.098e-07	0.9557	1.0502	1.0928	1.1454
7.7255e-06	5.098e-07	0.95547	1.0492	1.0931	1.1449
7.8039e-06	5.098e-07	0.9558	1.0487	1.0927	1.1438
7.8824e-06	5.098e-07	0.95693	1.0479	1.0918	1.1426
7.9608e-06	5.098e-07	0.95775	1.0473	1.0909	1.1414
8.0392e-06	5.098e-07	0.95765	1.0456	1.0902	1.1399
8.1176e-06	5.098e-07	0.95821	1.0432	1.0907	1.1383
8.1961e-06	5.098e-07	0.95838	1.041	1.0901	1.1365
8.2745e-06	5.098e-07	0.95763	1.0394	1.0886	1.1344
8.3529e-06	5.098e-07	0.95764	1.0371	1.0872	1.133
8.4314e-06	5.098e-07	0.95764	1.0351	1.0854	1.131
8.5098e-06	5.098e-07	0.95633	1.0348	1.0842	1.1295
8.5882e-06	5.098e-07	0.95471	1.0354	1.0832	1.1295
8.6667e-06	5.098e-07	0.95299	1.0356	1.0826	1.1297
8.7451e-06	5.098e-07	0.95177	1.0349	1.0826	1.1288
8.8235e-06	5.098e-07	0.95144	1.0356	1.0824	1.1278
8.902e-06	5.098e-07	0.95135	1.0357	1.083	1.127
8.9804e-06	5.098e-07	0.95151	1.0356	1.084	1.1262
9.0588e-06	5.098e-07	0.95107	1.0357	1.0843	1.1267
9.1373e-06	5.098e-07	0.95072	1.0365	1.0851	1.1277
9.2157e-06	5.098e-07	0.95087	1.0375	1.0866	1.1286
9.2941e-06	5.098e-07	0.95006	1.0389	1.088	1.1286
9.3725e-06	5.098e-07	0.94887	1.0396	1.0883	1.1297
9.451e-06	5.098e-07	0.94889	1.0393	1.0875	1.131
9.5294e-06	5.098e-07	0.94944	1.0399	1.0868	1.1314
9.6078e-06	5.098e-07	0.95061	1.0409	1.0865	1.1319
9.6863e-06	5.098e-07	0.95066	1.0412	1.0851	1.131
9.7647e-06	5.098e-07	0.94984	1.0399	1.0838	1.1304
9.8431e-06	5.098e-07	0.94954	1.038	1.0821	1.1295
9.9216e-06	5.098e-07	0.95032	1.0359	1.0811	1.1281
1e-05	5.098e-07	0.95171	1.0335	1.0795	1.1262
1.0078e-05	5.098e-07	0.9524	1.0318	1.0778	1.1248
1.0157e-05	5.098e-07	0.95186	1.0301	1.0769	1.1231
1.0235e-05	5.098e-07	0.951	1.03	1.076	1.1223
1.0314e-05	5.098e-07	0.95088	1.0306	1.0747	1.1224
1.0392e-05	5.098e-07	0.95106	1.0302	1.0744	1.122
1.0471e-05	5.098e-07	0.95029	1.0303	1.0745	1.1218
1.0549e-05	5.098e-07	0.94993	1.031	1.0758	1.1225
1.0627e-05	5.098e-07	0.94986	1.0316	1.0778	1.1245
1.0706e-05	5.098e-07	0.94951	1.032	1.0785	1.1255
1.0784e-05	5.098e-07	0.94958	1.0322	1.0782	1.1268
1.0863e-05	5.098e-07	0.95005	1.0326	1.0796	1.1279
1.0941e-05	5.098e-07	0.95042	1.0344	1.081	1.1292
1.102e-05	5.098e-07	0.95078	1.0355	1.0821	1.1303
1.1098e-05	5.098e-07	0.95106	1.0365	1.0833	1.1316
1.1176e-05	5.098e-07	0.95176	1.037	1.0843	1.1326
1.1255e-05	5.098e-07	0.95196	1.0376	1.0851	1.1326
1.1333e-05	5.098e-07	0.95292	1.0403	1.0858	1.1329
1.1412e-05	5.098e-07	0.95448	1.0421	1.0863	1.1333
1.149e-05	5.098e-07	0.95631	1.043	1.0865	1.1336
1.1569e-05	5.098e-07	0.9571	1.0435	1.0858	1.1331
1.1647e-05	5.098e-07	0.9571	1.0432	1.0845	1.133
1.1725e-05	5.098e-07	0.95735	1.0416	1.0832	1.1326
1.1804e-05	5.098e-07	0.95705	1.0406	1.0833	1.1321
1.1882e-05	5.098e-07	0.9565	1.0405	1.083	1.1325
1.1961e-05	5.098e-07	0.95601	1.0403	1.0838	1.1334
1.2039e-05	5.098e-07	0.95577	1.0403	1.0857	1.1336
1.2118e-05	5.098e-07	0.95596	1.0403	1.0866	1.1344
1.2196e-05	5.098e-07	0.95685	1.0406	1.0871	1.1349
1.2275e-05	5.098e-07	0.95741	1.0406	1.0875	1.1358
1.2353e-05	5.098e-07	0.95691	1.0405	1.087	1.136
1.2431e-05	5.098e-07	0.9567	1.0424	1.0874	1.1361
1.251e-05	5.098e-07	0.9562	1.044	1.088	1.136
1.2588e-05	5.098e-07	0.95485	1.0452	1.0876	1.1359
1.2667e-05	5.098e-07	0.9543	1.0466	1.0876	1.1364
1.2745e-05	5.098e-07	0.95407	1.0479	1.0886	1.1371
1.2824e-05	5.098e-07	0.95464	1.0484	1.0896	1.139
1.2902e-05	5.098e-07	0.95538	1.0487	1.0907	1.1409
1.298e-05	5.098e-07	0.95656	1.0491	1.0913	1.1418
1.3059e-05	5.098e-07	0.9574	1.0492	1.092	1.1421
1.3137e-05	5.098e-07	0.95821	1.049	1.0925	1.1427
1.3216e-05	5.098e-07	0.95796	1.0483	1.0931	1.1431
1.3294e-05	5.098e-07	0.95769	1.0475	1.0927	1.1427
1.3373e-05	5.098e-07	0.95779	1.0472	1.0924	1.1426
1.3451e-05	5.098e-07	0.95749	1.0464	1.0923	1.1432
1.3529e-05	5.098e-07	0.95705	1.0468	1.0911	1.1432
1.3608e-05	5.098e-07	0.95618	1.0488	1.0911	1.1437
1.3686e-05	5.098e-07	0.95521	1.0499	1.0919	1.1444
1.3765e-05	5.098e-07	0.9548	1.0506	1.0919	1.1445
1.3843e-05	5.098e-07	0.95585	1.0505	1.0916	1.1448
1.3922e-05	5.098e-07	0.95698	1.0511	1.0918	1.1447
1.4e-05	5.098e-07	0.95713	1.0515	1.0927	1.1443
1.4078e-05	5.098e-07	0.95746	1.0517	1.0933	1.1439
1.4157e-05	5.098e-07	0.95795	1.0514	1.0926	1.1439
1.4235e-05	5.098e-07	0.95836	1.0502	1.0916	1.1437
1.4314e-05	5.098e-07	0.95843	1.0493	1.0895	1.1429
1.4392e-05	5.098e-07	0.9588	1.0481	1.0884	1.1421
1.4471e-05	5.098e-07	0.95814	1.0478	1.0879	1.1417
1.4549e-05	5.098e-07	0.95719	1.0483	1.0881	1.1411
1.4627e-05	5.098e-07	0.95721	1.049	1.0886	1.1401
1.4706e-05	5.098e-07	0.95708	1.0496	1.0893	1.1395
1.4784e-05	5.098e-07	0.95742	1.0502	1.0887	1.1398
1.4863e-05	5.098e-07	0.95771	1.0501	1.0883	1.1399
1.4941e-05	5.098e-07	0.95672	1.0499	1.0881	1.1396
1.502e-05	5.098e-07	0.95631	1.049	1.0873	1.1399
1.5098e-05	5.098e-07	0.95637	1.0482	1.0874	1.1398
1.5176e-05	5.098e-07	0.95635	1.0471	1.0885	1.1404
1.5255e-05	5.098e-07	0.95658	1.0474	1.0901	1.1398
1.5333e-05	5.098e-07	0.95697	1.048	1.0902	1.1392
1.5412e-05	5.098e-07	0.95758	1.0485	1.0905	1.1408
1.549e-05	5.098e-07	0.9577	1.0494	1.0917	1.1415
1.5569e-05	5.098e-07	0.9577	1.0503	1.0917	1.1425
1.5647e-05	5.098e-07	0.95777	1.0515	1.0913	1.143
1.5725e-05	5.098e-07	0.95743	1.0513	1.0912	1.1429
1.5804e-05	5.098e-07	0.95685	1.05	1.0914	1.142
1.5882e-05	5.098e-07	0.95649	1.0492	1.091	1.141
1.5961e-05	5.098e-07	0.95642	1.0489	1.0911	1.1407
1.6039e-05	5.098e-07	0.95598	1.0473	1.0913	1.1405
1.6118e-05	5.098e-07	0.95551	1.0455	1.0917	1.1406
1.6196e-05	5.098e-07	0.95601	1.0442	1.0916	1.1399
1.6275e-05	5.098e-07	0.95592	1.0439	1.0905	1.1392
1.6353e-05	5.098e-07	0.95572	1.0436	1.0898	1.1387
1.6431e-05	5.098e-07	0.95621	1.0443	1.0898	1.1387
1.651e-05	5.098e-07	0.95675	1.0448	1.0901	1.139
1.6588e-05	5.098e-07	0.95678	1.0448	1.0898	1.1392
1.6667e-05	5.098e-07	0.9577	1.0455	1.0893	1.1383
1.6745e-05	5.098e-07	0.95768	1.0463	1.0891	1.1389
1.6824e-05	5.098e-07	0.95798	1.0466	1.0886	1.1385
1.6902e-05	5.098e-07	0.95879	1.0467	1.0877	1.1378
1.698e-05	5.098e-07	0.95885	1.0456	1.0871	1.1369
1.7059e-05	5.098e-07	0.95912	1.0436	1.0862	1.1362
1.7137e-05	5.098e-07	0.95912	1.0424	1.0851	1.1355
1.7216e-05	5.098e-07	0.95932	1.041	1.0851	1.1343
1.7294e-05	5.098e-07	0.95857	1.0407	1.0861	1.1332
1.7373e-05	5.098e-07	0.95777	1.0401	1.0867	1.1327
1.7451e-05	5.098e-07	0.95686	1.0398	1.087	1.1321
1.7529e-05	5.098e-07	0.95622	1.0405	1.0861	1.1317
1.7608e-05	5.098e-07	0.95628	1.0406	1.0841	1.1317
1.7686e-05	5.098e-07	0.95605	1.041	1.0822	1.1312
1.7765e-05	5.098e-07	0.9552	1.042	1.0805	1.1306
1.7843e-05	5.098e-07	0.95549	1.0425	1.0801	1.1306
1.7922e-05	5.098e-07	0.95654	1.0428	1.0803	1.1315
1.8e-05	5.098e-07	0.95702	1.0427	1.0809	1.133
1.8078e-05	5.098e-07	0.95639	1.0428	1.0817	1.1336
1.8157e-05	5.098e-07	0.95548	1.0434	1.0837	1.1346
1.8235e-05	5.098e-07	0.95458	1.0439	1.085	1.1368
1.8314e-05	5.098e-07	0.95378	1.0451	1.0862	1.1385
1.8392e-05	5.098e-07	0.95375	1.046	1.087	1.1398
1.8471e-05	5.098e-07	0.95422	1.0479	1.0888	1.1407
1.8549e-05	5.098e-07	0.95429	1.0493	1.0895	1.1421
1.8627e-05	5.098e-07	0.95464	1.0502	1.0914	1.1427
1.8706e-05	5.098e-07	0.95538	1.0501	1.093	1.143
1.8784e-05	5.098e-07	0.95619	1.0495	1.0942	1.1432
1.8863e-05	5.098e-07	0.95569	1.0493	1.0941	1.1435
1.8941e-05	5.098e-07	0.95456	1.0498	1.0943	1.1427
1.902e-05	5.098e-07	0.95374	1.0502	1.0939	1.1418
1.9098e-05	5.098e-07	0.95301	1.0492	1.093	1.1411
1.9176e-05	5.098e-07	0.95297	1.0477	1.0913	1.1406
1.9255e-05	5.098e-07	0.95245	1.0475	1.0902	1.1409
1.9333e-05	5.098e-07	0.95163	1.0472	1.0897	1.142
1.9412e-05	5.098e-07	0.95128	1.0477	1.0896	1.1428
1.949e-05	5.098e-07	0.95132	1.048	1.0904	1.1435
1.9569e-05	5.098e-07	0.9514	1.0484	1.0908	1.1438
1.9647e-05	5.098e-07	0.95182	1.049	1.0922	1.1431
1.9725e-05	5.098e-07	0.95257	1.0481	1.0928	1.1423
1.9804e-05	5.098e-07	0.95268	1.0473	1.0929	1.1423
1.9882e-05	5.098e-07	0.95283	1.0471	1.092	1.1413
1.9961e-05	5.098e-07	0.9527	1.0469	1.0913	1.1399
2.0039e-05	5.098e-07	0.95317	1.0457	1.0896	1.1385
3.9216e-08	5.8824e-07	0.93583	1.0142	1.0497	1.0876
1.1765e-07	5.8824e-07	0.93573	1.0139	1.0495	1.0864
1.9608e-07	5.8824e-07	0.93619	1.0131	1.0488	1.0856
2.7451e-07	5.8824e-07	0.93599	1.0116	1.0474	1.0848
3.5294e-07	5.8824e-07	0.93628	1.0107	1.0461	1.085
4.3137e-07	5.8824e-07	0.93687	1.0094	1.0445	1.0845
5.098e-07	5.8824e-07	0.93719	1.009	1.0427	1.0839
5.8824e-07	5.8824e-07	0.93671	1.0081	1.041	1.0836
6.6667e-07	5.8824e-07	0.93604	1.0079	1.0406	1.0821
7.451e-07	5.8824e-07	0.93624	1.0086	1.0405	1.081
8.2353e-07	5.8824e-07	0.93611	1.0085	1.0396	1.0807
9.0196e-07	5.8824e-07	0.93634	1.0077	1.0386	1.0802
9.8039e-07	5.8824e-07	0.93625	1.0068	1.038	1.0787
1.0588e-06	5.8824e-07	0.93616	1.0063	1.0386	1.0782
1.1373e-06	5.8824e-07	0.93542	1.0061	1.0393	1.0785
1.2157e-06	5.8824e-07	0.93436	1.0069	1.0401	1.0788
1.2941e-06	5.8824e-07	0.93362	1.0085	1.0407	1.0802
1.3725e-06	5.8824e-07	0.93253	1.0097	1.041	1.0822
1.451e-06	5.8824e-07	0.93153	1.0108	1.0424	1.0846
1.5294e-06	5.8824e-07	0.93144	1.013	1.0462	1.0877
1.6078e-06	5.8824e-07	0.93197	1.0154	1.0506	1.0906
1.6863e-06	5.8824e-07	0.9327	1.0175	1.0537	1.0934
1.7647e-06	5.8824e-07	0.93326	1.0188	1.0562	1.0977
1.8431e-06	5.8824e-07	0.93409	1.0203	1.059	1.1014
1.9216e-06	5.8824e-07	0.93531	1.0219	1.0616	1.1045
2e-06	5.8824e-07	0.93579	1.0226	1.0642	1.1077
2.0784e-06	5.8824e-07	0.93697	1.0227	1.066	1.1098
2.1569e-06	5.8824e-07	0.93825	1.0229	1.0666	1.1112
2.2353e-06	5.8824e-07	0.93878	1.0239	1.0683	1.1122
2.3137e-06	5.8824e-07	0.93899	1.0248	1.0714	1.1133
2.3922e-06	5.8824e-07	0.94024	1.0256	1.0732	1.1149
2.4706e-06	5.8824e-07	0.94139	1.0264	1.0747	1.1179
2.549e-06	5.8824e-07	0.94278	1.027	1.076	1.1197
2.6275e-06	5.8824e-07	0.94363	1.0285	1.0766	1.1207
2.7059e-06	5.8824e-07	0.9444	1.0292	1.0768	1.1221
2.7843e-06	5.8824e-07	0.94582	1.029	1.0763	1.1235
2.8627e-06	5.8824e-07	0.94716	1.0294	1.0766	1.125
2.9412e-06	5.8824e-07	0.94815	1.031	1.0764	1.1253
3.0196e-06	5.8824e-07	0.9482	1.0319	1.0758	1.1256
3.098e-06	5.8824e-07	0.9477	1.0324	1.0746	1.125
3.1765e-06	5.8824e-07	0.94741	1.0331	1.0736	1.1237
3.2549e-06	5.8824e-07	0.94758	1.0336	1.0741	1.1236
3.3333e-06	5.8824e-07	0.94706	1.0339	1.0748	1.1236
3.4118e-06	5.8824e-07	0.94682	1.0348	1.0749	1.1241
3.4902e-06	5.8824e-07	0.94692	1.0347	1.0746	1.1248
3.5686e-06	5.8824e-07	0.94589	1.0352	1.0735	1.1257
3.6471e-06	5.8824e-07	0.94457	1.0349	1.0731	1.1257
3.7255e-06	5.8824e-07	0.94445	1.0355	1.0743	1.1247
3.8039e-06	5.8824e-07	0.94543	1.0366	1.0753	1.1236
3.8824e-06	5.8824e-07	0.94598	1.0375	1.0756	1.1228
3.9608e-06	5.8824e-07	0.94632	1.0382	1.0748	1.1228
4.0392e-06	5.8824e-07	0.9466	1.039	1.0745	1.1233
4.1176e-06	5.8824e-07	0.94657	1.0392	1.075	1.1234
4.1961e-06	5.8824e-07	0.94635	1.0397	1.0752	1.1231
4.2745e-06	5.8824e-07	0.94611	1.0392	1.0739	1.1232
4.3529e-06	5.8824e-07	0.94651	1.0394	1.074	1.1229
4.4314e-06	5.8824e-07	0.94664	1.0399	1.074	1.1233
4.5098e-06	5.8824e-07	0.94674	1.0405	1.0744	1.1241
4.5882e-06	5.8824e-07	0.94644	1.0406	1.0753	1.1251
4.6667e-06	5.8824e-07	0.94677	1.0408	1.0763	1.1266
4.7451e-06	5.8824e-07	0.94649	1.0403	1.0771	1.1273
4.8235e-06	5.8824e-07	0.94685	1.0396	1.0786	1.1276
4.902e-06	5.8824e-07	0.94769	1.0398	1.0791	1.1275
4.9804e-06	5.8824e-07	0.94856	1.0398	1.0797	1.1277
5.0588e-06	5.8824e-07	0.94908	1.0402	1.0806	1.1283
5.1373e-06	5.8824e-07	0.94991	1.0418	1.0824	1.1283
5.2157e-06	5.8824e-07	0.95042	1.0424	1.0849	1.1293
5.2941e-06	5.8824e-07	0.95095	1.0439	1.0875	1.1305
5.3725e-06	5.8824e-07	0.9499	1.0446	1.0899	1.132
5.451e-06	5.8824e-07	0.94944	1.0453	1.0928	1.1357
5.5294e-06	5.8824e-07	0.94858	1.0461	1.0955	1.1388
5.6078e-06	5.8824e-07	0.94846	1.0476	1.0981	1.1416
5.6863e-06	5.8824e-07	0.94963	1.0493	1.1011	1.1443
5.7647e-06	5.8824e-07	0.95112	1.0512	1.1029	1.1465
5.8431e-06	5.8824e-07	0.95287	1.0527	1.1039	1.1484
5.9216e-06	5.8824e-07	0.9538	1.0534	1.1047	1.15
6e-06	5.8824e-07	0.95388	1.0546	1.105	1.1509
6.0784e-06	5.8824e-07	0.9542	1.0565	1.1049	1.1525
6.1569e-06	5.8824e-07	0.95364	1.0579	1.1044	1.153
6.2353e-06	5.8824e-07	0.95383	1.0592	1.1044	1.1535
6.3137e-06	5.8824e-07	0.95381	1.0596	1.1044	1.1528
6.3922e-06	5.8824e-07	0.95318	1.0593	1.1046	1.1514
6.4706e-06	5.8824e-07	0.95248	1.0587	1.103	1.1495
6.549e-06	5.8824e-07	0.95207	1.0571	1.1015	1.1484
6.6275e-06	5.8824e-07	0.95164	1.0561	1.1002	1.1464
6.7059e-06	5.8824e-07	0.95177	1.0536	1.0995	1.1456
6.7843e-06	5.8824e-07	0.95191	1.0529	1.0992	1.1461
6.8627e-06	5.8824e-07	0.95207	1.0521	1.0994	1.1471
6.9412e-06	5.8824e-07	0.95147	1.0512	1.0991	1.1486
7.0196e-06	5.8824e-07	0.95183	1.05	1.0981	1.1492
7.098e-06	5.8824e-07	0.95173	1.0492	1.0972	1.1501
7.1765e-06	5.8824e-07	0.95166	1.0491	1.0968	1.1501
7.2549e-06	5.8824e-07	0.95201	1.0494	1.0965	1.1496
7.3333e-06	5.8824e-07	0.95232	1.051	1.0964	1.1485
7.4118e-06	5.8824e-07	0.9522	1.0526	1.0962	1.1487
7.4902e-06	5.8824e-07	0.9529	1.0526	1.0971	1.1484
7.5686e-06	5.8824e-07	0.95309	1.0516	1.0978	1.1477
7.6471e-06	5.8824e-07	0.953	1.0501	1.0978	1.1478
7.7255e-06	5.8824e-07	0.95321	1.0492	1.0972	1.1472
7.8039e-06	5.8824e-07	0.95341	1.0479	1.0965	1.1458
7.8824e-06	5.8824e-07	0.95335	1.0464	1.0957	1.145
7.9608e-06	5.8824e-07	0.95339	1.0452	1.0943	1.144
8.0392e-06	5.8824e-07	0.95305	1.0447	1.0924	1.1426
8.1176e-06	5.8824e-07	0.95223	1.0433	1.09	1.1416
8.1961e-06	5.8824e-07	0.95245	1.0411	1.0884	1.1409
8.2745e-06	5.8824e-07	0.95265	1.0389	1.0876	1.1398
8.3529e-06	5.8824e-07	0.95227	1.0364	1.086	1.1381
8.4314e-06	5.8824e-07	0.95057	1.0333	1.0842	1.1352
8.5098e-06	5.8824e-07	0.94979	1.0315	1.083	1.1327
8.5882e-06	5.8824e-07	0.94858	1.0309	1.0818	1.1313
8.6667e-06	5.8824e-07	0.94852	1.0304	1.0813	1.1312
8.7451e-06	5.8824e-07	0.94916	1.0304	1.0812	1.1307
8.8235e-06	5.8824e-07	0.95027	1.0305	1.0814	1.1306
8.902e-06	5.8824e-07	0.95053	1.0309	1.0821	1.1308
8.9804e-06	5.8824e-07	0.95051	1.0322	1.0834	1.1325
9.0588e-06	5.8824e-07	0.95063	1.033	1.0845	1.1339
9.1373e-06	5.8824e-07	0.9512	1.0341	1.0852	1.1344
9.2157e-06	5.8824e-07	0.95152	1.035	1.0858	1.1348
9.2941e-06	5.8824e-07	0.95105	1.0352	1.0862	1.1356
9.3725e-06	5.8824e-07	0.95078	1.0349	1.0865	1.1364
9.451e-06	5.8824e-07	0.95032	1.0362	1.0865	1.1372
9.5294e-06	5.8824e-07	0.94994	1.037	1.0863	1.139
9.6078e-06	5.8824e-07	0.94918	1.0372	1.0853	1.1404
9.6863e-06	5.8824e-07	0.94841	1.0375	1.0851	1.1407
9.7647e-06	5.8824e-07	0.94844	1.0375	1.0844	1.1397
9.8431e-06	5.8824e-07	0.94945	1.0373	1.0824	1.1385
9.9216e-06	5.8824e-07	0.95034	1.0352	1.0807	1.1356
1e-05	5.8824e-07	0.94966	1.0345	1.0791	1.1324
1.0078e-05	5.8824e-07	0.94867	1.0339	1.0778	1.1293
1.0157e-05	5.8824e-07	0.94817	1.0338	1.0778	1.128
1.0235e-05	5.8824e-07	0.94795	1.033	1.0771	1.1279
1.0314e-05	5.8824e-07	0.9474	1.0329	1.0772	1.1276
1.0392e-05	5.8824e-07	0.9464	1.0331	1.0777	1.1279
1.0471e-05	5.8824e-07	0.94568	1.0339	1.0783	1.1284
1.0549e-05	5.8824e-07	0.94531	1.035	1.0789	1.1288
1.0627e-05	5.8824e-07	0.94566	1.0364	1.079	1.1291
1.0706e-05	5.8824e-07	0.94624	1.0369	1.0797	1.1298
1.0784e-05	5.8824e-07	0.94761	1.0364	1.0808	1.1305
1.0863e-05	5.8824e-07	0.94812	1.0363	1.0809	1.1312
1.0941e-05	5.8824e-07	0.94709	1.0366	1.0814	1.1319
1.102e-05	5.8824e-07	0.94651	1.0363	1.0828	1.132
1.1098e-05	5.8824e-07	0.9472	1.0368	1.0836	1.1323
1.1176e-05	5.8824e-07	0.94851	1.0381	1.0849	1.1333
1.1255e-05	5.8824e-07	0.94955	1.0396	1.0859	1.1339
1.1333e-05	5.8824e-07	0.9513	1.0416	1.0858	1.1361
1.1412e-05	5.8824e-07	0.95211	1.0433	1.0864	1.1385
1.149e-05	5.8824e-07	0.95245	1.0431	1.0865	1.1406
1.1569e-05	5.8824e-07	0.95254	1.0433	1.0866	1.1424
1.1647e-05	5.8824e-07	0.95289	1.0435	1.0876	1.1433
1.1725e-05	5.8824e-07	0.95354	1.043	1.0884	1.1432
1.1804e-05	5.8824e-07	0.95441	1.0431	1.0884	1.1432
1.1882e-05	5.8824e-07	0.95472	1.043	1.0893	1.1433
1.1961e-05	5.8824e-07	0.95568	1.0432	1.0903	1.1431
1.2039e-05	5.8824e-07	0.95683	1.0435	1.0909	1.143
1.2118e-05	5.8824e-07	0.95747	1.0445	1.0912	1.1431
1.2196e-05	5.8824e-07	0.95816	1.0449	1.0914	1.1427
1.2275e-05	5.8824e-07	0.95835	1.0448	1.0919	1.1426
1.2353e-05	5.8824e-07	0.95796	1.0449	1.0914	1.1429
1.2431e-05	5.8824e-07	0.95771	1.0445	1.0905	1.1432
1.251e-05	5.8824e-07	0.95737	1.0441	1.0902	1.1442
1.2588e-05	5.8824e-07	0.95755	1.0444	1.091	1.1455
1.2667e-05	5.8824e-07	0.95848	1.0463	1.0912	1.1465
1.2745e-05	5.8824e-07	0.95898	1.0473	1.0908	1.1473
1.2824e-05	5.8824e-07	0.95995	1.0485	1.0898	1.1478
1.2902e-05	5.8824e-07	0.96203	1.0492	1.09	1.1477
1.298e-05	5.8824e-07	0.9634	1.05	1.0903	1.1469
1.3059e-05	5.8824e-07	0.96406	1.0504	1.0895	1.1464
1.3137e-05	5.8824e-07	0.96402	1.0508	1.0888	1.1463
1.3216e-05	5.8824e-07	0.96316	1.0506	1.088	1.1463
1.3294e-05	5.8824e-07	0.96274	1.049	1.0878	1.1462
1.3373e-05	5.8824e-07	0.96248	1.0478	1.0877	1.1463
1.3451e-05	5.8824e-07	0.96193	1.0471	1.0888	1.1473
1.3529e-05	5.8824e-07	0.96147	1.0471	1.0908	1.1487
1.3608e-05	5.8824e-07	0.95991	1.0484	1.0926	1.1493
1.3686e-05	5.8824e-07	0.95887	1.0497	1.0937	1.1489
1.3765e-05	5.8824e-07	0.9583	1.0507	1.095	1.148
1.3843e-05	5.8824e-07	0.95819	1.0503	1.0952	1.1478
1.3922e-05	5.8824e-07	0.95812	1.0505	1.0949	1.1471
1.4e-05	5.8824e-07	0.95827	1.0519	1.0958	1.1471
1.4078e-05	5.8824e-07	0.95884	1.0531	1.0964	1.1475
1.4157e-05	5.8824e-07	0.95919	1.0534	1.0965	1.1476
1.4235e-05	5.8824e-07	0.95857	1.0518	1.0961	1.1468
1.4314e-05	5.8824e-07	0.95896	1.0508	1.0955	1.1466
1.4392e-05	5.8824e-07	0.96005	1.0503	1.0957	1.1463
1.4471e-05	5.8824e-07	0.96109	1.0497	1.0955	1.1465
1.4549e-05	5.8824e-07	0.96148	1.0491	1.0949	1.1456
1.4627e-05	5.8824e-07	0.96122	1.0492	1.0937	1.1452
1.4706e-05	5.8824e-07	0.96056	1.0496	1.0924	1.1451
1.4784e-05	5.8824e-07	0.96011	1.0498	1.0914	1.146
1.4863e-05	5.8824e-07	0.95941	1.05	1.0905	1.1466
1.4941e-05	5.8824e-07	0.95937	1.0503	1.0906	1.1463
1.502e-05	5.8824e-07	0.95979	1.0505	1.0916	1.1459
1.5098e-05	5.8824e-07	0.95986	1.0505	1.0915	1.1463
1.5176e-05	5.8824e-07	0.96032	1.0514	1.0918	1.1468
1.5255e-05	5.8824e-07	0.96009	1.0524	1.0919	1.1462
1.5333e-05	5.8824e-07	0.95967	1.0529	1.0931	1.1461
1.5412e-05	5.8824e-07	0.95975	1.0536	1.0941	1.1462
1.549e-05	5.8824e-07	0.95934	1.0546	1.0944	1.1461
1.5569e-05	5.8824e-07	0.96014	1.0546	1.0942	1.1469
1.5647e-05	5.8824e-07	0.96107	1.0529	1.0937	1.1474
1.5725e-05	5.8824e-07	0.96081	1.0515	1.0935	1.147
1.5804e-05	5.8824e-07	0.95976	1.0496	1.0944	1.1459
1.5882e-05	5.8824e-07	0.95788	1.048	1.0946	1.1454
1.5961e-05	5.8824e-07	0.95698	1.0474	1.0941	1.1447
1.6039e-05	5.8824e-07	0.95678	1.0462	1.0941	1.1434
[truncated: 63,539 more rows]

## Sheet: Figure 3
Figure 3a							Figure 3b							Figure 3c											Figure 3d			Figure 3e							Figure 3f											Figure 3g			Figure 3h
X	Y	Potential (0.625 μm)	Potential (1.25 μm)	Potential (2.5 μm)	Potential (5 μm)		X	Y	Potential (0.625 μm)	Potential (1.25 μm)	Potential (2.5 μm)	Potential (5 μm)		Time	Id (0 μm)	Time	Id (0.625 μm)	Time	Id (1.25 μm)	Time	Id (2.5 μm)	Time	Id (5 μm)		length	Id		Vd	Id (0 μm)	Id (0.625 μm)	Id (1.25 μm)	Id (2.5 μm)	Id (5 μm)		Time	Id (0 μm)	Time	Id (0.625 μm)	Time	Id (1.25 μm)	Time	Id (2.5 μm)	Time	Id (5 μm)		Width	Id		Vd
m	m	V	V	V	V		m	m	V	V	V	V		s	μA	s	μA	s	μA	s	μA	s	μA		μm	μA		V	μA	μA	μA	μA	μA		s	μA	s	μA	s	μA	s	μA	s	μA		μm	μA		V
3.9216e-08	3.9216e-08	0.93068	0.93282	0.95368	0.96132		3.9216e-08	3.9216e-08	0.93068	0.93282	0.95368	0.96132		0.009	138.818	5.019	143.952	10.029	153.177	15.039	190.43	20.049	306.089		0	138.038		0	0.00784	0.000282586	-0.00115	0.000405312	0.00211		0.009	137.694	5.019	185.243	10.029	214.733	15.039	255.139	20.049	311.353		0	137.721		0
1.1765e-07	3.9216e-08	0.93133	0.93386	0.95591	0.96458		1.1765e-07	3.9216e-08	0.93133	0.93386	0.95591	0.96458		0.019	139.475	5.029	142.879	10.039	153.933	15.049	191.825	20.059	306.332		0.625	142.916		0.2	0.31301	0.31659	0.33647	0.38559	0.61802		0.019	138.022	5.029	185.675	10.039	215.666	15.049	253.786	20.059	310.586		0.625	185.215		0.2
1.9608e-07	3.9216e-08	0.93182	0.9338	0.95873	0.96743		1.9608e-07	3.9216e-08	0.93182	0.9338	0.95873	0.96743		0.029	139.778	5.039	142.229	10.049	154.211	15.059	192.539	20.069	306.336		1.25	155.202		0.4	1.24353	1.24421	1.3116	1.54472	2.11623		0.029	138.037	5.039	185.559	10.049	215.489	15.059	252.594	20.069	310.246		1.25	214.689		0.4
2.7451e-07	3.9216e-08	0.93218	0.93474	0.96015	0.97023		2.7451e-07	3.9216e-08	0.93218	0.93474	0.96015	0.97023		0.039	139.595	5.049	141.575	10.059	154.624	15.069	192.838	20.079	305.424		2.5	192.279		0.6	2.82156	2.88172	3.05121	3.57553	5.03213		0.039	137.579	5.049	184.957	10.059	213.342	15.069	251.554	20.079	310.565		2.5	253.279		0.6
3.5294e-07	3.9216e-08	0.93322	0.93695	0.96052	0.97253		3.5294e-07	3.9216e-08	0.93322	0.93695	0.96052	0.97253		0.049	139.51	5.059	141.982	10.069	153.908	15.079	190.141	20.089	307.1		5	306.949		0.8	5.31179	5.41416	5.74907	6.74863	9.72654		0.049	136.929	5.059	183.428	10.069	213.473	15.079	251.452	20.089	311.1		5	309.843		0.8
4.3137e-07	3.9216e-08	0.93468	0.9391	0.96163	0.97495		4.3137e-07	3.9216e-08	0.93468	0.9391	0.96163	0.97495		0.059	139.298	5.069	143.106	10.079	154.432	15.089	190.238	20.099	307.332					1	8.70848	8.90765	9.45259	11.1538	16.2497		0.059	136.806	5.069	182.386	10.079	213.781	15.089	252.76	20.099	311.148					1
5.098e-07	3.9216e-08	0.93519	0.94089	0.96371	0.97715		5.098e-07	3.9216e-08	0.93519	0.94089	0.96371	0.97715		0.069	138.432	5.079	142.789	10.089	154.458	15.099	190.647	20.109	306.277					1.2	12.7698	13.0818	13.8931	16.4608	24.1442		0.069	137.489	5.079	181.021	10.089	215.227	15.099	253.069	20.109	310.685					1.2
5.8824e-07	3.9216e-08	0.93496	0.94216	0.96551	0.97912		5.8824e-07	3.9216e-08	0.93496	0.94216	0.96551	0.97912		0.079	138.205	5.089	143.463	10.099	153.608	15.109	193.621	20.119	305.837					1.4	17.4322	17.8247	18.9546	22.5458	33.3142		0.079	138.094	5.089	182.22	10.099	215.135	15.109	253.104	20.119	309.98					1.4
6.6667e-07	3.9216e-08	0.93431	0.94334	0.96738	0.98013		6.6667e-07	3.9216e-08	0.93431	0.94334	0.96738	0.98013		0.089	137.707	5.099	144.05	10.109	153.763	15.119	192.059	20.129	306.842					1.6	22.4652	23.1296	24.5856	29.2838	43.5945		0.089	137.474	5.099	183.882	10.109	215.556	15.119	253.419	20.129	309.314					1.6
7.451e-07	3.9216e-08	0.93356	0.94311	0.96857	0.98058		7.451e-07	3.9216e-08	0.93356	0.94311	0.96857	0.98058		0.099	137.855	5.109	144.493	10.119	155.952	15.129	193.242	20.139	306.998					1.8	28.0009	28.7822	30.7134	36.717	54.9141		0.099	136.965	5.109	185.355	10.119	215.7	15.129	252.873	20.139	313.036					1.8
8.2353e-07	3.9216e-08	0.9324	0.94321	0.96905	0.98125		8.2353e-07	3.9216e-08	0.9324	0.94321	0.96905	0.98125		0.109	137.518	5.119	144.252	10.129	156.418	15.139	192.219	20.149	306.823					2	33.8383	34.8938	37.2317	44.614	67.1256		0.109	137.582	5.119	184.647	10.129	215.328	15.139	250.192	20.149	313.887					2
9.0196e-07	3.9216e-08	0.93214	0.94443	0.96947	0.98176		9.0196e-07	3.9216e-08	0.93214	0.94443	0.96947	0.98176		0.119	137.74	5.129	143.591	10.139	156.336	15.149	192.244	20.159	307.295					2.2	39.9988	41.2739	44.0579	53.0095	80.2004		0.119	138.402	5.129	184.7	10.139	214.824	15.149	247.748	20.159	312.806					2.2
9.8039e-07	3.9216e-08	0.93289	0.94655	0.97057	0.98297		9.8039e-07	3.9216e-08	0.93289	0.94655	0.97057	0.98297		0.129	137.639	5.139	143.071	10.149	155.423	15.159	190.984	20.169	307.177					2.4	46.4676	47.9137	51.1956	61.7278	93.9693		0.129	138.473	5.139	185.156	10.149	214.069	15.159	249.249	20.169	309.749					2.4
1.0588e-06	3.9216e-08	0.93381	0.94696	0.97158	0.98493		1.0588e-06	3.9216e-08	0.93381	0.94696	0.97158	0.98493		0.139	135.932	5.149	142.619	10.159	155.202	15.169	191.181	20.179	307.5					2.6	53.0803	54.859	58.5943	70.9453	108.253		0.139	138.307	5.149	185.653	10.159	213.468	15.169	252.406	20.179	310.623					2.6
1.1373e-06	3.9216e-08	0.93448	0.94709	0.97172	0.98639		1.1373e-06	3.9216e-08	0.93448	0.94709	0.97172	0.98639		0.149	136.006	5.159	144.975	10.169	153.686	15.179	191.791	20.189	306.266					2.8	59.8904	61.9859	66.2397	80.3414	123.154		0.149	136.807	5.159	185.894	10.169	212.29	15.179	254.37	20.189	310.373					2.8
1.2157e-06	3.9216e-08	0.93349	0.9462	0.97262	0.98787		1.2157e-06	3.9216e-08	0.93349	0.9462	0.97262	0.98787		0.159	135.727	5.169	144.868	10.179	153.873	15.189	192.065	20.199	305.586					3	66.7376	69.163	73.9473	89.9794	138.38		0.159	136.557	5.169	185.744	10.179	212.602	15.189	254.127	20.199	310.145					3
1.2941e-06	3.9216e-08	0.93331	0.94515	0.9745	0.99019		1.2941e-06	3.9216e-08	0.93331	0.94515	0.9745	0.99019		0.169	137.274	5.179	143.9	10.189	153.765	15.199	192.014	20.209	305.65					3.2	73.8034	76.4153	81.8222	99.7411	154.084		0.169	137.091	5.179	186.071	10.189	211.981	15.199	252.367	20.209	310.075					3.2
1.3725e-06	3.9216e-08	0.93455	0.94437	0.97569	0.99184		1.3725e-06	3.9216e-08	0.93455	0.94437	0.97569	0.99184		0.179	138.815	5.189	142.264	10.199	155.704	15.209	192.101	20.219	307.443					3.4	80.8713	83.735	89.826	109.602	170.027		0.179	138.295	5.189	185.072	10.199	214.28	15.209	250.499	20.219	310.298					3.4
1.451e-06	3.9216e-08	0.9353	0.9436	0.97681	0.99304		1.451e-06	3.9216e-08	0.9353	0.9436	0.97681	0.99304		0.189	140.473	5.199	143.394	10.209	155.608	15.219	192.579	20.229	307.371					3.6	88.0723	91.1257	97.8905	119.712	186.323		0.189	137.753	5.199	184.093	10.209	215.365	15.219	250.601	20.229	310.2					3.6
1.5294e-06	3.9216e-08	0.93563	0.94407	0.97772	0.99436		1.5294e-06	3.9216e-08	0.93563	0.94407	0.97772	0.99436		0.199	140.64	5.209	143.144	10.219	156.878	15.229	192.987	20.239	308.128					3.8	95.2327	98.5854	105.976	129.782	203.006		0.199	136.931	5.209	183.712	10.219	215.844	15.229	252.607	20.239	309.837					3.8
1.6078e-06	3.9216e-08	0.93598	0.94601	0.97941	0.99598		1.6078e-06	3.9216e-08	0.93598	0.94601	0.97941	0.99598		0.209	139.721	5.219	142.89	10.229	156.153	15.239	193.228	20.249	307.568					4	102.412	106.044	114.065	140.182	219.853		0.209	137.039	5.219	183.945	10.229	214.149	15.239	252.736	20.249	309.582					4
1.6863e-06	3.9216e-08	0.93753	0.94819	0.98203	0.99726		1.6863e-06	3.9216e-08	0.93753	0.94819	0.98203	0.99726		0.219	139.822	5.229	142.93	10.239	156.077	15.249	193.34	20.259	305.989					4.2	109.664	113.557	122.272	150.521	236.984		0.219	137.47	5.229	183.806	10.239	214.619	15.249	252.861	20.259	309.73					4.2
1.7647e-06	3.9216e-08	0.93934	0.94933	0.98411	0.99874		1.7647e-06	3.9216e-08	0.93934	0.94933	0.98411	0.99874		0.229	139.338	5.239	142.891	10.249	155.214	15.259	193.596	20.269	306.357					4.4	116.753	121.055	130.367	160.933	254.133		0.229	138.014	5.239	183.998	10.249	214.997	15.259	252.875	20.269	309.66					4.4
1.8431e-06	3.9216e-08	0.94105	0.95013	0.98656	1.0004		1.8431e-06	3.9216e-08	0.94105	0.95013	0.98656	1.0004		0.239	138.292	5.249	142.785	10.259	155.875	15.269	193.768	20.279	307.244					4.6	123.931	128.578	138.621	171.228	271.385		0.239	136.908	5.249	185.283	10.259	214.908	15.269	252.97	20.279	310.134					4.6
1.9216e-06	3.9216e-08	0.94257	0.94954	0.98886	1.0031		1.9216e-06	3.9216e-08	0.94257	0.94954	0.98886	1.0031		0.249	137.89	5.259	142.919	10.269	156.266	15.279	193.696	20.289	307.752					4.8	131.094	135.924	146.657	181.548	288.836		0.249	137.679	5.259	186.79	10.269	215.089	15.279	253.286	20.289	308.833					4.8
2e-06	3.9216e-08	0.94473	0.95014	0.99173	1.0067		2e-06	3.9216e-08	0.94473	0.95014	0.99173	1.0067		0.259	137.899	5.269	142.871	10.279	154.624	15.289	193.444	20.299	306.431					5	138.114	143.203	154.842	192.091	306.614		0.259	138.192	5.269	187.47	10.279	214.797	15.289	253.802	20.299	307.174					5
2.0784e-06	3.9216e-08	0.94743	0.95255	0.99326	1.0091		2.0784e-06	3.9216e-08	0.94743	0.95255	0.99326	1.0091		0.269	137.884	5.279	143.758	10.289	154.031	15.299	193.655	20.309	307.126					5.2	145.133	150.483	162.825	202.522	324.211		0.269	138.647	5.279	186.198	10.289	215.249	15.299	254.344	20.309	307.235					5.2
2.1569e-06	3.9216e-08	0.94966	0.95503	0.99501	1.0116		2.1569e-06	3.9216e-08	0.94966	0.95503	0.99501	1.0116		0.279	136.825	5.289	143.193	10.299	154.292	15.309	193.614	20.319	307.191					5.4	152.188	157.829	170.792	212.829	342.016		0.279	137.822	5.289	184.902	10.299	214.77	15.309	254.58	20.319	307.937					5.4
2.2353e-06	3.9216e-08	0.95164	0.95701	0.9971	1.0141		2.2353e-06	3.9216e-08	0.95164	0.95701	0.9971	1.0141		0.289	137.33	5.299	142.419	10.309	157.292	15.319	193.665	20.329	307.341					5.6	158.827	164.85	178.722	222.988	359.984		0.289	138.675	5.299	184.397	10.309	215.644	15.319	254.323	20.329	308.056					5.6
2.3137e-06	3.9216e-08	0.95391	0.95826	1.0003	1.0155		2.3137e-06	3.9216e-08	0.95391	0.95826	1.0003	1.0155		0.299	136.214	5.309	142.019	10.319	158.219	15.329	192.695	20.339	307.32					5.8	165.471	171.892	186.444	233.475	377.711		0.299	137.862	5.309	184.569	10.319	214.993	15.329	254.201	20.339	307.611					5.8
2.3922e-06	3.9216e-08	0.95537	0.96004	1.0028	1.017		2.3922e-06	3.9216e-08	0.95537	0.96004	1.0028	1.017		0.309	134.647	5.319	142.939	10.329	157.44	15.339	191.602	20.349	307.764					6	171.862	178.944	193.927	243.69	395.265		0.309	137.147	5.319	185.011	10.329	215.93	15.339	254.597	20.349	309.403					6
2.4706e-06	3.9216e-08	0.95618	0.96357	1.0034	1.019		2.4706e-06	3.9216e-08	0.95618	0.96357	1.0034	1.019		0.319	135.576	5.329	143.503	10.339	156.485	15.349	190.696	20.359	307.834					6.2	178.101	185.57	201.463	253.701	413.388		0.319	136.905	5.329	185.537	10.339	215.525	15.349	255.007	20.359	309.018					6.2
2.549e-06	3.9216e-08	0.95622	0.96675	1.0042	1.0202		2.549e-06	3.9216e-08	0.95622	0.96675	1.0042	1.0202		0.329	136.389	5.339	143.509	10.349	156.575	15.359	191.238	20.369	307.999					6.4	184.349	191.977	208.935	263.588	432.003		0.329	138.383	5.339	185.82	10.349	216.181	15.359	254.697	20.369	309.423					6.4
2.6275e-06	3.9216e-08	0.95618	0.96863	1.0056	1.0218		2.6275e-06	3.9216e-08	0.95618	0.96863	1.0056	1.0218		0.339	137.485	5.349	144.097	10.359	156.603	15.369	190.9	20.379	307.827					6.6	190.291	198.304	215.949	273.104	450.049		0.339	138.682	5.349	185.707	10.359	215.239	15.369	254.152	20.379	308.794					6.6
2.7059e-06	3.9216e-08	0.9576	0.96953	1.0074	1.0231		2.7059e-06	3.9216e-08	0.9576	0.96953	1.0074	1.0231		0.349	135.736	5.359	143.936	10.369	154.844	15.379	190.875	20.389	307.981					6.8	195.887	204.154	222.831	282.831	467.094		0.349	137.692	5.359	185.695	10.369	214.788	15.379	253.723	20.389	309.722					6.8
2.7843e-06	3.9216e-08	0.95926	0.96946	1.0087	1.0237		2.7843e-06	3.9216e-08	0.95926	0.96946	1.0087	1.0237		0.359	137.119	5.369	143.913	10.379	153.831	15.389	190.348	20.399	307.693					7	201.375	210.025	229.52	292.397	485.563		0.359	137.091	5.369	185.637	10.379	214.264	15.389	253.78	20.399	309.713					7
2.8627e-06	3.9216e-08	0.96113	0.96982	1.0089	1.0246		2.8627e-06	3.9216e-08	0.96113	0.96982	1.0089	1.0246		0.369	136.115	5.379	143.898	10.389	153.759	15.399	189.611	20.409	308.393					7.2	206.461	215.561	235.88	301.697	503.79		0.369	137.437	5.379	185.541	10.389	214.611	15.399	253.783	20.409	310.702					7.2
2.9412e-06	3.9216e-08	0.96243	0.96966	1.0095	1.027		2.9412e-06	3.9216e-08	0.96243	0.96966	1.0095	1.027		0.379	138.189	5.389	144.371	10.399	155.099	15.409	188.575	20.419	307.132					7.4	211.153	220.575	242.336	310.75	519.765		0.379	138.197	5.389	185.193	10.399	214.736	15.409	252.929	20.419	311.113					7.4
3.0196e-06	3.9216e-08	0.96388	0.96962	1.0104	1.0297		3.0196e-06	3.9216e-08	0.96388	0.96962	1.0104	1.0297		0.389	136.792	5.399	142.857	10.409	154.121	15.419	187.458	20.429	307.416					7.6	215.33	225.391	247.988	319.748	536.862		0.389	136.213	5.399	185.632	10.409	214.675	15.419	252.992	20.429	311.188					7.6
3.098e-06	3.9216e-08	0.96552	0.97139	1.011	1.0319		3.098e-06	3.9216e-08	0.96552	0.97139	1.011	1.0319		0.399	138.103	5.409	142.096	10.419	153.2	15.429	186.848	20.439	306.407					7.8	219.235	230.105	253.73	328.251	554.27		0.399	136.076	5.409	185.6	10.419	215.407	15.429	252.674	20.439	310.733					7.8
3.1765e-06	3.9216e-08	0.96781	0.97363	1.0118	1.0324		3.1765e-06	3.9216e-08	0.96781	0.97363	1.0118	1.0324		0.409	138.588	5.419	142.153	10.429	154.143	15.439	185.105	20.449	306.679					8	223.111	234.065	258.664	336.142	571.556		0.409	136.473	5.419	182.916	10.429	216.292	15.439	252.324	20.449	310.315					8
3.2549e-06	3.9216e-08	0.97054	0.97606	1.0124	1.0331		3.2549e-06	3.9216e-08	0.97054	0.97606	1.0124	1.0331		0.419	140.119	5.429	143.273	10.439	154.692	15.449	186.927	20.459	305.961					8.2	226.621	237.75	263.352	344.225	588.144		0.419	137.994	5.429	181.62	10.439	215.733	15.449	251	20.459	310.397					8.2
3.3333e-06	3.9216e-08	0.9723	0.97778	1.0126	1.034		3.3333e-06	3.9216e-08	0.9723	0.97778	1.0126	1.034		0.429	138.587	5.439	142.878	10.449	153.875	15.459	189.476	20.469	307.218					8.4	229.641	241.132	267.466	351.739	605.06		0.429	137.708	5.439	182.923	10.449	215.243	15.459	251.07	20.469	308.862					8.4
3.4118e-06	3.9216e-08	0.97219	0.9795	1.0135	1.0351		3.4118e-06	3.9216e-08	0.97219	0.9795	1.0135	1.0351		0.439	138.217	5.449	143.427	10.459	154.668	15.469	191.996	20.479	306.713					8.6	232.716	244.285	271.692	358.932	621.433		0.439	137.393	5.449	185.674	10.459	214.997	15.469	249.916	20.479	308.967					8.6
3.4902e-06	3.9216e-08	0.97262	0.97988	1.0145	1.0346		3.4902e-06	3.9216e-08	0.97262	0.97988	1.0145	1.0346		0.449	137.554	5.459	143.575	10.469	154.656	15.479	191.218	20.489	306.618					8.8	235.469	247.6	275.268	366.1	638.21		0.449	136.499	5.459	185.606	10.469	215.432	15.479	251.036	20.489	309.751					8.8
3.5686e-06	3.9216e-08	0.97258	0.98056	1.0153	1.0344		3.5686e-06	3.9216e-08	0.97258	0.98056	1.0153	1.0344		0.459	137.56	5.469	143.416	10.479	153.642	15.489	192.036	20.499	306.95					9	238.045	250.312	278.85	372.57	654.41		0.459	136.999	5.469	185.291	10.479	214.949	15.489	251.621	20.499	311.163					9
3.6471e-06	3.9216e-08	0.97262	0.98174	1.0167	1.0347		3.6471e-06	3.9216e-08	0.97262	0.98174	1.0167	1.0347		0.469	137.052	5.479	142.826	10.489	153.619	15.499	192.328	20.509	307.638					9.2	240.141	253.085	282.171	378.484	671.499		0.469	138.286	5.479	184.599	10.489	214.209	15.499	254.431	20.509	310.53					9.2
3.7255e-06	3.9216e-08	0.9724	0.98171	1.0166	1.0349		3.7255e-06	3.9216e-08	0.9724	0.98171	1.0166	1.0349		0.479	137.333	5.489	142.388	10.499	155.483	15.509	192.646	20.519	307.403					9.4	242.405	255.975	285.337	384.12	687.181		0.479	138.197	5.489	184.912	10.499	214.417	15.509	256.172	20.519	310.61					9.4
3.8039e-06	3.9216e-08	0.97221	0.98102	1.0163	1.0344		3.8039e-06	3.9216e-08	0.97221	0.98102	1.0163	1.0344		0.489	137.564	5.499	143.25	10.509	155.209	15.519	191.991	20.529	307.488					9.6	244.778	258.241	288.105	389.49	702.38		0.489	138.612	5.499	185.111	10.509	214.117	15.519	255.876	20.529	310.509					9.6
3.8824e-06	3.9216e-08	0.97329	0.98197	1.0166	1.0347		3.8824e-06	3.9216e-08	0.97329	0.98197	1.0166	1.0347		0.499	137.952	5.509	143.683	10.519	155.188	15.529	192.331	20.539	307.772					9.8	246.928	260.284	291.271	394.539	717.484		0.499	138.06	5.509	185.229	10.519	213.957	15.529	254.243	20.539	310.588					9.8
3.9608e-06	3.9216e-08	0.97323	0.98358	1.0178	1.0356		3.9608e-06	3.9216e-08	0.97323	0.98358	1.0178	1.0356		0.509	138.666	5.519	142.859	10.529	154.681	15.539	192.694	20.549	307.747					10	248.792	262.256	293.778	399.322	731.623		0.509	137.21	5.519	185.385	10.529	213.691	15.539	251.334	20.549	310.181					10
4.0392e-06	3.9216e-08	0.97304	0.98487	1.0182	1.0359		4.0392e-06	3.9216e-08	0.97304	0.98487	1.0182	1.0359		0.519	138.884	5.529	141.731	10.539	155.923	15.549	193.348	20.559	307.239					10.2	251.105	264.122	296.114	403.61	746.891		0.519	136.508	5.529	185.795	10.539	214.722	15.549	252.135	20.559	309.947					10.2
4.1176e-06	3.9216e-08	0.97408	0.98458	1.0176	1.0368		4.1176e-06	3.9216e-08	0.97408	0.98458	1.0176	1.0368		0.529	139.608	5.539	143.342	10.549	156.148	15.559	193.528	20.569	307.325					10.4	252.752	266.033	298.562	407.936	759.554		0.529	137.796	5.539	186.257	10.549	214.875	15.559	251.896	20.569	310.336					10.4
4.1961e-06	3.9216e-08	0.97582	0.98409	1.0173	1.038		4.1961e-06	3.9216e-08	0.97582	0.98409	1.0173	1.038		0.539	136.886	5.549	144.647	10.559	156.132	15.569	193.566	20.579	307.101					10.6	254.126	268	300.441	412.008	773.942		0.539	136.827	5.549	186.962	10.559	214.986	15.569	253.777	20.579	309.002					10.6
4.2745e-06	3.9216e-08	0.97641	0.98485	1.0178	1.0397		4.2745e-06	3.9216e-08	0.97641	0.98485	1.0178	1.0397		0.549	136.671	5.559	143.933	10.569	155.167	15.579	194.057	20.589	307.909					10.8	255.609	269.592	302.634	415.889	787.615		0.549	137.03	5.559	186.236	10.569	215.438	15.579	252.198	20.589	308.46					10.8
4.3529e-06	3.9216e-08	0.97721	0.98653	1.0198	1.0421		4.3529e-06	3.9216e-08	0.97721	0.98653	1.0198	1.0421		0.559	134.669	5.569	142.773	10.579	155.586	15.589	193.493	20.599	306.822					11	256.8	271.321	305.257	419.368	800.329		0.559	137.587	5.569	185.7	10.579	215.358	15.589	252.32	20.599	308.784					11
4.4314e-06	3.9216e-08	0.97856	0.98784	1.0212	1.0442		4.4314e-06	3.9216e-08	0.97856	0.98784	1.0212	1.0442		0.569	136.262	5.579	143.271	10.589	157.217	15.599	193.552	20.609	307.387					11.2	258.417	273.08	307.184	423.02	812.337		0.569	138.418	5.579	184.729	10.589	215.666	15.599	252.248	20.609	310.347					11.2
4.5098e-06	3.9216e-08	0.98037	0.98884	1.0231	1.0452		4.5098e-06	3.9216e-08	0.98037	0.98884	1.0231	1.0452		0.579	137.332	5.589	142.692	10.599	155.121	15.609	193.202	20.619	306.166					11.4	259.381	274.261	309.073	425.195	823.016		0.579	137.423	5.589	184.481	10.599	215.22	15.609	252.733	20.619	309.88					11.4
4.5882e-06	3.9216e-08	0.98185	0.99055	1.0241	1.0466		4.5882e-06	3.9216e-08	0.98185	0.99055	1.0241	1.0466		0.589	139.775	5.599	142.215	10.609	153.558	15.619	193.771	20.629	306.504					11.6	260.033	275.417	310.542	428.86	835.119		0.589	138.732	5.599	183.348	10.609	215.262	15.619	252.935	20.629	309.727					11.6
4.6667e-06	3.9216e-08	0.98345	0.99238	1.026	1.0491		4.6667e-06	3.9216e-08	0.98345	0.99238	1.026	1.0491		0.599	138	5.609	142.533	10.619	153.155	15.629	192.065	20.639	305.81					11.8	261.116	275.903	312.208	431.183	845.254		0.599	138.289	5.609	184.058	10.619	214.835	15.629	253.315	20.639	309.914					11.8
4.7451e-06	3.9216e-08	0.98516	0.99424	1.0282	1.0511		4.7451e-06	3.9216e-08	0.98516	0.99424	1.0282	1.0511		0.609	137.738	5.619	143.823	10.629	155.167	15.639	192.147	20.649	306.894					12	261.749	276.76	313.405	434.261	854.64		0.609	137.301	5.619	185.232	10.629	215.2	15.639	253.156	20.649	309.159					12
4.8235e-06	3.9216e-08	0.98584	0.99536	1.0302	1.052		4.8235e-06	3.9216e-08	0.98584	0.99536	1.0302	1.052		0.619	137.865	5.629	143.963	10.639	155.241	15.649	191.494	20.659	307.098					12.2	262.144	277.298	314.172	437.561	863.921		0.619	136.55	5.629	185.019	10.639	215.735	15.649	256.389	20.659	307.397					12.2
4.902e-06	3.9216e-08	0.98582	0.99584	1.0314	1.0517		4.902e-06	3.9216e-08	0.98582	0.99584	1.0314	1.0517		0.629	138.598	5.639	142.945	10.649	156.406	15.659	193.028	20.669	307.494					12.4	262.673	278.504	314.901	440.236	874.333		0.629	138.003	5.639	182.299	10.649	215.891	15.659	258.034	20.669	306.935					12.4
4.9804e-06	3.9216e-08	0.98659	0.9959	1.0322	1.0527		4.9804e-06	3.9216e-08	0.98659	0.9959	1.0322	1.0527		0.639	138.2	5.649	141.982	10.659	154.825	15.669	192.357	20.679	307.542					12.6	263.093	278.93	316.38	442.566	883.477		0.639	137.544	5.649	182.128	10.659	215.943	15.669	257.128	20.679	306.754					12.6
5.0588e-06	3.9216e-08	0.98828	0.99618	1.0333	1.054		5.0588e-06	3.9216e-08	0.98828	0.99618	1.0333	1.054		0.649	138.223	5.659	142.913	10.669	153.815	15.679	193.566	20.689	307.6					12.8	263.612	280.045	317.28	445.199	890.895		0.649	135.802	5.659	183.353	10.669	215.498	15.679	253.314	20.689	308.458					12.8
5.1373e-06	3.9216e-08	0.98979	0.99652	1.034	1.0544		5.1373e-06	3.9216e-08	0.98979	0.99652	1.034	1.0544		0.659	137.719	5.669	143.974	10.679	154.616	15.689	192.223	20.699	307.515					13	264.275	280.481	317.748	447.108	900.151		0.659	135.813	5.669	184.965	10.679	215.111	15.689	253.203	20.699	311.579					13
5.2157e-06	3.9216e-08	0.9908	0.99797	1.034	1.0548		5.2157e-06	3.9216e-08	0.9908	0.99797	1.034	1.0548		0.669	136.965	5.679	143.73	10.689	154.47	15.699	193.913	20.709	307.745					13.2	264.769	280.765	318.914	449.185	908.104		0.669	137.515	5.679	184.681	10.689	214.218	15.699	254.098	20.709	312.414					13.2
5.2941e-06	3.9216e-08	0.99203	0.9983	1.034	1.0543		5.2941e-06	3.9216e-08	0.99203	0.9983	1.034	1.0543		0.679	137.086	5.689	142.763	10.699	152.278	15.709	192.835	20.719	307.257					13.4	265.13	280.877	319.515	451.329	915.212		0.679	138.578	5.689	185.023	10.699	215.518	15.709	254.819	20.719	311.135					13.4
5.3725e-06	3.9216e-08	0.99303	0.99859	1.0349	1.0539		5.3725e-06	3.9216e-08	0.99303	0.99859	1.0349	1.0539		0.689	135.972	5.699	142.64	10.709	152.59	15.719	195.151	20.729	307.559					13.6	265.777	281.399	319.802	452.676	922.035		0.689	136.125	5.699	184.906	10.709	216.279	15.719	254.929	20.729	309.352					13.6
5.451e-06	3.9216e-08	0.99289	0.99918	1.0356	1.0535		5.451e-06	3.9216e-08	0.99289	0.99918	1.0356	1.0535		0.699	137.168	5.709	143.373	10.719	155.839	15.729	193.048	20.739	307.044					13.8	265.733	281.419	320.606	455.278	928.091		0.699	136.079	5.709	185.178	10.719	215.99	15.729	254.896	20.739	309.445					13.8
5.5294e-06	3.9216e-08	0.99302	0.99929	1.0361	1.0526		5.5294e-06	3.9216e-08	0.99302	0.99929	1.0361	1.0526		0.709	135.747	5.719	144.149	10.729	156.529	15.739	191.488	20.749	306.482					14	266.059	282.443	321.074	456.408	935.13		0.709	137.511	5.719	185.461	10.729	214.453	15.739	254.341	20.749	308.675					14
5.6078e-06	3.9216e-08	0.99325	0.9986	1.0368	1.0523		5.6078e-06	3.9216e-08	0.99325	0.9986	1.0368	1.0523		0.719	137.9	5.729	142.794	10.739	157.021	15.749	190.162	20.759	305.869					14.2	266.381	283.082	322.054	457.891	942.117		0.719	139.004	5.729	185.32	10.739	214.474	15.749	253.699	20.759	309.091					14.2
5.6863e-06	3.9216e-08	0.99282	0.99815	1.0358	1.0518		5.6863e-06	3.9216e-08	0.99282	0.99815	1.0358	1.0518		0.729	139.449	5.739	141.628	10.749	156.409	15.759	191.989	20.769	304.759					14.4	266.638	283.396	322.49	458.664	947.456		0.729	137.665	5.739	185.62	10.749	214.23	15.759	253.026	20.769	309.207					14.4
5.7647e-06	3.9216e-08	0.99355	0.99699	1.0351	1.0512		5.7647e-06	3.9216e-08	0.99355	0.99699	1.0351	1.0512		0.739	141.591	5.749	142.096	10.759	154.804	15.769	192.099	20.779	305.546					14.6	267.206	283.832	322.362	459.696	954.366		0.739	136.72	5.749	185.742	10.759	214.816	15.769	253.298	20.779	308.674					14.6
5.8431e-06	3.9216e-08	0.99369	0.99496	1.0349	1.05		5.8431e-06	3.9216e-08	0.99369	0.99496	1.0349	1.05		0.749	140.494	5.759	143.101	10.769	153.85	15.779	191.191	20.789	306.488					14.8	267.651	283.908	323.043	460.326	960.456		0.749	136.979	5.759	185.929	10.769	214.055	15.779	252.346	20.789	309.213					14.8
5.9216e-06	3.9216e-08	0.9939	0.99328	1.0345	1.0478		5.9216e-06	3.9216e-08	0.9939	0.99328	1.0345	1.0478		0.759	139.777	5.769	142.713	10.779	154.798	15.789	191.561	20.799	307.601					15	267.977	284.552	323.267	461.377	964.338		0.759	137.479	5.769	185.789	10.779	214.434	15.789	252.56	20.799	310.109					15
6e-06	3.9216e-08	0.9943	0.99271	1.0337	1.0461		6e-06	3.9216e-08	0.9943	0.99271	1.0337	1.0461		0.769	139.25	5.779	143.064	10.789	154.667	15.799	191.428	20.809	306.577					15.2	267.972	284.304	323.661	461.908	970.307		0.769	138.848	5.779	184.117	10.789	214.124	15.799	251.595	20.809	311.138					15.2
6.0784e-06	3.9216e-08	0.9947	0.99175	1.0326	1.0439		6.0784e-06	3.9216e-08	0.9947	0.99175	1.0326	1.0439		0.779	138.663	5.789	143.997	10.799	154.027	15.809	191.588	20.819	306.911					15.4	268.16	284.4	323.805	462.242	974.861		0.779	138.338	5.789	183.221	10.799	216.062	15.809	252.603	20.819	310.996					15.4
6.1569e-06	3.9216e-08	0.99496	0.99032	1.031	1.0411		6.1569e-06	3.9216e-08	0.99496	0.99032	1.031	1.0411		0.789	137.771	5.799	142.476	10.809	154.576	15.819	191.998	20.829	306.965					15.6	268.091	284.557	324.06	464.065	979.77		0.789	138.642	5.799	183.875	10.809	214.82	15.819	252.805	20.829	310.809					15.6
6.2353e-06	3.9216e-08	0.99455	0.98908	1.0293	1.0378		6.2353e-06	3.9216e-08	0.99455	0.98908	1.0293	1.0378		0.799	137.187	5.809	141.402	10.819	155.197	15.829	192.203	20.839	307.116					15.8	268.116	284.927	324.88	464.151	985.023		0.799	138.408	5.809	185.54	10.819	214.926	15.829	253.725	20.839	310.922					15.8
6.3137e-06	3.9216e-08	0.99464	0.98929	1.0284	1.0357		6.3137e-06	3.9216e-08	0.99464	0.98929	1.0284	1.0357		0.809	136.945	5.819	141.632	10.829	154.983	15.839	192.229	20.849	307.502					16	268.338	285.297	324.837	465.165	988.215		0.809	138.99	5.819	186.526	10.829	214.229	15.839	255.038	20.849	310.692					16
6.3922e-06	3.9216e-08	0.99565	0.98937	1.027	1.0345		6.3922e-06	3.9216e-08	0.99565	0.98937	1.027	1.0345		0.819	137.012	5.829	143.086	10.839	155.163	15.849	192.477	20.859	307.646					16.2	268.709	285.444	325.215	465.14	993.684		0.819	138.24	5.829	185.294	10.839	215.263	15.849	256.404	20.859	310.853					16.2
6.4706e-06	3.9216e-08	0.99573	0.98782	1.0258	1.0331		6.4706e-06	3.9216e-08	0.99573	0.98782	1.0258	1.0331		0.829	137.1	5.839	143.37	10.849	155.527	15.859	193.493	20.869	307.907					16.4	268.892	285.753	325.859	465.956	996.936		0.829	137.93	5.839	184.433	10.849	214.475	15.859	256.092	20.869	310.734					16.4
6.549e-06	3.9216e-08	0.99508	0.98616	1.0237	1.0328		6.549e-06	3.9216e-08	0.99508	0.98616	1.0237	1.0328		0.839	136.736	5.849	142.39	10.859	157.825	15.869	193.525	20.879	307.755					16.6	268.951	285.875	326.114	466.215	1002.68		0.839	136.7	5.849	184.217	10.859	214.687	15.869	255.656	20.879	310.74					16.6
6.6275e-06	3.9216e-08	0.99414	0.986	1.022	1.0317		6.6275e-06	3.9216e-08	0.99414	0.986	1.022	1.0317		0.849	137.204	5.859	141.216	10.869	158.724	15.879	194.915	20.889	307.737					16.8	269.381	285.637	325.694	466.191	1006.17		0.849	135.72	5.859	185.41	10.869	214.819	15.879	252.96	20.889	310.316					16.8
6.7059e-06	3.9216e-08	0.99276	0.98457	1.0194	1.03		6.7059e-06	3.9216e-08	0.99276	0.98457	1.0194	1.03		0.859	136.168	5.869	142.049	10.879	155.3	15.889	194.696	20.899	307.421					17	269.495	285.383	326.04	466.722	1009.52		0.859	135.729	5.869	184.899	10.879	215.096	15.889	251.716	20.899	310.63					17
6.7843e-06	3.9216e-08	0.98995	0.98152	1.0174	1.0275		6.7843e-06	3.9216e-08	0.98995	0.98152	1.0174	1.0275		0.869	136.568	5.879	144.572	10.889	152.178	15.899	194.451	20.909	308.287					17.2	269.604	285.495	325.609	467.371	1013.67		0.869	137.313	5.879	184.8	10.889	215.424	15.899	251.409	20.909	310.613					17.2
6.8627e-06	3.9216e-08	0.98641	0.97955	1.016	1.0252		6.8627e-06	3.9216e-08	0.98641	0.97955	1.016	1.0252		0.879	137.22	5.889	144.819	10.899	153.165	15.909	193.462	20.919	307.289					17.4	269.248	285.779	325.587	467.976	1016.88		0.879	138.413	5.889	185.117	10.899	215.431	15.909	253.244	20.919	310.701					17.4
6.9412e-06	3.9216e-08	0.98361	0.97893	1.0141	1.0232		6.9412e-06	3.9216e-08	0.98361	0.97893	1.0141	1.0232		0.889	139.533	5.899	142.927	10.909	156.131	15.919	194.036	20.929	305.521					17.6	269.376	285.748	326.428	468.483	1019.69		0.889	136.838	5.899	185.492	10.909	215.048	15.919	252.265	20.929	310.312					17.6
7.0196e-06	3.9216e-08	0.98264	0.97905	1.0119	1.0205		7.0196e-06	3.9216e-08	0.98264	0.97905	1.0119	1.0205		0.899	137.012	5.909	141.977	10.919	156.843	15.929	193.785	20.939	304.692					17.8	269.475	286.053	326.168	469.169	1024.15		0.899	135.717	5.909	185.731	10.919	214.761	15.929	252.713	20.939	309.432					17.8
7.098e-06	3.9216e-08	0.98254	0.97793	1.0091	1.0184		7.098e-06	3.9216e-08	0.98254	0.97793	1.0091	1.0184		0.909	136.991	5.919	143.591	10.929	157.068	15.939	193.943	20.949	305.805					18	269.485	286.61	326.354	468.934	1026.9		0.909	136.528	5.919	186.257	10.929	214.462	15.939	251.964	20.949	309.196					18
7.1765e-06	3.9216e-08	0.98204	0.97664	1.0061	1.0165		7.1765e-06	3.9216e-08	0.98204	0.97664	1.0061	1.0165		0.919	134.407	5.929	144.557	10.939	154.154	15.949	194.418	20.959	306.547					18.2	269.45	286.23	326.684	468.842	1029.61		0.919	138.346	5.929	186.025	10.939	213.8	15.949	251.588	20.959	309.632					18.2
7.2549e-06	3.9216e-08	0.98238	0.97536	1.0041	1.0143		7.2549e-06	3.9216e-08	0.98238	0.97536	1.0041	1.0143		0.929	137.13	5.939	143.707	10.949	152.81	15.959	193.686	20.969	306.7					18.4	269.549	286.134	326.646	469.571	1032.77		0.929	137.585	5.939	185.471	10.949	214.992	15.959	251.44	20.969	310.028					18.4
7.3333e-06	3.9216e-08	0.98203	0.97323	1.003	1.0131		7.3333e-06	3.9216e-08	0.98203	0.97323	1.003	1.0131		0.939	136.068	5.949	142.285	10.959	153.654	15.969	192.75	20.979	307.181					18.6	269.965	286.195	326.466	469.231	1034.67		0.939	137.201	5.949	184.661	10.959	215.086	15.969	252.737	20.979	309.42					18.6
7.4118e-06	3.9216e-08	0.98075	0.97142	1.0015	1.0121		7.4118e-06	3.9216e-08	0.98075	0.97142	1.0015	1.0121		0.949	138.957	5.959	142.733	10.969	155.83	15.979	192.638	20.989	307.211					18.8	270.044	286.742	326.434	469.812	1038.3		0.949	137.606	5.959	183.69	10.969	215.518	15.979	253.4	20.989	309.283					18.8
7.4902e-06	3.9216e-08	0.97948	0.96922	1.0006	1.0112		7.4902e-06	3.9216e-08	0.97948	0.96922	1.0006	1.0112		0.959	137.189	5.969	142.719	10.979	154.296	15.989	192.018	20.999	307.285					19	270.167	286.549	326.173	469.738	1040.8		0.959	137.396	5.969	184.104	10.979	214.546	15.989	254.045	20.999	309.564					19
7.5686e-06	3.9216e-08	0.97865	0.96715	0.99877	1.0103		7.5686e-06	3.9216e-08	0.97865	0.96715	0.99877	1.0103		0.969	139.067	5.979	143.377	10.989	154.048	15.999	192.553	21.009	307.401					19.2	269.89	286.808	326.519	469.929	1042.85		0.969	136.955	5.979	185.718	10.989	215.167	15.999	253.862	21.009	310.036					19.2
7.6471e-06	3.9216e-08	0.97796	0.96481	0.99776	1.01		7.6471e-06	3.9216e-08	0.97796	0.96481	0.99776	1.01		0.979	137.859	5.989	141.919	10.999	153.669	16.009	193.539	21.019	307.41					19.4	270.063	286.641	326.577	470.677	1044.34		0.979	137.075	5.989	187.085	10.999	214.305	16.009	254.028	21.019	309.963					19.4
7.7255e-06	3.9216e-08	0.97666	0.96252	0.99753	1.0099		7.7255e-06	3.9216e-08	0.97666	0.96252	0.99753	1.0099		0.989	137.638	5.999	141.63	11.009	153.463	16.019	192.701	21.029	307.535					19.6	270.335	286.925	326.732	470.844	1046.86		0.989	137.543	5.999	185.119	11.009	214.826	16.019	254.366	21.029	310.086					19.6
7.8039e-06	3.9216e-08	0.97614	0.96102	0.99819	1.0097		7.8039e-06	3.9216e-08	0.97614	0.96102	0.99819	1.0097		0.999	137.752	6.009	141.783	11.019	153.425	16.029	190.154	21.039	306.111					19.8	270.246	287.061	326.753	470.621	1049.13		0.999	137.555	6.009	184.108	11.019	215.168	16.029	254.19	21.039	310.891					19.8
7.8824e-06	3.9216e-08	0.97602	0.9604	0.99923	1.0092		7.8824e-06	3.9216e-08	0.97602	0.9604	0.99923	1.0092		1.009	137.51	6.019	142.523	11.029	155.303	16.039	190.179	21.049	306.123					20	270.325	286.798	327.37	471.11	1049.29		1.009	137.86	6.019	184.679	11.029	215.556	16.039	254.124	21.049	311.414					20
7.9608e-06	3.9216e-08	0.97623	0.96029	0.99897	1.0088		7.9608e-06	3.9216e-08	0.97623	0.96029	0.99897	1.0088		1.019	137.925	6.029	142.137	11.039	154.211	16.049	191.173	21.059	306.749												1.019	138.068	6.029	185.751	11.039	215.267	16.049	254.325	21.059	311.161
8.0392e-06	3.9216e-08	0.97583	0.95935	0.99852	1.0085		8.0392e-06	3.9216e-08	0.97583	0.95935	0.99852	1.0085		1.029	136.268	6.039	142.09	11.049	154.717	16.059	192.268	21.069	308.43												1.029	137.647	6.039	185.355	11.049	215.532	16.059	254.939	21.069	309.838
8.1176e-06	3.9216e-08	0.975	0.95812	0.99828	1.0074		8.1176e-06	3.9216e-08	0.975	0.95812	0.99828	1.0074		1.039	137.304	6.049	142.687	11.059	155.729	16.069	192.282	21.079	306.46												1.039	137.159	6.049	185.002	11.059	215.212	16.069	254.677	21.079	307.674
8.1961e-06	3.9216e-08	0.9744	0.95761	0.99779	1.0062		8.1961e-06	3.9216e-08	0.9744	0.95761	0.99779	1.0062		1.049	137.294	6.059	142.29	11.069	156.414	16.079	193.276	21.089	306.359												1.049	136.4	6.059	184.877	11.069	215.155	16.079	254.683	21.089	307.898
8.2745e-06	3.9216e-08	0.9757	0.95741	0.99861	1.0063		8.2745e-06	3.9216e-08	0.9757	0.95741	0.99861	1.0063		1.059	139.109	6.069	143.207	11.079	155.13	16.089	193.123	21.099	307.545												1.059	137.749	6.069	184.771	11.079	214.103	16.089	253.552	21.099	310.367
8.3529e-06	3.9216e-08	0.97689	0.95689	0.99899	1.007		8.3529e-06	3.9216e-08	0.97689	0.95689	0.99899	1.007		1.069	137.62	6.079	143.259	11.089	156.068	16.099	192.884	21.109	308.789												1.069	137.742	6.079	185.051	11.089	215.195	16.099	253.885	21.109	311.842
8.4314e-06	3.9216e-08	0.97732	0.95785	0.99842	1.0075		8.4314e-06	3.9216e-08	0.97732	0.95785	0.99842	1.0075		1.079	138.302	6.089	142.93	11.099	153.989	16.109	193.126	21.119	307.47												1.079	137.098	6.089	185.404	11.099	211.453	16.109	252.841	21.119	310.024
8.5098e-06	3.9216e-08	0.97792	0.95978	0.99765	1.0082		8.5098e-06	3.9216e-08	0.97792	0.95978	0.99765	1.0082		1.089	137.613	6.099	142.742	11.109	153.155	16.119	194.224	21.129	306.746												1.089	137.913	6.099	185.889	11.109	211.813	16.119	253.393	21.129	308.705
8.5882e-06	3.9216e-08	0.97859	0.96233	0.99778	1.0096		8.5882e-06	3.9216e-08	0.97859	0.96233	0.99778	1.0096		1.099	137.978	6.109	142.811	11.119	153.919	16.129	194.801	21.139	307.075												1.099	139.428	6.109	186.059	11.119	212.197	16.129	252.043	21.139	307.854
8.6667e-06	3.9216e-08	0.97904	0.96463	0.99974	1.0099		8.6667e-06	3.9216e-08	0.97904	0.96463	0.99974	1.0099		1.109	137.2	6.119	142.957	11.129	155.687	16.139	194.433	21.149	307.306												1.109	139.085	6.119	185.632	11.129	215.375	16.139	252.54	21.149	307.361
8.7451e-06	3.9216e-08	0.97998	0.96578	1.0012	1.0102		8.7451e-06	3.9216e-08	0.97998	0.96578	1.0012	1.0102		1.119	138.186	6.129	143.043	11.139	155.542	16.149	194.327	21.159	307.269												1.119	137.409	6.129	184.754	11.139	213.757	16.149	250.928	21.159	307.045
8.8235e-06	3.9216e-08	0.9809	0.9676	1.0024	1.0107		8.8235e-06	3.9216e-08	0.9809	0.9676	1.0024	1.0107		1.129	137.949	6.139	144.188	11.149	155.85	16.159	193.577	21.169	307.241												1.129	137.638	6.139	184.301	11.149	214.718	16.159	251.796	21.169	308.401
8.902e-06	3.9216e-08	0.98058	0.96996	1.0029	1.0104		8.902e-06	3.9216e-08	0.98058	0.96996	1.0029	1.0104		1.139	137.112	6.149	144.464	11.159	155.779	16.169	192.012	21.179	307.359												1.139	136.786	6.149	184.704	11.159	214.595	16.169	250.072	21.179	309.272
8.9804e-06	3.9216e-08	0.97931	0.97293	1.0043	1.0107		8.9804e-06	3.9216e-08	0.97931	0.97293	1.0043	1.0107		1.149	136.995	6.159	143.186	11.169	155.783	16.179	191.391	21.189	307.184												1.149	136.305	6.159	185.7	11.169	215.216	16.179	252.569	21.189	310.77
9.0588e-06	3.9216e-08	0.97817	0.97613	1.0051	1.0108		9.0588e-06	3.9216e-08	0.97817	0.97613	1.0051	1.0108		1.159	136.336	6.169	141.922	11.179	155.977	16.189	191.393	21.199	306.102												1.159	136.537	6.169	186.232	11.179	215.488	16.189	253.408	21.199	310.671
9.1373e-06	3.9216e-08	0.97733	0.97841	1.0068	1.0106		9.1373e-06	3.9216e-08	0.97733	0.97841	1.0068	1.0106		1.169	137.304	6.179	142.938	11.189	154.911	16.199	192.273	21.209	305.575												1.169	137.425	6.179	186.267	11.189	215.707	16.199	255.892	21.209	310.86
9.2157e-06	3.9216e-08	0.97817	0.97943	1.0077	1.0101		9.2157e-06	3.9216e-08	0.97817	0.97943	1.0077	1.0101		1.179	135.874	6.189	144.996	11.199	153.385	16.209	192.361	21.219	306.083												1.179	137.741	6.189	185.068	11.199	215.548	16.209	255.327	21.219	310.02
9.2941e-06	3.9216e-08	0.97882	0.98097	1.009	1.0096		9.2941e-06	3.9216e-08	0.97882	0.98097	1.009	1.0096		1.189	137.165	6.199	144.219	11.209	153.525	16.219	192.304	21.229	306.185												1.189	136.553	6.199	182.782	11.209	215.207	16.219	255.017	21.229	310.286
9.3725e-06	3.9216e-08	0.97905	0.982	1.0102	1.0091		9.3725e-06	3.9216e-08	0.97905	0.982	1.0102	1.0091		1.199	135.218	6.209	142.403	11.219	155.335	16.229	192.155	21.239	305.383												1.199	136.354	6.209	182.153	11.219	215.064	16.229	253.809	21.239	310.392
9.451e-06	3.9216e-08	0.97942	0.98305	1.0111	1.0088		9.451e-06	3.9216e-08	0.97942	0.98305	1.0111	1.0088		1.209	136.923	6.219	141.839	11.229	155.741	16.239	192.852	21.249	304.42												1.209	137.191	6.219	183.824	11.229	213.956	16.239	252.974	21.249	310.324
9.5294e-06	3.9216e-08	0.97995	0.98342	1.0116	1.0097		9.5294e-06	3.9216e-08	0.97995	0.98342	1.0116	1.0097		1.219	135.481	6.229	143.446	11.239	155.389	16.249	193.228	21.259	304.977												1.219	137.97	6.229	185.17	11.239	212.272	16.249	253.033	21.259	310.144
9.6078e-06	3.9216e-08	0.98066	0.98297	1.0124	1.0117		9.6078e-06	3.9216e-08	0.98066	0.98297	1.0124	1.0117		1.229	136.914	6.239	143.277	11.249	155.48	16.259	193.766	21.269	305.939												1.229	138.836	6.239	184.95	11.249	212.88	16.259	252.219	21.269	310.164
9.6863e-06	3.9216e-08	0.98088	0.9826	1.0136	1.0134		9.6863e-06	3.9216e-08	0.98088	0.9826	1.0136	1.0134		1.239	137.538	6.249	142.366	11.259	155.384	16.269	193.602	21.279	306.923												1.239	138.168	6.249	184.775	11.259	215.123	16.269	252.598	21.279	310.472
9.7647e-06	3.9216e-08	0.98156	0.98298	1.0147	1.0137		9.7647e-06	3.9216e-08	0.98156	0.98298	1.0147	1.0137		1.249	139.502	6.259	141.952	11.269	154.973	16.279	193.723	21.289	306.944												1.249	137.491	6.259	185.339	11.269	215.623	16.279	252.986	21.289	310.335
9.8431e-06	3.9216e-08	0.98193	0.98331	1.0149	1.0126		9.8431e-06	3.9216e-08	0.98193	0.98331	1.0149	1.0126		1.259	139.647	6.269	141.8	11.279	154.94	16.289	193.39	21.299	307.32												1.259	136.575	6.269	186.26	11.279	214.205	16.289	253.255	21.299	310.488
9.9216e-06	3.9216e-08	0.98176	0.98445	1.0145	1.0127		9.9216e-06	3.9216e-08	0.98176	0.98445	1.0145	1.0127		1.269	139.138	6.279	142.75	11.289	154.46	16.299	192.789	21.309	307.469												1.269	137.195	6.279	186.856	11.289	214.126	16.299	253.712	21.309	310.348
1e-05	3.9216e-08	0.98258	0.98518	1.015	1.0144		1e-05	3.9216e-08	0.98258	0.98518	1.015	1.0144		1.279	138.344	6.289	143.641	11.299	154.089	16.309	192.537	21.319	307.569												1.279	137.966	6.289	186.273	11.299	214.65	16.309	252.254	21.319	310.528
1.0078e-05	3.9216e-08	0.98355	0.98679	1.0155	1.0146		1.0078e-05	3.9216e-08	0.98355	0.98679	1.0155	1.0146		1.289	137.401	6.299	143.328	11.309	154.742	16.319	191.415	21.329	307.62												1.289	138.866	6.299	185.96	11.309	215.034	16.319	252.215	21.329	309.837
1.0157e-05	3.9216e-08	0.98387	0.98851	1.0159	1.015		1.0157e-05	3.9216e-08	0.98387	0.98851	1.0159	1.015		1.299	137.35	6.309	142.474	11.319	154.812	16.329	191.667	21.339	307.459												1.299	138.944	6.309	185.799	11.319	215.257	16.329	253.13	21.339	309.514
1.0235e-05	3.9216e-08	0.98434	0.98899	1.0168	1.0145		1.0235e-05	3.9216e-08	0.98434	0.98899	1.0168	1.0145		1.309	138.334	6.319	143.134	11.329	152.551	16.339	190.897	21.349	307.437												1.309	137.564	6.319	184.56	11.329	215.147	16.339	254.759	21.349	309.443
1.0314e-05	3.9216e-08	0.98508	0.98876	1.018	1.0149		1.0314e-05	3.9216e-08	0.98508	0.98876	1.018	1.0149		1.319	138.098	6.329	143.502	11.339	152.495	16.349	192.008	21.359	306.912												1.319	137.308	6.329	183.971	11.339	215.526	16.349	254.57	21.359	310.172
1.0392e-05	3.9216e-08	0.98675	0.98865	1.0182	1.016		1.0392e-05	3.9216e-08	0.98675	0.98865	1.0182	1.016		1.329	138.322	6.339	142.688	11.349	154.708	16.359	193.044	21.369	306.893												1.329	135.79	6.339	183.085	11.349	213.413	16.359	254.683	21.369	310.154
1.0471e-05	3.9216e-08	0.98726	0.98853	1.0194	1.0166		1.0471e-05	3.9216e-08	0.98726	0.98853	1.0194	1.0166		1.339	138.022	6.349	143.114	11.359	157.33	16.369	192.448	21.379	305.588												1.339	136.074	6.349	183.134	11.359	212.89	16.369	254.818	21.379	309.826
1.0549e-05	3.9216e-08	0.98654	0.98883	1.0205	1.0176		1.0549e-05	3.9216e-08	0.98654	0.98883	1.0205	1.0176		1.349	138.284	6.359	143.967	11.369	157.021	16.379	190.452	21.389	306.284												1.349	137.216	6.359	182.452	11.369	212.469	16.379	254.156	21.389	309.967
1.0627e-05	3.9216e-08	0.98513	0.98912	1.0218	1.018		1.0627e-05	3.9216e-08	0.98513	0.98912	1.0218	1.018		1.359	138.374	6.369	143.956	11.379	156.41	16.389	188.829	21.399	306.269												1.359	138.765	6.369	184.259	11.379	214.792	16.389	253.974	21.399	309.839
1.0706e-05	3.9216e-08	0.98449	0.98936	1.0234	1.0191		1.0706e-05	3.9216e-08	0.98449	0.98936	1.0234	1.0191		1.369	137.441	6.379	143.404	11.389	155.53	16.399	187.953	21.409	306.103												1.369	137.389	6.379	186.383	11.389	212.693	16.399	253.277	21.409	309.826
1.0784e-05	3.9216e-08	0.98415	0.98875	1.0253	1.0206		1.0784e-05	3.9216e-08	0.98415	0.98875	1.0253	1.0206		1.379	138.405	6.389	142.846	11.399	155.73	16.409	187.975	21.419	305.206												1.379	137.094	6.389	186.395	11.399	213.228	16.409	253.458	21.419	309.65
1.0863e-05	3.9216e-08	0.98518	0.98807	1.0263	1.0214		1.0863e-05	3.9216e-08	0.98518	0.98807	1.0263	1.0214		1.389	137.444	6.399	142.55	11.409	154.751	16.419	190.074	21.429	306.469												1.389	138.199	6.399	184.746	11.409	211.705	16.419	252.858	21.429	309.476
1.0941e-05	3.9216e-08	0.98642	0.98875	1.0265	1.022		1.0941e-05	3.9216e-08	0.98642	0.98875	1.0265	1.022		1.399	138.155	6.409	143.255	11.419	155.524	16.429	192.087	21.439	307.07												1.399	138.767	6.409	183.989	11.419	213.829	16.429	253.276	21.439	308.71
1.102e-05	3.9216e-08	0.98633	0.98979	1.0259	1.0217		1.102e-05	3.9216e-08	0.98633	0.98979	1.0259	1.0217		1.409	137.557	6.419	141.769	11.429	155.492	16.439	192.137	21.449	307.053												1.409	138.767	6.419	185.449	11.429	214.244	16.439	253.62	21.449	309.836
1.1098e-05	3.9216e-08	0.98501	0.99091	1.0261	1.0211		1.1098e-05	3.9216e-08	0.98501	0.99091	1.0261	1.0211		1.419	139.396	6.429	142.154	11.439	156.26	16.449	190.746	21.459	306.769												1.419	137.635	6.429	185.426	11.439	215.522	16.449	254.663	21.459	309.911
1.1176e-05	3.9216e-08	0.98485	0.99237	1.0264	1.0209		1.1176e-05	3.9216e-08	0.98485	0.99237	1.0264	1.0209		1.429	139.154	6.439	142.567	11.449	155.758	16.459	190.204	21.469	307.586												1.429	137.801	6.439	185.513	11.449	214.319	16.459	253.261	21.469	310.988
1.1255e-05	3.9216e-08	0.98639	0.99284	1.0267	1.0209		1.1255e-05	3.9216e-08	0.98639	0.99284	1.0267	1.0209		1.439	139.515	6.449	144.483	11.459	156.126	16.469	190.576	21.479	307.744												1.439	137.624	6.449	185.073	11.459	214.274	16.469	252.603	21.479	310.361
1.1333e-05	3.9216e-08	0.98689	0.99355	1.0271	1.0204		1.1333e-05	3.9216e-08	0.98689	0.99355	1.0271	1.0204		1.449	139.319	6.459	143.332	11.469	154.556	16.479	192.262	21.489	307.763												1.449	138.417	6.459	184.962	11.469	214.595	16.479	252.947	21.489	310.092
1.1412e-05	3.9216e-08	0.98679	0.99428	1.0282	1.0194		1.1412e-05	3.9216e-08	0.98679	0.99428	1.0282	1.0194		1.459	138.926	6.469	143.195	11.479	153.799	16.489	192.229	21.499	306.815												1.459	138.005	6.469	184.753	11.479	214.948	16.489	254.678	21.499	308.603
1.149e-05	3.9216e-08	0.98644	0.99501	1.0295	1.0186		1.149e-05	3.9216e-08	0.98644	0.99501	1.0295	1.0186		1.469	138.305	6.479	143.142	11.489	154.075	16.499	192.739	21.509	306.534												1.469	137.115	6.479	185.563	11.489	213.768	16.499	255.832	21.509	309.628
1.1569e-05	3.9216e-08	0.98524	0.99539	1.0306	1.0191		1.1569e-05	3.9216e-08	0.98524	0.99539	1.0306	1.0191		1.479	138.16	6.489	142.256	11.499	155.783	16.509	192.969	21.519	305.994												1.479	138.206	6.489	185.366	11.499	213.078	16.509	254.211	21.519	310.237
1.1647e-05	3.9216e-08	0.98491	0.99439	1.0308	1.0207		1.1647e-05	3.9216e-08	0.98491	0.99439	1.0308	1.0207		1.489	138.225	6.499	142.039	11.509	156.421	16.519	193.328	21.529	306.365												1.489	138.827	6.499	185.805	11.509	214.387	16.519	253.528	21.529	310.416
1.1725e-05	3.9216e-08	0.98595	0.99379	1.0305	1.0219		1.1725e-05	3.9216e-08	0.98595	0.99379	1.0305	1.0219		1.499	138.913	6.509	142.186	11.519	156.148	16.529	193.319	21.539	305.565												1.499	138.592	6.509	184.81	11.519	215.427	16.529	253.245	21.539	311.074
1.1804e-05	3.9216e-08	0.987	0.9942	1.0314	1.0224		1.1804e-05	3.9216e-08	0.987	0.9942	1.0314	1.0224		1.509	138.758	6.519	143.384	11.529	155.457	16.539	193.832	21.549	305.745												1.509	137.105	6.519	182.859	11.529	215.717	16.539	254.509	21.549	311.248
1.1882e-05	3.9216e-08	0.9881	0.99511	1.0322	1.0234		1.1882e-05	3.9216e-08	0.9881	0.99511	1.0322	1.0234		1.519	137.293	6.529	143.506	11.539	154.777	16.549	191.515	21.559	305.103												1.519	138.133	6.529	180.697	11.539	215.775	16.549	252.969	21.559	310.926
1.1961e-05	3.9216e-08	0.98798	0.99588	1.0337	1.0251		1.1961e-05	3.9216e-08	0.98798	0.99588	1.0337	1.0251		1.529	136.615	6.539	141.95	11.549	155.189	16.559	190.854	21.569	306.751												1.529	137.861	6.539	181.442	11.549	216.298	16.559	252.783	21.569	310.33
1.2039e-05	3.9216e-08	0.98748	0.99742	1.0352	1.0264		1.2039e-05	3.9216e-08	0.98748	0.99742	1.0352	1.0264		1.539	136.517	6.549	141.275	11.559	154.768	16.569	191.398	21.579	307.295												1.539	137.467	6.549	183.748	11.559	215.824	16.569	252.553	21.579	310.497
1.2118e-05	3.9216e-08	0.98755	0.99906	1.0361	1.0275		1.2118e-05	3.9216e-08	0.98755	0.99906	1.0361	1.0275		1.549	137.133	6.559	141.582	11.569	153.824	16.579	193.69	21.589	307.276												1.549	137.51	6.559	184.83	11.569	215.403	16.579	252.714	21.589	310.076
1.2196e-05	3.9216e-08	0.98952	1.0007	1.0367	1.0286		1.2196e-05	3.9216e-08	0.98952	1.0007	1.0367	1.0286		1.559	136.726	6.569	142.996	11.579	153.96	16.589	193.024	21.599	306.124												1.559	137.984	6.569	185.005	11.579	214.87	16.589	252.921	21.599	310.211
1.2275e-05	3.9216e-08	0.992	1.0026	1.0374	1.0298		1.2275e-05	3.9216e-08	0.992	1.0026	1.0374	1.0298		1.569	138.566	6.579	142.923	11.589	154.803	16.599	192.81	21.609	306.442												1.569	138.499	6.579	184.808	11.589	214.319	16.599	253.389	21.609	310.124
1.2353e-05	3.9216e-08	0.99357	1.0049	1.0387	1.0314		1.2353e-05	3.9216e-08	0.99357	1.0049	1.0387	1.0314		1.579	135.536	6.589	142.009	11.599	155.921	16.609	192.372	21.619	307.377												1.579	137.731	6.589	185.029	11.599	214.835	16.609	253.724	21.619	310.333
1.2431e-05	3.9216e-08	0.99548	1.007	1.0408	1.0336		1.2431e-05	3.9216e-08	0.99548	1.007	1.0408	1.0336		1.589	135.149	6.599	141.83	11.609	155.81	16.619	191.634	21.629	307.529												1.589	138.203	6.599	186.053	11.609	215.112	16.619	253.904	21.629	311.006
1.251e-05	3.9216e-08	0.99733	1.009	1.0424	1.0369		1.251e-05	3.9216e-08	0.99733	1.009	1.0424	1.0369		1.599	134.309	6.609	142.347	11.619	155.771	16.629	190.787	21.639	307.74												1.599	138.131	6.609	186.413	11.619	215.189	16.629	254.294	21.639	311.476
1.2588e-05	3.9216e-08	0.99802	1.0107	1.0442	1.0414		1.2588e-05	3.9216e-08	0.99802	1.0107	1.0442	1.0414		1.609	137.359	6.619	144.031	11.629	156.167	16.639	189.752	21.649	307.474												1.609	138.317	6.619	186.156	11.629	215.301	16.639	254.602	21.649	310.999
1.2667e-05	3.9216e-08	0.99818	1.0111	1.0461	1.0455		1.2667e-05	3.9216e-08	0.99818	1.0111	1.0461	1.0455		1.619	135.44	6.629	143.917	11.639	156.762	16.649	190.083	21.659	307.044												1.619	137.807	6.629	185.225	11.639	215.171	16.649	254.541	21.659	310.249
1.2745e-05	3.9216e-08	0.99954	1.0122	1.0479	1.0484		1.2745e-05	3.9216e-08	0.99954	1.0122	1.0479	1.0484		1.629	136.623	6.639	142.258	11.649	156.548	16.659	190.373	21.669	306.265												1.629	138.926	6.639	184.762	11.649	215.481	16.659	254.556	21.669	310.114
1.2824e-05	3.9216e-08	1.0016	1.0153	1.0491	1.0509		1.2824e-05	3.9216e-08	1.0016	1.0153	1.0491	1.0509		1.639	136.44	6.649	141.589	11.659	154.749	16.669	189.963	21.679	306.373												1.639	138.935	6.649	184.508	11.659	214.655	16.669	254.474	21.679	310.204
1.2902e-05	3.9216e-08	1.0037	1.0181	1.0504	1.0548		1.2902e-05	3.9216e-08	1.0037	1.0181	1.0504	1.0548		1.649	138.104	6.659	142.52	11.669	155.175	16.679	190.386	21.689	305.575												1.649	138.159	6.659	184.122	11.669	216.911	16.679	254.452	21.689	310.083
1.298e-05	3.9216e-08	1.0056	1.0208	1.0521	1.0591		1.298e-05	3.9216e-08	1.0056	1.0208	1.0521	1.0591		1.659	137.838	6.669	143.92	11.679	155.87	16.689	190.072	21.699	306.485												1.659	137.561	6.669	183.751	11.679	219.199	16.689	254.4	21.699	309.866
1.3059e-05	3.9216e-08	1.007	1.0235	1.0538	1.0618		1.3059e-05	3.9216e-08	1.007	1.0235	1.0538	1.0618		1.669	138.052	6.679	143.308	11.689	155.273	16.699	189.755	21.709	305.702												1.669	137.695	6.679	184.36	11.689	217.184	16.699	254.748	21.709	309.699
1.3137e-05	3.9216e-08	1.0089	1.0248	1.0551	1.063		1.3137e-05	3.9216e-08	1.0089	1.0248	1.0551	1.063		1.679	137.722	6.689	142.798	11.699	153.464	16.709	188.197	21.719	305.737												1.679	137.071	6.689	186.096	11.699	212.345	16.709	254.797	21.719	309.629
1.3216e-05	3.9216e-08	1.012	1.0265	1.0571	1.0647		1.3216e-05	3.9216e-08	1.012	1.0265	1.0571	1.0647		1.689	138.183	6.699	143.001	11.709	154.637	16.719	187.442	21.729	305.048												1.689	137.116	6.699	187.728	11.709	212.43	16.719	254.477	21.729	309.662
1.3294e-05	3.9216e-08	1.0139	1.0275	1.0575	1.0673		1.3294e-05	3.9216e-08	1.0139	1.0275	1.0575	1.0673		1.699	138.929	6.709	142.272	11.719	156.024	16.729	187.166	21.739	306.566												1.699	137.409	6.709	187.271	11.719	214.942	16.729	254.557	21.739	309.943
1.3373e-05	3.9216e-08	1.0159	1.0276	1.057	1.0695		1.3373e-05	3.9216e-08	1.0159	1.0276	1.057	1.0695		1.709	138.292	6.719	142.24	11.729	156.656	16.739	188.989	21.749	306.707												1.709	137.461	6.719	186.001	11.729	214.997	16.739	253.956	21.749	309.649
1.3451e-05	3.9216e-08	1.0166	1.0288	1.0574	1.0696		1.3451e-05	3.9216e-08	1.0166	1.0288	1.0574	1.0696		1.719	139.201	6.729	142.62	11.739	155.945	16.749	190.661	21.759	306.743												1.719	138.344	6.729	184.754	11.739	214.114	16.749	253.953	21.759	307.501
1.3529e-05	3.9216e-08	1.0168	1.0304	1.058	1.0693		1.3529e-05	3.9216e-08	1.0168	1.0304	1.058	1.0693		1.729	138.545	6.739	143.422	11.749	156.227	16.759	194.064	21.769	306.904												1.729	139.236	6.739	185.06	11.749	214.529	16.759	253.648	21.769	308.847
1.3608e-05	3.9216e-08	1.017	1.031	1.0598	1.0701		1.3608e-05	3.9216e-08	1.017	1.031	1.0598	1.0701		1.739	138.456	6.749	142.704	11.759	153.942	16.769	195.524	21.779	307.149												1.739	139.168	6.749	185.343	11.759	214.777	16.769	254.438	21.779	309.217
1.3686e-05	3.9216e-08	1.0179	1.0313	1.0613	1.0707		1.3686e-05	3.9216e-08	1.0179	1.0313	1.0613	1.0707		1.749	136.579	6.759	142.939	11.769	154.021	16.779	194.881	21.789	307.518												1.749	137.979	6.759	185.578	11.769	215.27	16.779	253.622	21.789	311.499
1.3765e-05	3.9216e-08	1.0189	1.0329	1.0619	1.071		1.3765e-05	3.9216e-08	1.0189	1.0329	1.0619	1.071		1.759	136.821	6.769	143.528	11.779	154.762	16.789	192.21	21.799	307.688												1.759	137.464	6.769	185.515	11.779	215.515	16.789	254.027	21.799	311.697
1.3843e-05	3.9216e-08	1.0191	1.0339	1.0633	1.0715		1.3843e-05	3.9216e-08	1.0191	1.0339	1.0633	1.0715		1.769	136.333	6.779	141.959	11.789	155.061	16.799	192.904	21.809	307.756												1.769	138.63	6.779	185.367	11.789	215.17	16.799	253.422	21.809	312.91
1.3922e-05	3.9216e-08	1.0195	1.0339	1.0641	1.0721		1.3922e-05	3.9216e-08	1.0195	1.0339	1.0641	1.0721		1.779	137.351	6.789	141.337	11.799	154.041	16.809	193.057	21.819	307.235												1.779	138.83	6.789	185.209	11.799	214.708	16.809	252.864	21.819	311.324
1.4e-05	3.9216e-08	1.0189	1.0351	1.0643	1.0732		1.4e-05	3.9216e-08	1.0189	1.0351	1.0643	1.0732		1.789	137.714	6.799	141.794	11.809	154.459	16.819	193.521	21.829	307.24												1.789	138.795	6.799	185.265	11.809	215.225	16.819	253.343	21.829	310.738
1.4078e-05	3.9216e-08	1.0187	1.0359	1.0645	1.0743		1.4078e-05	3.9216e-08	1.0187	1.0359	1.0645	1.0743		1.799	137.952	6.809	143.36	11.819	155.52	16.829	193.895	21.839	307.038												1.799	137.671	6.809	185.156	11.819	214.321	16.829	255.086	21.839	309.431
1.4157e-05	3.9216e-08	1.0187	1.0362	1.065	1.0744		1.4157e-05	3.9216e-08	1.0187	1.0362	1.065	1.0744		1.809	137.837	6.819	143.228	11.829	155.297	16.839	193.686	21.849	307.895												1.809	137.491	6.819	184.954	11.829	214.38	16.839	257.395	21.849	308.257
1.4235e-05	3.9216e-08	1.0181	1.0373	1.0664	1.0743		1.4235e-05	3.9216e-08	1.0181	1.0373	1.0664	1.0743		1.819	139.003	6.829	142.761	11.839	155.283	16.849	193.159	21.859	307.843												1.819	137.709	6.829	184.644	11.839	214.03	16.849	256.933	21.859	308.108
1.4314e-05	3.9216e-08	1.0198	1.0389	1.0683	1.0735		1.4314e-05	3.9216e-08	1.0198	1.0389	1.0683	1.0735		1.829	139.309	6.839	142.711	11.849	156.311	16.859	192.672	21.869	308.725												1.829	138.559	6.839	185.051	11.849	215.691	16.859	256.469	21.869	308.819
1.4392e-05	3.9216e-08	1.0201	1.0406	1.07	1.0738		1.4392e-05	3.9216e-08	1.0201	1.0406	1.07	1.0738		1.839	138.089	6.849	143.089	11.859	156.595	16.869	193.073	21.879	307.14												1.839	138.848	6.849	185.5	11.859	214.981	16.869	254.846	21.879	309.332
1.4471e-05	3.9216e-08	1.0193	1.0419	1.0704	1.074		1.4471e-05	3.9216e-08	1.0193	1.0419	1.0704	1.074		1.849	136.74	6.859	143.834	11.869	156.534	16.879	193.382	21.889	306.243												1.849	138.007	6.859	187.354	11.869	216.07	16.879	253.996	21.889	310.415
1.4549e-05	3.9216e-08	1.0193	1.0421	1.0703	1.0734		1.4549e-05	3.9216e-08	1.0193	1.0421	1.0703	1.0734		1.859	137.129	6.869	143.454	11.879	154.383	16.889	192.902	21.899	305.886												1.859	137.197	6.869	188.278	11.879	215.528	16.889	252.436	21.899	310.82
1.4627e-05	3.9216e-08	1.0198	1.0429	1.0705	1.0738		1.4627e-05	3.9216e-08	1.0198	1.0429	1.0705	1.0738		1.869	138.057	6.879	142.057	11.889	153.078	16.899	189.557	21.909	307.127												1.869	138.648	6.879	187.508	11.889	215.155	16.899	252.204	21.909	310.919
1.4706e-05	3.9216e-08	1.0217	1.0438	1.071	1.0729		1.4706e-05	3.9216e-08	1.0217	1.0438	1.071	1.0729		1.879	137.77	6.889	141.552	11.899	153.012	16.909	187.813	21.919	307.33												1.879	139.123	6.889	185.487	11.899	214.222	16.909	252.498	21.919	311.115
1.4784e-05	3.9216e-08	1.0236	1.0442	1.0707	1.073		1.4784e-05	3.9216e-08	1.0236	1.0442	1.0707	1.073		1.889	137.941	6.899	142.969	11.909	154.811	16.919	188.23	21.929	306.861												1.889	139.016	6.899	184.688	11.909	214.765	16.919	252.752	21.929	310.851
1.4863e-05	3.9216e-08	1.0236	1.0435	1.0709	1.0736		1.4863e-05	3.9216e-08	1.0236	1.0435	1.0709	1.0736		1.899	138.509	6.909	144.364	11.919	155.574	16.929	188.642	21.939	306.801												1.899	137.733	6.909	184.79	11.919	214.927	16.929	253.247	21.939	310.102
1.4941e-05	3.9216e-08	1.0237	1.0427	1.0723	1.0732		1.4941e-05	3.9216e-08	1.0237	1.0427	1.0723	1.0732		1.909	138.654	6.919	143.634	11.929	155.242	16.939	189.208	21.949	306.836												1.909	137.787	6.919	185.096	11.929	215.084	16.939	253.873	21.949	309.467
1.502e-05	3.9216e-08	1.0242	1.0419	1.0738	1.0723		1.502e-05	3.9216e-08	1.0242	1.0419	1.0738	1.0723		1.919	138.054	6.929	142.965	11.939	155.278	16.949	189.388	21.959	307.234												1.919	138.391	6.929	185.366	11.939	214.927	16.949	253.79	21.959	309.91
1.5098e-05	3.9216e-08	1.025	1.0409	1.0744	1.0722		1.5098e-05	3.9216e-08	1.025	1.0409	1.0744	1.0722		1.929	138.074	6.939	143.165	11.949	154.139	16.959	189.173	21.969	307.775												1.929	138.179	6.939	185.523	11.949	215.336	16.959	253.817	21.969	310.351
1.5176e-05	3.9216e-08	1.0253	1.0401	1.0746	1.0723		1.5176e-05	3.9216e-08	1.0253	1.0401	1.0746	1.0723		1.939	138.425	6.949	144.329	11.959	153.977	16.969	186.866	21.979	307.401												1.939	137.923	6.949	185.56	11.959	214.917	16.969	253.914	21.979	310.521
1.5255e-05	3.9216e-08	1.0265	1.0397	1.0744	1.0723		1.5255e-05	3.9216e-08	1.0265	1.0397	1.0744	1.0723		1.949	138.229	6.959	144.975	11.969	154.754	16.979	189.144	21.989	307.54												1.949	137.682	6.959	185.896	11.969	216.037	16.979	254.445	21.989	310.514
1.5333e-05	3.9216e-08	1.0267	1.0402	1.0748	1.0729		1.5333e-05	3.9216e-08	1.0267	1.0402	1.0748	1.0729		1.959	137.856	6.969	144.395	11.979	156.104	16.989	191.395	21.999	307.112												1.959	138.468	6.969	185.65	11.979	215.228	16.989	254.436	21.999	310.708
1.5412e-05	3.9216e-08	1.0265	1.041	1.0747	1.0739		1.5412e-05	3.9216e-08	1.0265	1.041	1.0747	1.0739		1.969	138.513	6.979	142.497	11.989	155.131	16.999	192.55	22.009	307.491												1.969	138.032	6.979	185.142	11.989	215.643	16.999	254.37	22.009	310.568
1.549e-05	3.9216e-08	1.0262	1.0412	1.0746	1.0748		1.549e-05	3.9216e-08	1.0262	1.0412	1.0746	1.0748		1.979	138.802	6.989	141.775	11.999	154.67	17.009	191.476	22.019	308.322												1.979	137.599	6.989	184.316	11.999	214.072	17.009	254.285	22.019	310.437
1.5569e-05	3.9216e-08	1.0257	1.0415	1.0759	1.0755		1.5569e-05	3.9216e-08	1.0257	1.0415	1.0759	1.0755		1.989	138.979	6.999	142.728	12.009	154.905	17.019	191.622	22.029	307.224												1.989	138.192	6.999	184.627	12.009	213.902	17.019	254.519	22.029	310.016
1.5647e-05	3.9216e-08	1.026	1.0419	1.0758	1.076		1.5647e-05	3.9216e-08	1.026	1.0419	1.0758	1.076		1.999	138.817	7.009	143.767	12.019	155.847	17.029	191.742	22.039	306.183												1.999	138.465	7.009	185.611	12.019	212.058	17.029	254.639	22.039	310.041
1.5725e-05	3.9216e-08	1.027	1.0422	1.0747	1.0769		1.5725e-05	3.9216e-08	1.027	1.0422	1.0747	1.0769		2.009	139.44	7.019	142.869	12.029	156.219	17.039	192.02	22.049	305.669												2.009	137.12	7.019	186.536	12.029	214.026	17.039	254.277	22.049	309.998
1.5804e-05	3.9216e-08	1.0271	1.0419	1.0735	1.0775		1.5804e-05	3.9216e-08	1.0271	1.0419	1.0735	1.0775		2.019	139.656	7.029	142.069	12.039	154.416	17.049	192.523	22.059	307.212												2.019	137.78	7.029	187.181	12.039	214.999	17.049	253.724	22.059	309.841
1.5882e-05	3.9216e-08	1.0258	1.0412	1.0722	1.0772		1.5882e-05	3.9216e-08	1.0258	1.0412	1.0722	1.0772		2.029	139.913	7.039	142.292	12.049	153.654	17.059	192.586	22.069	306.904												2.029	137.61	7.039	186.959	12.049	215.431	17.059	253.673	22.069	310.657
1.5961e-05	3.9216e-08	1.0241	1.0407	1.0715	1.076		1.5961e-05	3.9216e-08	1.0241	1.0407	1.0715	1.076		2.039	139.523	7.049	143.858	12.059	154.505	17.069	192.852	22.079	307.228												2.039	137.871	7.049	188.04	12.059	214.146	17.069	253.282	22.079	310.877
1.6039e-05	3.9216e-08	1.0238	1.0404	1.0698	1.0754		1.6039e-05	3.9216e-08	1.0238	1.0404	1.0698	1.0754		2.049	139.107	7.059	143.719	12.069	154.728	17.079	193.043	22.089	307.433												2.049	137.208	7.059	187.366	12.069	214.813	17.079	253.376	22.089	310.569
1.6118e-05	3.9216e-08	1.0243	1.0401	1.0689	1.0756		1.6118e-05	3.9216e-08	1.0243	1.0401	1.0689	1.0756		2.059	138.109	7.069	142.173	12.079	154.142	17.089	193.141	22.099	307.365												2.059	138.757	7.069	186.447	12.079	215.119	17.089	253.142	22.099	309.575
1.6196e-05	3.9216e-08	1.0257	1.0397	1.0693	1.0755		1.6196e-05	3.9216e-08	1.0257	1.0397	1.0693	1.0755		2.069	137.565	7.079	141.383	12.089	155.44	17.099	192.974	22.109	307.725												2.069	137.13	7.079	184.622	12.089	215.291	17.099	254.038	22.109	309.732
1.6275e-05	3.9216e-08	1.0271	1.0389	1.0701	1.0747		1.6275e-05	3.9216e-08	1.0271	1.0389	1.0701	1.0747		2.079	137.475	7.089	142.163	12.099	155.133	17.109	193.394	22.119	307.67												2.079	135.783	7.089	185.255	12.099	215.019	17.109	253.037	22.119	309.693
1.6353e-05	3.9216e-08	1.0284	1.0374	1.0695	1.0741		1.6353e-05	3.9216e-08	1.0284	1.0374	1.0695	1.0741		2.089	137.526	7.099	144.035	12.109	153.314	17.119	193.672	22.129	307.253												2.089	136.443	7.099	185.719	12.109	215.291	17.119	253.253	22.129	309.99
1.6431e-05	3.9216e-08	1.0296	1.0368	1.0687	1.0743		1.6431e-05	3.9216e-08	1.0296	1.0368	1.0687	1.0743		2.099	138.034	7.109	143.907	12.119	153.725	17.129	193.462	22.139	306.659												2.099	138.174	7.109	185.832	12.119	214.65	17.129	251.792	22.139	310.899
1.651e-05	3.9216e-08	1.0296	1.0357	1.0674	1.0743		1.651e-05	3.9216e-08	1.0296	1.0357	1.0674	1.0743		2.109	138.115	7.119	143.126	12.129	155.686	17.139	193.278	22.149	307.732												2.109	138.199	7.119	185.583	12.129	216.643	17.139	252.307	22.149	311.108
1.6588e-05	3.9216e-08	1.029	1.0352	1.0666	1.0741		1.6588e-05	3.9216e-08	1.029	1.0352	1.0666	1.0741		2.119	139.085	7.129	142.36	12.139	156.021	17.149	193.419	22.159	308.137												2.119	138.457	7.129	185.741	12.139	216.195	17.149	252.01	22.159	311.524
1.6667e-05	3.9216e-08	1.0284	1.0345	1.067	1.0746		1.6667e-05	3.9216e-08	1.0284	1.0345	1.067	1.0746		2.129	138.85	7.139	143.324	12.149	155.246	17.159	194.031	22.169	308.372												2.129	138.925	7.139	185.477	12.149	216.522	17.159	254.853	22.169	310.769
1.6745e-05	3.9216e-08	1.0276	1.0343	1.069	1.0759		1.6745e-05	3.9216e-08	1.0276	1.0343	1.069	1.0759		2.139	139.385	7.149	144.196	12.159	155.863	17.169	192.541	22.179	307.809												2.139	138.927	7.149	185.166	12.159	213.358	17.169	255.244	22.179	308.496
1.6824e-05	3.9216e-08	1.0268	1.0337	1.0711	1.076		1.6824e-05	3.9216e-08	1.0268	1.0337	1.0711	1.076		2.149	138.787	7.159	143.482	12.169	155.054	17.179	192.412	22.189	308.379												2.149	138.034	7.159	184.273	12.169	215.486	17.179	255.667	22.189	308.38
1.6902e-05	3.9216e-08	1.0264	1.0348	1.0726	1.0764		1.6902e-05	3.9216e-08	1.0264	1.0348	1.0726	1.0764		2.159	138.788	7.169	142.453	12.179	155.47	17.189	192.946	22.199	307.899												2.159	137.71	7.169	184.025	12.179	214.262	17.189	255.446	22.199	308.672
1.698e-05	3.9216e-08	1.0254	1.0356	1.0744	1.0771		1.698e-05	3.9216e-08	1.0254	1.0356	1.0744	1.0771		2.169	137.655	7.179	142.598	12.189	154.629	17.199	194.162	22.209	306.345												2.169	138.485	7.179	183.707	12.189	215.447	17.199	254.763	22.209	309.781
1.7059e-05	3.9216e-08	1.0253	1.0361	1.0751	1.0763		1.7059e-05	3.9216e-08	1.0253	1.0361	1.0751	1.0763		2.179	139.154	7.189	142.454	12.199	155.207	17.209	192.642	22.219	305.483												2.179	138.836	7.189	183.28	12.199	214.104	17.209	254.575	22.219	309.478
1.7137e-05	3.9216e-08	1.026	1.0371	1.0752	1.0762		1.7137e-05	3.9216e-08	1.026	1.0371	1.0752	1.0762		2.189	139.674	7.199	142.665	12.209	154.968	17.219	193.172	22.229	306.143												2.189	138.818	7.199	183.642	12.209	215.474	17.219	253.63	22.229	311.331
1.7216e-05	3.9216e-08	1.0266	1.0384	1.0742	1.0779		1.7216e-05	3.9216e-08	1.0266	1.0384	1.0742	1.0779		2.199	140.429	7.209	143.396	12.219	156.156	17.229	192.378	22.239	307.448												2.199	138.087	7.209	183.195	12.219	214.81	17.229	253.55	22.239	311.603
1.7294e-05	3.9216e-08	1.0276	1.0402	1.073	1.0789		1.7294e-05	3.9216e-08	1.0276	1.0402	1.073	1.0789		2.209	139.122	7.219	143.925	12.229	156.346	17.239	192.192	22.249	307.385												2.209	138.117	7.219	185.132	12.229	215.094	17.239	252.087	22.249	310.88
1.7373e-05	3.9216e-08	1.0286	1.0422	1.0725	1.0787		1.7373e-05	3.9216e-08	1.0286	1.0422	1.0725	1.0787		2.219	138.733	7.229	143.515	12.239	155.923	17.249	191.256	22.259	307.524												2.219	137.932	7.229	185.563	12.239	215.143	17.249	252.482	22.259	309.52
1.7451e-05	3.9216e-08	1.0302	1.0433	1.0729	1.0779		1.7451e-05	3.9216e-08	1.0302	1.0433	1.0729	1.0779		2.229	137.911	7.239	142.181	12.249	155.893	17.259	194.034	22.269	307.032												2.229	137.321	7.239	186.136	12.249	215.148	17.259	252.636	22.269	308.937
1.7529e-05	3.9216e-08	1.0309	1.0442	1.0735	1.0769		1.7529e-05	3.9216e-08	1.0309	1.0442	1.0735	1.0769		2.239	138.43	7.249	141.846	12.259	155.839	17.269	194.83	22.279	307.244												2.239	137.43	7.249	184.651	12.259	215.169	17.269	252.93	22.279	309.349
1.7608e-05	3.9216e-08	1.0318	1.0444	1.0744	1.077		1.7608e-05	3.9216e-08	1.0318	1.0444	1.0744	1.077		2.249	138.347	7.259	142.849	12.269	155.348	17.279	195.793	22.289	306.781												2.249	137.733	7.259	185.11	12.269	214.958	17.279	253.472	22.289	309.963
1.7686e-05	3.9216e-08	1.0327	1.0446	1.0747	1.0782		1.7686e-05	3.9216e-08	1.0327	1.0446	1.0747	1.0782		2.259	138.028	7.269	144.088	12.279	156.194	17.289	192.583	22.299	306.737												2.259	138.321	7.269	185.26	12.279	213.818	17.289	253.811	22.299	309.7
1.7765e-05	3.9216e-08	1.0339	1.0453	1.0755	1.0779		1.7765e-05	3.9216e-08	1.0339	1.0453	1.0755	1.0779		2.269	138.556	7.279	143.574	12.289	156.495	17.299	192.576	22.309	306.533												2.269	136.982	7.279	185.655	12.289	213.609	17.299	254.142	22.309	310.647
1.7843e-05	3.9216e-08	1.0336	1.0463	1.0761	1.0775		1.7843e-05	3.9216e-08	1.0336	1.0463	1.0761	1.0775		2.279	138.717	7.289	142.467	12.299	155.945	17.309	192.373	22.319	307.956												2.279	136.784	7.289	185.979	12.299	214.274	17.309	254.02	22.319	310.98
1.7922e-05	3.9216e-08	1.0333	1.047	1.0766	1.0781		1.7922e-05	3.9216e-08	1.0333	1.047	1.0766	1.0781		2.289	138.51	7.299	141.632	12.309	155.733	17.319	192.858	22.329	306.194												2.289	137.209	7.299	186.5	12.309	216.102	17.319	254.85	22.329	311.154
1.8e-05	3.9216e-08	1.0333	1.0481	1.0773	1.079		1.8e-05	3.9216e-08	1.0333	1.0481	1.0773	1.079		2.299	138.311	7.309	142.916	12.319	156.483	17.329	190.862	22.339	306.061												2.299	137.994	7.309	186.035	12.319	215.274	17.329	255.154	22.339	310.559
1.8078e-05	3.9216e-08	1.033	1.0481	1.0773	1.0796		1.8078e-05	3.9216e-08	1.033	1.0481	1.0773	1.0796		2.309	137.654	7.319	144.533	12.329	156.023	17.339	191.494	22.349	306.188												2.309	137.533	7.319	185.36	12.329	213.625	17.339	255.196	22.349	310.753
1.8157e-05	3.9216e-08	1.0332	1.048	1.077	1.08		1.8157e-05	3.9216e-08	1.0332	1.048	1.077	1.08		2.319	137.72	7.329	143.967	12.339	155.534	17.349	191.861	22.359	307.841												2.319	136.828	7.329	184.482	12.339	214.236	17.349	254.688	22.359	310.776
1.8235e-05	3.9216e-08	1.0334	1.0493	1.0778	1.0807		1.8235e-05	3.9216e-08	1.0334	1.0493	1.0778	1.0807		2.329	136.794	7.339	140.886	12.349	156.08	17.359	192.221	22.369	306.759												2.329	136.885	7.339	184.389	12.349	215.75	17.359	254.413	22.369	310.25
1.8314e-05	3.9216e-08	1.0343	1.05	1.0788	1.0801		1.8314e-05	3.9216e-08	1.0343	1.05	1.0788	1.0801		2.339	137.836	7.349	140.477	12.359	155.093	17.369	192.256	22.379	306.863												2.339	137.411	7.349	183.993	12.359	215.723	17.369	253.903	22.379	310.018
1.8392e-05	3.9216e-08	1.0341	1.0495	1.0795	1.0786		1.8392e-05	3.9216e-08	1.0341	1.0495	1.0795	1.0786		2.349	137.068	7.359	141.229	12.369	155.163	17.379	192.912	22.389	306.832												2.349	137.695	7.359	185.219	12.369	214.144	17.379	253.215	22.389	310.072
1.8471e-05	3.9216e-08	1.0351	1.0486	1.0797	1.0778		1.8471e-05	3.9216e-08	1.0351	1.0486	1.0797	1.0778		2.359	138.093	7.369	141.858	12.379	154.845	17.389	192.839	22.399	307.074												2.359	137.37	7.369	186.707	12.379	214.404	17.389	253.191	22.399	310.511
1.8549e-05	3.9216e-08	1.0354	1.0486	1.0804	1.078		1.8549e-05	3.9216e-08	1.0354	1.0486	1.0804	1.078		2.369	138.397	7.379	143.378	12.389	155.627	17.399	193.17	22.409	307.119												2.369	137.149	7.379	185.265	12.389	214.933	17.399	252.379	22.409	310.581
1.8627e-05	3.9216e-08	1.0351	1.0491	1.0808	1.0777		1.8627e-05	3.9216e-08	1.0351	1.0491	1.0808	1.0777		2.379	139.906	7.389	144.806	12.399	153.636	17.409	193.398	22.419	307.127												2.379	137.255	7.389	182.546	12.399	215.251	17.409	252.356	22.419	309.741
1.8706e-05	3.9216e-08	1.0354	1.0501	1.082	1.0788		1.8706e-05	3.9216e-08	1.0354	1.0501	1.082	1.0788		2.389	138.24	7.399	144.21	12.409	154.741	17.419	194.129	22.429	307.406												2.389	137.569	7.399	183.889	12.409	215.773	17.419	254.184	22.429	309.711
1.8784e-05	3.9216e-08	1.0367	1.0512	1.0823	1.0792		1.8784e-05	3.9216e-08	1.0367	1.0512	1.0823	1.0792		2.399	136.944	7.409	142.752	12.419	155.563	17.429	194.217	22.439	307.372												2.399	138.284	7.409	186.277	12.419	215.214	17.429	256.052	22.439	310.169
1.8863e-05	3.9216e-08	1.0377	1.0525	1.0821	1.08		1.8863e-05	3.9216e-08	1.0377	1.0525	1.0821	1.08		2.409	136.865	7.419	141.991	12.429	156.652	17.439	194.235	22.449	307.752												2.409	137.787	7.419	185.936	12.429	215.825	17.439	255.271	22.449	309.802
1.8941e-05	3.9216e-08	1.0378	1.0534	1.0823	1.0802		1.8941e-05	3.9216e-08	1.0378	1.0534	1.0823	1.0802		2.419	138.041	7.429	141.941	12.439	155.661	17.449	193.869	22.459	307.48												2.419	137.674	7.429	184.472	12.439	214.822	17.449	253.056	22.459	308.937
1.902e-05	3.9216e-08	1.0383	1.0536	1.0813	1.0794		1.902e-05	3.9216e-08	1.0383	1.0536	1.0813	1.0794		2.429	138.208	7.439	142.371	12.449	155.826	17.459	193.413	22.469	307.011												2.429	138.425	7.439	184.921	12.449	215.476	17.459	254.212	22.469	308.955
1.9098e-05	3.9216e-08	1.0381	1.0534	1.0813	1.0791		1.9098e-05	3.9216e-08	1.0381	1.0534	1.0813	1.0791		2.439	136.859	7.449	144.118	12.459	153.876	17.469	193.207	22.479	305.93												2.439	138.933	7.449	184.97	12.459	214.371	17.469	255.944	22.479	309.504
1.9176e-05	3.9216e-08	1.0369	1.0536	1.0816	1.0787		1.9176e-05	3.9216e-08	1.0369	1.0536	1.0816	1.0787		2.449	136.735	7.459	144.882	12.469	152.923	17.479	192.575	22.489	306.878												2.449	138.346	7.459	185.355	12.469	216.42	17.479	255.797	22.489	309.449
1.9255e-05	3.9216e-08	1.037	1.0542	1.0806	1.0799		1.9255e-05	3.9216e-08	1.037	1.0542	1.0806	1.0799		2.459	137.188	7.469	144.359	12.479	154.084	17.489	191.979	22.499	306.399												2.459	136.921	7.469	185.669	12.479	215.309	17.489	254.627	22.499	309.489
1.9333e-05	3.9216e-08	1.038	1.055	1.0805	1.0801		1.9333e-05	3.9216e-08	1.038	1.055	1.0805	1.0801		2.469	138.049	7.479	142.542	12.489	155.709	17.499	191.786	22.509	306.28												2.469	135.635	7.479	186.198	12.489	216.359	17.499	255.234	22.509	309.588
1.9412e-05	3.9216e-08	1.0385	1.0546	1.0806	1.0799		1.9412e-05	3.9216e-08	1.0385	1.0546	1.0806	1.0799		2.479	138.522	7.489	142.104	12.499	155.582	17.509	192.018	22.519	305.147												2.479	135.798	7.489	184.785	12.499	215.153	17.509	255.265	22.519	309.581
1.949e-05	3.9216e-08	1.0387	1.0543	1.0806	1.0797		1.949e-05	3.9216e-08	1.0387	1.0543	1.0806	1.0797		2.489	139.958	7.499	142.303	12.509	155.266	17.519	192.649	22.529	306												2.489	137.576	7.499	184.627	12.509	215.573	17.519	253.475	22.529	309.673
1.9569e-05	3.9216e-08	1.0386	1.0533	1.0809	1.0793		1.9569e-05	3.9216e-08	1.0386	1.0533	1.0809	1.0793		2.499	138.319	7.509	143.19	12.519	156.439	17.529	192.222	22.539	306.181												2.499	138.396	7.509	185.091	12.519	214.595	17.529	252.11	22.539	309.817
1.9647e-05	3.9216e-08	1.0395	1.0521	1.0812	1.0778		1.9647e-05	3.9216e-08	1.0395	1.0521	1.0812	1.0778		2.509	136.027	7.519	141.99	12.529	155.363	17.539	193.163	22.549	307.237												2.509	137.604	7.519	186.363	12.529	215.173	17.539	252.344	22.549	309.75
1.9725e-05	3.9216e-08	1.0401	1.0514	1.0813	1.0768		1.9725e-05	3.9216e-08	1.0401	1.0514	1.0813	1.0768		2.519	136.657	7.529	142.021	12.539	155.248	17.549	191.554	22.559	306.592												2.519	137.368	7.529	186.28	12.539	215.309	17.549	252.905	22.559	306.993
1.9804e-05	3.9216e-08	1.0401	1.0509	1.0821	1.0756		1.9804e-05	3.9216e-08	1.0401	1.0509	1.0821	1.0756		2.529	138.666	7.539	142.529	12.549	153.463	17.559	190.757	22.569	306.643												2.529	137.571	7.539	184.811	12.549	215.178	17.559	253.083	22.569	307.542
1.9882e-05	3.9216e-08	1.0388	1.0494	1.0826	1.0748		1.9882e-05	3.9216e-08	1.0388	1.0494	1.0826	1.0748		2.539	138.448	7.549	143.236	12.559	154.521	17.569	188.019	22.579	306.858												2.539	137.878	7.549	183.229	12.559	215.396	17.569	253.199	22.579	310.119
1.9961e-05	3.9216e-08	1.0374	1.0486	1.0823	1.0735		1.9961e-05	3.9216e-08	1.0374	1.0486	1.0823	1.0735		2.549	137.926	7.559	142.634	12.569	154.289	17.579	191.448	22.589	307.713												2.549	137.716	7.559	181.695	12.569	214.869	17.579	253.514	22.589	312.789
2.0039e-05	3.9216e-08	1.0362	1.0485	1.0817	1.0719		2.0039e-05	3.9216e-08	1.0362	1.0485	1.0817	1.0719		2.559	136.741	7.569	142.891	12.579	156.994	17.589	192.135	22.599	307.635												2.559	137.301	7.569	182.58	12.579	215.376	17.589	253.72	22.599	311.61
3.9216e-08	1.1765e-07	0.93895	0.93205	0.96768	0.96807		3.9216e-08	1.1765e-07	0.93895	0.93205	0.96768	0.96807		2.569	136.818	7.579	143.906	12.589	157.418	17.599	193.114	22.609	307.542												2.569	136.487	7.579	183.986	12.589	215.513	17.599	253.921	22.609	311.257
1.1765e-07	1.1765e-07	0.94002	0.9346	0.96841	0.97042		1.1765e-07	1.1765e-07	0.94002	0.9346	0.96841	0.97042		2.579	136.621	7.589	143.44	12.599	157.075	17.609	188.51	22.619	308.202												2.579	136.933	7.589	185.273	12.599	215.231	17.609	254.112	22.619	309.832
1.9608e-07	1.1765e-07	0.94024	0.93453	0.96927	0.97256		1.9608e-07	1.1765e-07	0.94024	0.93453	0.96927	0.97256		2.589	137.782	7.599	142.346	12.609	155.996	17.619	189.21	22.629	308.739												2.589	137.265	7.599	185.235	12.609	212.26	17.619	254.281	22.629	309.715
2.7451e-07	1.1765e-07	0.94101	0.93586	0.97054	0.97443		2.7451e-07	1.1765e-07	0.94101	0.93586	0.97054	0.97443		2.599	138.699	7.609	141.732	12.619	155.745	17.629	189.725	22.639	308.54												2.599	137.828	7.609	185.151	12.619	212.617	17.629	255.979	22.639	309.304
3.5294e-07	1.1765e-07	0.94228	0.93792	0.97152	0.97647		3.5294e-07	1.1765e-07	0.94228	0.93792	0.97152	0.97647		2.609	139.654	7.619	142.757	12.629	155.078	17.639	192.047	22.649	306.771												2.609	136.002	7.619	185.338	12.629	212.776	17.639	256.689	22.649	309.26
4.3137e-07	1.1765e-07	0.94313	0.93866	0.97304	0.97876		4.3137e-07	1.1765e-07	0.94313	0.93866	0.97304	0.97876		2.619	138.76	7.629	143.875	12.639	156.24	17.649	191.442	22.659	307.709												2.619	136.027	7.629	185.325	12.639	215.262	17.649	255.659	22.659	308.063
5.098e-07	1.1765e-07	0.94382	0.94005	0.97437	0.98046		5.098e-07	1.1765e-07	0.94382	0.94005	0.97437	0.98046		2.629	137.251	7.639	142.186	12.649	157.78	17.659	191.595	22.669	306.986												2.629	136.854	7.639	185.779	12.649	215.797	17.659	254.227	22.669	309.264
5.8824e-07	1.1765e-07	0.94446	0.94162	0.97574	0.98124		5.8824e-07	1.1765e-07	0.94446	0.94162	0.97574	0.98124		2.639	137.541	7.649	140.616	12.659	157.177	17.669	191.715	22.679	307.36												2.639	138.46	7.649	186.219	12.659	216.453	17.669	254.077	22.679	309.399
6.6667e-07	1.1765e-07	0.94384	0.94296	0.97616	0.98149		6.6667e-07	1.1765e-07	0.94384	0.94296	0.97616	0.98149		2.649	137.64	7.659	143.606	12.669	155.415	17.679	192.237	22.689	306.685												2.649	137.654	7.659	185.497	12.669	214.702	17.679	253.738	22.689	309.802
7.451e-07	1.1765e-07	0.94341	0.94442	0.97636	0.98205		7.451e-07	1.1765e-07	0.94341	0.94442	0.97636	0.98205		2.659	138.09	7.669	146.211	12.679	155.226	17.689	192.666	22.699	307.64												2.659	138.316	7.669	185.325	12.679	214.301	17.689	252.309	22.699	309.694
8.2353e-07	1.1765e-07	0.9431	0.94492	0.97673	0.98232		8.2353e-07	1.1765e-07	0.9431	0.94492	0.97673	0.98232		2.669	137.824	7.679	145.546	12.689	155.425	17.699	192.999	22.709	306.607												2.669	139.038	7.679	185.647	12.689	214.484	17.699	252.945	22.709	310.353
9.0196e-07	1.1765e-07	0.94329	0.94588	0.97679	0.9834		9.0196e-07	1.1765e-07	0.94329	0.94588	0.97679	0.9834		2.679	138.002	7.689	141.519	12.699	154.652	17.709	193.247	22.719	306.8												2.679	139.046	7.689	186.366	12.699	215.094	17.709	252.662	22.719	310.606
9.8039e-07	1.1765e-07	0.94379	0.94679	0.97707	0.98563		9.8039e-07	1.1765e-07	0.94379	0.94679	0.97707	0.98563		2.689	138.437	7.699	141.631	12.709	154.608	17.719	193.526	22.729	307.035												2.689	137.754	7.699	186.482	12.709	215.669	17.719	252.182	22.729	310.721
1.0588e-06	1.1765e-07	0.9433	0.94637	0.97775	0.98705		1.0588e-06	1.1765e-07	0.9433	0.94637	0.97775	0.98705		2.699	138.962	7.709	142.711	12.719	154.523	17.729	193.424	22.739	306.891												2.699	137.129	7.709	186.32	12.719	215.64	17.729	250.229	22.739	310.734
1.1373e-06	1.1765e-07	0.94208	0.94657	0.97924	0.9887		1.1373e-06	1.1765e-07	0.94208	0.94657	0.97924	0.9887		2.709	138.768	7.719	143.933	12.729	156.255	17.739	193.429	22.749	307.916												2.709	137.891	7.719	186.966	12.729	215.235	17.739	250.756	22.749	310.348
1.2157e-06	1.1765e-07	0.94222	0.94692	0.97991	0.99012		1.2157e-06	1.1765e-07	0.94222	0.94692	0.97991	0.99012		2.719	138.449	7.729	143.051	12.739	156.321	17.749	193.535	22.759	307.897												2.719	138.503	7.729	186.752	12.739	215.506	17.749	249.858	22.759	310.352
1.2941e-06	1.1765e-07	0.94354	0.94712	0.98018	0.99098		1.2941e-06	1.1765e-07	0.94354	0.94712	0.98018	0.99098		2.729	138.685	7.739	142.111	12.749	155.973	17.759	193.138	22.769	308.422												2.729	138.494	7.739	186.06	12.749	215.121	17.759	248.865	22.769	310.277
1.3725e-06	1.1765e-07	0.94455	0.94731	0.98065	0.99216		1.3725e-06	1.1765e-07	0.94455	0.94731	0.98065	0.99216		2.739	138.893	7.749	142.315	12.759	154.649	17.769	192.913	22.779	307.402												2.739	137.807	7.749	184.668	12.759	215.045	17.769	248.529	22.779	310.425
1.451e-06	1.1765e-07	0.94487	0.94753	0.98048	0.99336		1.451e-06	1.1765e-07	0.94487	0.94753	0.98048	0.99336		2.749	137.662	7.759	143.076	12.769	154.863	17.779	193.419	22.789	308.451												2.749	137.766	7.759	185.135	12.769	213.751	17.779	248.853	22.789	310.303
1.5294e-06	1.1765e-07	0.94579	0.94717	0.98085	0.99452		1.5294e-06	1.1765e-07	0.94579	0.94717	0.98085	0.99452		2.759	137.499	7.769	143.952	12.779	154.815	17.789	193.87	22.799	306.762												2.759	138.111	7.769	185.699	12.779	214.101	17.789	249.053	22.799	310.042
1.6078e-06	1.1765e-07	0.94728	0.94812	0.98166	0.99671		1.6078e-06	1.1765e-07	0.94728	0.94812	0.98166	0.99671		2.769	136.652	7.779	143.817	12.789	156.465	17.799	193.967	22.809	307.967												2.769	138.715	7.779	185.195	12.789	212.442	17.799	250.047	22.809	309.685
1.6863e-06	1.1765e-07	0.94947	0.95017	0.98342	0.99818		1.6863e-06	1.1765e-07	0.94947	0.95017	0.98342	0.99818		2.779	137.469	7.789	142.179	12.799	156.647	17.809	192.216	22.819	307.372												2.779	138.912	7.789	185.078	12.799	214.1	17.809	251.987	22.819	309.686
1.7647e-06	1.1765e-07	0.95137	0.95208	0.9862	0.99863		1.7647e-06	1.1765e-07	0.95137	0.95208	0.9862	0.99863		2.789	136.026	7.799	146.626	12.809	156.231	17.819	191.372	22.829	307.627												2.789	138.293	7.799	185.928	12.809	215.333	17.819	252.466	22.829	309.283
1.8431e-06	1.1765e-07	0.9542	0.95308	0.98873	1.0006		1.8431e-06	1.1765e-07	0.9542	0.95308	0.98873	1.0006		2.799	137.174	7.809	146.545	12.819	153.794	17.829	189.903	22.839	306.024												2.799	137.9	7.809	186.977	12.819	214.712	17.829	252.322	22.839	310.263
1.9216e-06	1.1765e-07	0.95778	0.95422	0.99113	1.0032		1.9216e-06	1.1765e-07	0.95778	0.95422	0.99113	1.0032		2.809	137.012	7.819	145.139	12.829	153.863	17.839	190.593	22.849	306.798												2.809	137.691	7.819	187.174	12.829	211.868	17.839	253.643	22.849	310.641
2e-06	1.1765e-07	0.96071	0.95493	0.9938	1.0063		2e-06	1.1765e-07	0.96071	0.95493	0.9938	1.0063		2.819	138.844	7.829	141.459	12.839	154.456	17.849	188.921	22.859	306.656												2.819	137.132	7.829	186.36	12.839	212.403	17.849	254.016	22.859	310.546
2.0784e-06	1.1765e-07	0.96279	0.95574	0.99642	1.0101		2.0784e-06	1.1765e-07	0.96279	0.95574	0.99642	1.0101		2.829	138.356	7.839	143.689	12.849	155.815	17.859	189.505	22.869	307.047												2.829	137.516	7.839	186.937	12.849	214.804	17.859	254.004	22.869	309.161
2.1569e-06	1.1765e-07	0.96519	0.95676	0.99951	1.0138		2.1569e-06	1.1765e-07	0.96519	0.95676	0.99951	1.0138		2.839	138.61	7.849	142.711	12.859	155.461	17.869	187.88	22.879	307.329												2.839	137.946	7.849	185.779	12.859	215.289	17.869	253.015	22.879	308.957
2.2353e-06	1.1765e-07	0.96748	0.9586	1.0027	1.0166		2.2353e-06	1.1765e-07	0.96748	0.9586	1.0027	1.0166		2.849	138.175	7.859	143.3	12.869	155.313	17.879	190.906	22.889	307.905												2.849	137.626	7.859	187.272	12.869	215.335	17.879	253.683	22.889	309.499
2.3137e-06	1.1765e-07	0.9686	0.96027	1.0043	1.0179		2.3137e-06	1.1765e-07	0.9686	0.96027	1.0043	1.0179		2.859	138.168	7.869	144.05	12.879	153.652	17.889	190.996	22.899	307.222												2.859	137.998	7.869	185.515	12.879	215.487	17.889	253.767	22.899	310.659
2.3922e-06	1.1765e-07	0.96914	0.96218	1.0051	1.0186		2.3922e-06	1.1765e-07	0.96914	0.96218	1.0051	1.0186		2.869	137.877	7.879	142.034	12.889	153.585	17.899	192.534	22.909	306.095												2.869	139.339	7.879	185.257	12.889	215.403	17.899	254.04	22.909	310.225
2.4706e-06	1.1765e-07	0.96935	0.9637	1.0053	1.0198		2.4706e-06	1.1765e-07	0.96935	0.9637	1.0053	1.0198		2.879	138.608	7.889	140.854	12.899	153.952	17.909	191.76	22.919	307.425												2.879	139.716	7.889	185.989	12.899	215.449	17.909	254.635	22.919	307.559
2.549e-06	1.1765e-07	0.96925	0.96485	1.0052	1.0204		2.549e-06	1.1765e-07	0.96925	0.96485	1.0052	1.0204		2.889	138.756	7.899	141.372	12.909	155.63	17.919	192.884	22.929	307.873												2.889	138.58	7.899	187.973	12.909	214.841	17.919	255.352	22.929	307.371
2.6275e-06	1.1765e-07	0.96891	0.96662	1.0063	1.0219		2.6275e-06	1.1765e-07	0.96891	0.96662	1.0063	1.0219		2.899	138.956	7.909	143.751	12.919	155.476	17.929	192.118	22.939	308.025												2.899	137.897	7.909	186.674	12.919	215.365	17.929	255.224	22.939	308.394
2.7059e-06	1.1765e-07	0.96969	0.96838	1.0068	1.0235		2.7059e-06	1.1765e-07	0.96969	0.96838	1.0068	1.0235		2.909	138.464	7.919	143.581	12.929	156.15	17.939	191.143	22.949	305.285												2.909	137.266	7.919	184.761	12.929	214.759	17.939	253.963	22.949	310.519
2.7843e-06	1.1765e-07	0.97014	0.97037	1.0074	1.0247		2.7843e-06	1.1765e-07	0.97014	0.97037	1.0074	1.0247		2.919	138.111	7.929	143.312	12.939	153.805	17.949	191.153	22.959	306.032												2.919	136.845	7.929	185.355	12.939	215.862	17.949	253.049	22.959	311.061
2.8627e-06	1.1765e-07	0.96953	0.9718	1.009	1.0263		2.8627e-06	1.1765e-07	0.96953	0.9718	1.009	1.0263		2.929	137.352	7.939	142.522	12.949	153.308	17.959	191.417	22.969	304.178												2.929	137.313	7.939	185.364	12.949	213.11	17.959	253.54	22.969	311.961
2.9412e-06	1.1765e-07	0.97012	0.97368	1.011	1.0265		2.9412e-06	1.1765e-07	0.97012	0.97368	1.011	1.0265		2.939	137.597	7.949	143.274	12.959	153.66	17.969	192.061	22.979	305.572												2.939	137.761	7.949	186.026	12.959	214.053	17.969	254.378	22.979	311.511
3.0196e-06	1.1765e-07	0.97105	0.97562	1.0127	1.0283		3.0196e-06	1.1765e-07	0.97105	0.97562	1.0127	1.0283		2.949	138.721	7.959	144.181	12.969	156.702	17.979	192.144	22.989	306.046												2.949	139.934	7.959	185.789	12.969	214.928	17.979	254.389	22.989	310.945
3.098e-06	1.1765e-07	0.97209	0.97899	1.0138	1.0304		3.098e-06	1.1765e-07	0.97209	0.97899	1.0138	1.0304		2.959	137.045	7.969	143.986	12.979	157.255	17.989	192.666	22.999	307.711												2.959	140.095	7.969	186.433	12.979	218.658	17.989	255.418	22.999	310.284
3.1765e-06	1.1765e-07	0.97362	0.98095	1.0151	1.0328		3.1765e-06	1.1765e-07	0.97362	0.98095	1.0151	1.0328		2.969	136.614	7.979	142.448	12.989	156.609	17.999	192.3	23.009	307.218												2.969	138.957	7.979	185.02	12.989	216.758	17.999	255.179	23.009	309.998
3.2549e-06	1.1765e-07	0.97627	0.9829	1.0165	1.0355		3.2549e-06	1.1765e-07	0.97627	0.9829	1.0165	1.0355		2.979	136.585	7.989	142.224	12.999	156.872	18.009	192.365	23.019	307.419												2.979	136.866	7.989	185.135	12.999	215.284	18.009	253.239	23.019	311.016
3.3333e-06	1.1765e-07	0.97801	0.98463	1.0177	1.0372		3.3333e-06	1.1765e-07	0.97801	0.98463	1.0177	1.0372		2.989	138.921	7.999	141.837	13.009	157.559	18.019	192.904	23.029	307.27												2.989	137.846	7.999	183.5	13.009	213.887	18.019	252.207	23.029	310.722
3.4118e-06	1.1765e-07	0.97952	0.98604	1.0189	1.0385		3.4118e-06	1.1765e-07	0.97952	0.98604	1.0189	1.0385		2.999	138.404	8.009	142.434	13.019	157.385	18.029	193.652	23.039	307.296												2.999	137.822	8.009	183.793	13.019	214.697	18.029	252.683	23.039	309.163
3.4902e-06	1.1765e-07	0.98092	0.98749	1.0199	1.0397		3.4902e-06	1.1765e-07	0.98092	0.98749	1.0199	1.0397		3.009	138.049	8.019	142.377	13.029	154.686	18.039	193.506	23.049	307.285												3.009	138.432	8.019	182.871	13.029	215.47	18.039	252.887	23.049	308.535
3.5686e-06	1.1765e-07	0.98271	0.98802	1.0208	1.0404		3.5686e-06	1.1765e-07	0.98271	0.98802	1.0208	1.0404		3.019	139.871	8.029	143.531	13.039	153.906	18.049	193.35	23.059	307.412												3.019	138.354	8.029	183.333	13.039	215.878	18.049	252.295	23.059	307.421
3.6471e-06	1.1765e-07	0.98212	0.98755	1.0214	1.0406		3.6471e-06	1.1765e-07	0.98212	0.98755	1.0214	1.0406		3.029	140.981	8.039	143.389	13.049	153.802	18.059	194.464	23.069	307.177												3.029	138.191	8.039	183.391	13.049	215.97	18.059	253.539	23.069	307.799
3.7255e-06	1.1765e-07	0.98193	0.98822	1.0222	1.0416		3.7255e-06	1.1765e-07	0.98193	0.98822	1.0222	1.0416		3.039	140.162	8.049	142.736	13.059	155.926	18.069	195.113	23.079	307.574												3.039	137.67	8.049	184.485	13.059	215.797	18.069	253.838	23.079	308.441
3.8039e-06	1.1765e-07	0.98289	0.98912	1.0238	1.0432		3.8039e-06	1.1765e-07	0.98289	0.98912	1.0238	1.0432		3.049	138.668	8.059	142.235	13.069	156.842	18.079	194.944	23.089	306.52												3.049	137.993	8.059	185.37	13.069	215.093	18.079	251.141	23.089	310.342
3.8824e-06	1.1765e-07	0.98348	0.98861	1.0256	1.0445		3.8824e-06	1.1765e-07	0.98348	0.98861	1.0256	1.0445		3.059	139.274	8.069	143.208	13.079	156.799	18.089	193.77	23.099	306.667												3.059	136.609	8.069	185.363	13.079	214.898	18.089	251.238	23.099	309.991
3.9608e-06	1.1765e-07	0.9833	0.98792	1.0267	1.0457		3.9608e-06	1.1765e-07	0.9833	0.98792	1.0267	1.0457		3.069	139.442	8.079	144.621	13.089	154.581	18.099	192.726	23.109	305.49												3.069	136.249	8.079	185.397	13.089	213.932	18.099	251.647	23.109	309.913
4.0392e-06	1.1765e-07	0.98273	0.98762	1.0271	1.0464		4.0392e-06	1.1765e-07	0.98273	0.98762	1.0271	1.0464		3.079	138.559	8.089	144.083	13.099	153.404	18.109	192.943	23.119	305.593												3.079	136.677	8.089	185.528	13.099	213.806	18.109	254.621	23.119	310.196
4.1176e-06	1.1765e-07	0.98335	0.98817	1.0275	1.0474		4.1176e-06	1.1765e-07	0.98335	0.98817	1.0275	1.0474		3.089	139.602	8.099	143.301	13.109	154.16	18.119	192.098	23.129	305.498												3.089	138.064	8.099	185.906	13.109	212.105	18.119	253.059	23.129	310.387
4.1961e-06	1.1765e-07	0.98281	0.98931	1.0279	1.0495		4.1961e-06	1.1765e-07	0.98281	0.98931	1.0279	1.0495		3.099	139.408	8.109	142.368	13.119	156.978	18.129	192.232	23.139	306.895												3.099	137.72	8.109	185.591	13.119	211.878	18.129	254.242	23.139	310.677
4.2745e-06	1.1765e-07	0.98219	0.99047	1.0287	1.0521		4.2745e-06	1.1765e-07	0.98219	0.99047	1.0287	1.0521		3.109	139.831	8.119	143.829	13.129	156.965	18.139	191.624	23.149	306.839												3.109	137.597	8.119	185.286	13.129	210.778	18.139	253.219	23.149	310.535
4.3529e-06	1.1765e-07	0.98183	0.99168	1.0292	1.0538		4.3529e-06	1.1765e-07	0.98183	0.99168	1.0292	1.0538		3.119	139.182	8.129	144.477	13.139	155.938	18.149	193.305	23.159	306.873												3.119	137.244	8.129	184.666	13.139	213.373	18.149	253.244	23.159	309.784
4.4314e-06	1.1765e-07	0.9821	0.99235	1.0316	1.0551		4.4314e-06	1.1765e-07	0.9821	0.99235	1.0316	1.0551		3.129	137.94	8.139	144.145	13.149	155.307	18.159	193.26	23.169	306.901												3.129	137.255	8.139	184.572	13.149	215.739	18.159	251.984	23.169	310.205
4.5098e-06	1.1765e-07	0.98325	0.99354	1.0339	1.0568		4.5098e-06	1.1765e-07	0.98325	0.99354	1.0339	1.0568		3.139	136.863	8.149	142.917	13.159	155.098	18.169	193.095	23.179	306.784												3.139	137.695	8.149	183.749	13.159	216.681	18.169	252.181	23.179	310.612
4.5882e-06	1.1765e-07	0.98482	0.99506	1.0357	1.0583		4.5882e-06	1.1765e-07	0.98482	0.99506	1.0357	1.0583		3.149	137.318	8.159	143.05	13.169	156.549	18.179	194.317	23.189	307.188												3.149	137.99	8.159	184.523	13.169	214.697	18.179	252.791	23.189	310.757
4.6667e-06	1.1765e-07	0.98651	0.99713	1.0375	1.0597		4.6667e-06	1.1765e-07	0.98651	0.99713	1.0375	1.0597		3.159	138.333	8.169	142.547	13.179	157.262	18.189	192.9	23.199	307.131												3.159	136.8	8.169	185.355	13.179	215.033	18.189	253.065	23.199	310.03
4.7451e-06	1.1765e-07	0.98819	0.99736	1.0395	1.0615		4.7451e-06	1.1765e-07	0.98819	0.99736	1.0395	1.0615		3.169	137.598	8.179	142.43	13.189	156.423	18.199	193.676	23.209	307.884												3.169	135.833	8.179	186.805	13.189	215.79	18.199	253.014	23.209	310.298
4.8235e-06	1.1765e-07	0.98973	0.99841	1.0418	1.0632		4.8235e-06	1.1765e-07	0.98973	0.99841	1.0418	1.0632		3.179	138.476	8.189	142.323	13.199	154.604	18.209	193.424	23.219	307.52												3.179	136.459	8.189	186.747	13.199	215.746	18.209	253.101	23.219	310.316
4.902e-06	1.1765e-07	0.99132	0.99872	1.0439	1.0645		4.902e-06	1.1765e-07	0.99132	0.99872	1.0439	1.0645		3.189	138.888	8.199	143.182	13.209	154.934	18.219	195.263	23.229	307.611												3.189	138.28	8.199	185.317	13.209	215.336	18.219	253.579	23.229	309.929
4.9804e-06	1.1765e-07	0.99313	1.0008	1.0457	1.0655		4.9804e-06	1.1765e-07	0.99313	1.0008	1.0457	1.0655		3.199	138.796	8.209	142.175	13.219	154.915	18.229	193.629	23.239	306.537												3.199	138.097	8.209	184.114	13.219	215.905	18.229	253.987	23.239	309.789
5.0588e-06	1.1765e-07	0.99427	1.0025	1.0466	1.0664		5.0588e-06	1.1765e-07	0.99427	1.0025	1.0466	1.0664		3.209	138.448	8.219	142.211	13.229	155.262	18.239	193.378	23.249	307.629												3.209	137.619	8.219	184.492	13.229	215.805	18.239	254.228	23.249	309.545
5.1373e-06	1.1765e-07	0.99529	1.0039	1.0461	1.0675		5.1373e-06	1.1765e-07	0.99529	1.0039	1.0461	1.0675		3.219	137.661	8.229	142.291	13.239	156.094	18.249	191.984	23.259	308.086												3.219	137.161	8.229	185.53	13.239	215.843	18.249	254.34	23.259	309.598
5.2157e-06	1.1765e-07	0.99655	1.0048	1.0453	1.0682		5.2157e-06	1.1765e-07	0.99655	1.0048	1.0453	1.0682		3.229	137.387	8.239	142.991	13.249	153.813	18.259	191.431	23.269	307.988												3.229	137.606	8.239	185.665	13.249	214.811	18.259	254.596	23.269	309.745
5.2941e-06	1.1765e-07	0.99629	1.0057	1.0457	1.0686		5.2941e-06	1.1765e-07	0.99629	1.0057	1.0457	1.0686		3.239	136.359	8.249	142.519	13.259	153.241	18.269	191.9	23.279	306.916												3.239	137.775	8.249	185.643	13.259	214.792	18.269	254.768	23.279	309.863
5.3725e-06	1.1765e-07	0.99717	1.0068	1.0469	1.0685		5.3725e-06	1.1765e-07	0.99717	1.0068	1.0469	1.0685		3.249	138.079	8.259	142.367	13.269	153.814	18.279	192.129	23.289	306.657												3.249	137.775	8.259	186.036	13.269	212.836	18.279	254.696	23.289	309.554
5.451e-06	1.1765e-07	0.99857	1.0072	1.0471	1.0681		5.451e-06	1.1765e-07	0.99857	1.0072	1.0471	1.0681		3.259	135.292	8.269	143.116	13.279	157.606	18.289	192.296	23.299	306.64												3.259	137.492	8.269	185.431	13.279	213.279	18.289	254.444	23.299	309.59
5.5294e-06	1.1765e-07	0.99933	1.0082	1.0465	1.0671		5.5294e-06	1.1765e-07	0.99933	1.0082	1.0465	1.0671		3.269	135.263	8.279	143.44	13.289	157.637	18.299	193.056	23.309	306.864												3.269	138.289	8.279	185.77	13.289	212.694	18.299	254.655	23.309	309.039
5.6078e-06	1.1765e-07	0.99944	1.008	1.0455	1.0658		5.6078e-06	1.1765e-07	0.99944	1.008	1.0455	1.0658		3.279	137.336	8.289	142.712	13.299	157.295	18.309	193.395	23.319	307.42												3.279	138.506	8.289	185.366	13.299	214.539	18.309	254.614	23.319	307.62
5.6863e-06	1.1765e-07	0.99933	1.0069	1.0452	1.0663		5.6863e-06	1.1765e-07	0.99933	1.0069	1.0452	1.0663		3.289	140.406	8.299	142.362	13.309	154.644	18.319	193.458	23.329	307.543												3.289	138.269	8.299	184.147	13.309	215.123	18.319	254.665	23.329	306.925
5.7647e-06	1.1765e-07	1.0003	1.0053	1.0456	1.0652		5.7647e-06	1.1765e-07	1.0003	1.0053	1.0456	1.0652		3.299	140.117	8.309	142.675	13.319	154.743	18.329	193.264	23.339	307.382												3.299	137.544	8.309	183.558	13.319	215.736	18.329	253.695	23.339	306.262
5.8431e-06	1.1765e-07	1.0008	1.0036	1.0454	1.0636		5.8431e-06	1.1765e-07	1.0008	1.0036	1.0454	1.0636		3.309	139.101	8.319	143.073	13.329	155.217	18.339	193.953	23.349	306.797												3.309	138.341	8.319	185.076	13.329	214.6	18.339	252.602	23.349	308.251
5.9216e-06	1.1765e-07	1.001	1.002	1.0458	1.0613		5.9216e-06	1.1765e-07	1.001	1.002	1.0458	1.0613		3.319	139.342	8.329	142.522	13.339	154.865	18.349	194.215	23.359	307.099												3.319	138.427	8.329	187.384	13.339	213.759	18.349	251.696	23.359	309.575
6e-06	1.1765e-07	1.0002	1.0002	1.046	1.0592		6e-06	1.1765e-07	1.0002	1.0002	1.046	1.0592		3.329	137.137	8.339	142.905	13.349	154.449	18.359	193.037	23.369	306.817												3.329	138.794	8.339	188.302	13.349	214.3	18.359	252.238	23.369	311.092
6.0784e-06	1.1765e-07	0.99967	0.99861	1.0452	1.0561		6.0784e-06	1.1765e-07	0.99967	0.99861	1.0452	1.0561		3.339	136.773	8.349	143.407	13.359	154.908	18.369	192.182	23.379	305.694												3.339	138.526	8.349	187.44	13.359	215.169	18.369	251.9	23.379	309.044
6.1569e-06	1.1765e-07	0.99967	0.99753	1.0436	1.0524		6.1569e-06	1.1765e-07	0.99967	0.99753	1.0436	1.0524		3.349	137.42	8.359	142.73	13.369	154.594	18.379	191.543	23.389	306.644												3.349	137.96	8.359	185.655	13.369	215.736	18.379	251.875	23.389	309.357
6.2353e-06	1.1765e-07	0.99953	0.9965	1.0424	1.0491		6.2353e-06	1.1765e-07	0.99953	0.9965	1.0424	1.0491		3.359	138.415	8.369	142.601	13.379	153.781	18.389	192.535	23.399	307.72												3.359	138.294	8.369	185.066	13.379	217.346	18.389	251.348	23.399	310.423
6.3137e-06	1.1765e-07	0.99776	0.99449	1.0403	1.0467		6.3137e-06	1.1765e-07	0.99776	0.99449	1.0403	1.0467		3.369	138.47	8.379	139.938	13.389	154.152	18.399	192.565	23.409	308.85												3.369	137.914	8.379	185.022	13.389	217.113	18.399	250.611	23.409	311.1
6.3922e-06	1.1765e-07	0.99677	0.99415	1.038	1.0441		6.3922e-06	1.1765e-07	0.99677	0.99415	1.038	1.0441		3.379	138.34	8.389	139.735	13.399	156.234	18.409	193.074	23.419	307.371												3.379	137.968	8.389	185.008	13.399	216.624	18.409	249.575	23.419	310.233
6.4706e-06	1.1765e-07	0.9967	0.99311	1.036	1.0421		6.4706e-06	1.1765e-07	0.9967	0.99311	1.036	1.0421		3.389	137.903	8.399	140.652	13.409	156.312	18.419	193.158	23.429	307.345												3.389	137.605	8.399	185.587	13.409	214.877	18.419	248.458	23.429	309.968
6.549e-06	1.1765e-07	0.99584	0.9926	1.0329	1.0398		6.549e-06	1.1765e-07	0.99584	0.9926	1.0329	1.0398		3.399	137.34	8.409	143.524	13.419	155.863	18.429	194.01	23.439	306.362												3.399	138.732	8.409	186.164	13.419	214.838	18.429	247.848	23.439	309.639
6.6275e-06	1.1765e-07	0.99467	0.99299	1.0308	1.0364		6.6275e-06	1.1765e-07	0.99467	0.99299	1.0308	1.0364		3.409	137.091	8.419	143.237	13.429	155.723	18.439	192.704	23.449	307.022												3.409	136.54	8.419	185.447	13.429	215.623	18.439	246.105	23.449	309.349
6.7059e-06	1.1765e-07	0.99247	0.99164	1.029	1.034		6.7059e-06	1.1765e-07	0.99247	0.99164	1.029	1.034		3.419	137.876	8.429	142.233	13.439	155.761	18.449	192.082	23.459	307.342												3.419	135.113	8.429	185.479	13.439	214.369	18.449	247.927	23.459	309.188
6.7843e-06	1.1765e-07	0.99052	0.98998	1.0273	1.0315		6.7843e-06	1.1765e-07	0.99052	0.98998	1.0273	1.0315		3.429	137.73	8.439	141.958	13.449	155.7	18.459	189.894	23.469	307.574												3.429	135.513	8.439	185.024	13.449	215.668	18.459	250.476	23.469	309.815
6.8627e-06	1.1765e-07	0.98956	0.98889	1.0253	1.0305		6.8627e-06	1.1765e-07	0.98956	0.98889	1.0253	1.0305		3.439	138.078	8.449	142.982	13.459	154.5	18.469	191.968	23.479	307.483												3.439	137.646	8.449	184.282	13.459	212.841	18.469	252.996	23.479	309.425
6.9412e-06	1.1765e-07	0.98829	0.98688	1.0228	1.0297		6.9412e-06	1.1765e-07	0.98829	0.98688	1.0228	1.0297		3.449	137.158	8.459	143.992	13.469	154.993	18.479	189.926	23.489	307.711												3.449	137.81	8.459	182.877	13.469	212.812	18.479	252.218	23.489	309.66
7.0196e-06	1.1765e-07	0.98819	0.9846	1.0212	1.0285		7.0196e-06	1.1765e-07	0.98819	0.9846	1.0212	1.0285		3.459	137.692	8.469	143.073	13.479	155.074	18.489	191.031	23.499	307.386												3.459	138.068	8.469	184.138	13.479	211.326	18.489	253.036	23.499	310.222
7.098e-06	1.1765e-07	0.9886	0.98363	1.0191	1.0281		7.098e-06	1.1765e-07	0.9886	0.98363	1.0191	1.0281		3.469	137.869	8.479	143.231	13.489	156.765	18.499	191.375	23.509	307.458												3.469	138.837	8.479	183.136	13.489	214.049	18.499	253.328	23.509	308.774
7.1765e-06	1.1765e-07	0.98844	0.98174	1.0173	1.027		7.1765e-06	1.1765e-07	0.98844	0.98174	1.0173	1.027		3.479	138.323	8.489	141.893	13.499	156.033	18.509	195.33	23.519	307.465												3.479	139.018	8.489	183.731	13.499	213.702	18.509	253.646	23.519	308.211
7.2549e-06	1.1765e-07	0.98812	0.98046	1.0158	1.0257		7.2549e-06	1.1765e-07	0.98812	0.98046	1.0158	1.0257		3.489	138.897	8.499	142.128	13.509	155.888	18.519	193.695	23.529	306.678												3.489	137.786	8.499	183.932	13.509	214.419	18.519	252.991	23.529	308.573
7.3333e-06	1.1765e-07	0.98864	0.97968	1.0148	1.0243		7.3333e-06	1.1765e-07	0.98864	0.97968	1.0148	1.0243		3.499	139.691	8.509	142.514	13.519	153.553	18.529	192.001	23.539	307.322												3.499	137.082	8.509	185.619	13.519	215.043	18.529	253.331	23.539	310.486
7.4118e-06	1.1765e-07	0.98881	0.97893	1.0136	1.0241		7.4118e-06	1.1765e-07	0.98881	0.97893	1.0136	1.0241		3.509	139.024	8.519	143.789	13.529	154.012	18.539	191.266	23.549	306.359												3.509	137.233	8.519	185.136	13.529	215.424	18.539	253.694	23.549	310.024
7.4902e-06	1.1765e-07	0.98888	0.97843	1.0129	1.0228		7.4902e-06	1.1765e-07	0.98888	0.97843	1.0129	1.0228		3.519	138.32	8.529	142.134	13.539	154.481	18.549	191.495	23.559	306.326												3.519	137.619	8.529	185.22	13.539	215.528	18.549	254.348	23.559	310.163
7.5686e-06	1.1765e-07	0.989	0.97595	1.0121	1.0211		7.5686e-06	1.1765e-07	0.989	0.97595	1.0121	1.0211		3.529	137.255	8.539	142.215	13.549	156.793	18.559	191.792	23.569	305.447												3.529	138.306	8.539	185.455	13.549	215.911	18.559	254.528	23.569	309.182
7.6471e-06	1.1765e-07	0.98967	0.97305	1.011	1.0206		7.6471e-06	1.1765e-07	0.98967	0.97305	1.011	1.0206		3.539	137.652	8.549	142.678	13.559	156.011	18.569	192.054	23.579	306.878												3.539	138.804	8.549	185.459	13.559	215.674	18.569	254.566	23.579	308.982
7.7255e-06	1.1765e-07	0.98964	0.9709	1.0096	1.0205		7.7255e-06	1.1765e-07	0.98964	0.9709	1.0096	1.0205		3.549	137.575	8.559	143.653	13.569	155.935	18.579	193.454	23.589	306.534												3.549	138.348	8.559	185.709	13.569	214.773	18.579	255.057	23.589	309.07
7.8039e-06	1.1765e-07	0.98864	0.96923	1.0094	1.0202		7.8039e-06	1.1765e-07	0.98864	0.96923	1.0094	1.0202		3.559	138.968	8.569	142.46	13.579	153.873	18.589	194.072	23.599	306.981												3.559	137.92	8.569	185.619	13.579	214.603	18.589	254.493	23.599	309.794
7.8824e-06	1.1765e-07	0.98719	0.96909	1.0091	1.0199		7.8824e-06	1.1765e-07	0.98719	0.96909	1.0091	1.0199		3.569	138.198	8.579	141.642	13.589	153.84	18.599	192.838	23.609	307.113												3.569	138.596	8.579	185.047	13.589	214.802	18.599	254.552	23.609	309.666
7.9608e-06	1.1765e-07	0.98523	0.96913	1.0086	1.0199		7.9608e-06	1.1765e-07	0.98523	0.96913	1.0086	1.0199		3.579	138.81	8.589	141.363	13.599	154.146	18.609	191.745	23.619	307.243												3.579	139.297	8.589	184.973	13.599	214.788	18.609	254.202	23.619	309.522
8.0392e-06	1.1765e-07	0.98313	0.96892	1.0081	1.0194		8.0392e-06	1.1765e-07	0.98313	0.96892	1.0081	1.0194		3.589	138.599	8.599	143.315	13.609	156.659	18.619	192.85	23.629	306.901												3.589	138.938	8.599	184.913	13.609	215.364	18.619	254.771	23.629	310.133
8.1176e-06	1.1765e-07	0.98269	0.96855	1.0074	1.0193		8.1176e-06	1.1765e-07	0.98269	0.96855	1.0074	1.0193		3.599	137.693	8.609	143.809	13.619	155.715	18.629	194.166	23.639	306.892												3.599	138.468	8.609	186.13	13.619	214.455	18.629	253.065	23.639	308.849
8.1961e-06	1.1765e-07	0.98321	0.96745	1.0068	1.0193		8.1961e-06	1.1765e-07	0.98321	0.96745	1.0068	1.0193		3.609	136.997	8.619	143.789	13.629	155.264	18.639	194.026	23.649	306.251												3.609	136.725	8.619	183.69	13.629	215.71	18.639	253.147	23.649	307.888
8.2745e-06	1.1765e-07	0.98402	0.96745	1.0063	1.0195		8.2745e-06	1.1765e-07	0.98402	0.96745	1.0063	1.0195		3.619	136.944	8.629	143.347	13.639	153.757	18.649	194.14	23.659	306.537												3.619	136.946	8.629	183.702	13.639	213.749	18.649	252.494	23.659	306.373
8.3529e-06	1.1765e-07	0.98534	0.96798	1.0069	1.0196		8.3529e-06	1.1765e-07	0.98534	0.96798	1.0069	1.0196		3.629	137.169	8.639	143.313	13.649	154.419	18.659	194.272	23.669	305.792												3.629	137.878	8.639	183.499	13.649	213.391	18.659	254.028	23.669	306.667
8.4314e-06	1.1765e-07	0.98627	0.96817	1.0086	1.0195		8.4314e-06	1.1765e-07	0.98627	0.96817	1.0086	1.0195		3.639	138.072	8.649	142.603	13.659	154.553	18.669	193.523	23.679	306.649												3.639	138.824	8.649	185.527	13.659	212.204	18.669	253.357	23.679	307.675
8.5098e-06	1.1765e-07	0.98744	0.96865	1.0094	1.0186		8.5098e-06	1.1765e-07	0.98744	0.96865	1.0094	1.0186		3.649	139.015	8.659	142.475	13.669	156.881	18.679	193.504	23.689	307.207												3.649	137.744	8.659	184.541	13.669	214.72	18.679	254.566	23.689	310.373
8.5882e-06	1.1765e-07	0.98838	0.96963	1.0094	1.019		8.5882e-06	1.1765e-07	0.98838	0.96963	1.0094	1.019		3.659	139.268	8.669	142.293	13.679	156.375	18.689	193.829	23.699	308.561												3.659	138.024	8.669	185.44	13.679	214.688	18.689	253.223	23.699	311.13
8.6667e-06	1.1765e-07	0.98837	0.9681	1.0085	1.0208		8.6667e-06	1.1765e-07	0.98837	0.9681	1.0085	1.0208		3.669	139.32	8.679	142.415	13.689	155.219	18.699	193.639	23.709	307.82												3.669	137.162	8.679	184.557	13.689	214.192	18.699	254.913	23.709	309.845
8.7451e-06	1.1765e-07	0.98858	0.96739	1.0084	1.0214		8.7451e-06	1.1765e-07	0.98858	0.96739	1.0084	1.0214		3.679	137.336	8.689	143.143	13.699	153.549	18.709	192.763	23.719	307.338												3.679	136.46	8.689	184.72	13.699	214.346	18.709	253.835	23.719	309.592
8.8235e-06	1.1765e-07	0.98753	0.9688	1.0084	1.0205		8.8235e-06	1.1765e-07	0.98753	0.9688	1.0084	1.0205		3.689	136.545	8.699	143.679	13.709	154.353	18.719	192.888	23.729	306.454												3.689	136.825	8.699	185.204	13.709	214.962	18.719	256.151	23.729	310.145
8.902e-06	1.1765e-07	0.98634	0.97027	1.008	1.0201		8.902e-06	1.1765e-07	0.98634	0.97027	1.008	1.0201		3.699	135.909	8.709	142.763	13.719	155.104	18.729	193.256	23.739	306.302												3.699	138.557	8.709	186.181	13.719	216.073	18.729	254.048	23.739	311.03
8.9804e-06	1.1765e-07	0.98591	0.97107	1.009	1.0215		8.9804e-06	1.1765e-07	0.98591	0.97107	1.009	1.0215		3.709	135.982	8.719	142.879	13.729	156.732	18.739	193.092	23.749	306.562												3.709	138.341	8.719	186.271	13.729	215.576	18.739	252.488	23.749	310.801
9.0588e-06	1.1765e-07	0.98558	0.97215	1.0102	1.0219		9.0588e-06	1.1765e-07	0.98558	0.97215	1.0102	1.0219		3.719	135.055	8.729	144.709	13.739	155.693	18.749	192.522	23.759	307.142												3.719	137.403	8.729	185.87	13.739	215.568	18.749	251.162	23.759	310.578
9.1373e-06	1.1765e-07	0.9846	0.97311	1.0119	1.0204		9.1373e-06	1.1765e-07	0.9846	0.97311	1.0119	1.0204		3.729	137.072	8.739	143.112	13.749	154.995	18.759	193.759	23.769	307.659												3.729	137.526	8.739	184.451	13.749	214.654	18.759	252.989	23.769	310.069
9.2157e-06	1.1765e-07	0.98465	0.97391	1.0142	1.0195		9.2157e-06	1.1765e-07	0.98465	0.97391	1.0142	1.0195		3.739	139.599	8.749	141.547	13.759	154.451	18.769	195.158	23.779	307.518												3.739	137.892	8.749	183.44	13.759	215.205	18.769	253.099	23.779	310.502
9.2941e-06	1.1765e-07	0.98521	0.97509	1.0167	1.0196		9.2941e-06	1.1765e-07	0.98521	0.97509	1.0167	1.0196		3.749	139.528	8.759	141.247	13.769	156.07	18.779	194.328	23.789	307.702												3.749	138.031	8.759	185.815	13.769	213.121	18.779	252.191	23.789	310.247
9.3725e-06	1.1765e-07	0.98495	0.97613	1.0181	1.0194		9.3725e-06	1.1765e-07	0.98495	0.97613	1.0181	1.0194		3.759	138.673	8.769	143.355	13.779	155.964	18.789	193.445	23.799	307.295												3.759	137.432	8.769	185.522	13.779	212.594	18.789	252.561	23.799	310.125
9.451e-06	1.1765e-07	0.98501	0.97698	1.0193	1.0198		9.451e-06	1.1765e-07	0.98501	0.97698	1.0193	1.0198		3.769	137.848	8.779	143.279	13.789	156.347	18.799	193.151	23.809	307.69												3.769	137.643	8.779	185.665	13.789	211.894	18.799	252.428	23.809	310.056
9.5294e-06	1.1765e-07	0.98491	0.9775	1.0201	1.0203		9.5294e-06	1.1765e-07	0.98491	0.9775	1.0201	1.0203		3.779	138.176	8.789	142.465	13.799	156.862	18.809	193.662	23.819	307.157												3.779	137.799	8.789	185.102	13.799	212.157	18.809	252.588	23.819	310.19
9.6078e-06	1.1765e-07	0.9863	0.97708	1.0219	1.0216		9.6078e-06	1.1765e-07	0.9863	0.97708	1.0219	1.0216		3.789	138.396	8.799	141.843	13.809	156.846	18.819	192.327	23.829	307.563												3.789	138.717	8.799	186.223	13.809	212.049	18.819	252.998	23.829	310.666
9.6863e-06	1.1765e-07	0.98696	0.97772	1.0225	1.0228		9.6863e-06	1.1765e-07	0.98696	0.97772	1.0225	1.0228		3.799	138.061	8.809	142.758	13.819	156.139	18.829	191.905	23.839	306.948												3.799	138.445	8.809	184.782	13.819	213.066	18.829	253.203	23.839	310.846
9.7647e-06	1.1765e-07	0.98635	0.9799	1.0236	1.0234		9.7647e-06	1.1765e-07	0.98635	0.9799	1.0236	1.0234		3.809	137.968	8.819	143.657	13.829	153.957	18.839	191.276	23.849	307.835												3.809	138.104	8.819	185.135	13.829	214.024	18.839	253.229	23.849	310.637
9.8431e-06	1.1765e-07	0.98627	0.98182	1.0251	1.0224		9.8431e-06	1.1765e-07	0.98627	0.98182	1.0251	1.0224		3.819	139	8.829	143.122	13.839	153.24	18.849	191.498	23.859	307.287												3.819	137.651	8.829	185.389	13.839	214.21	18.849	253.477	23.859	309.827
9.9216e-06	1.1765e-07	0.98612	0.98307	1.0262	1.0222		9.9216e-06	1.1765e-07	0.98612	0.98307	1.0262	1.0222		3.829	138.646	8.839	142.655	13.849	154.347	18.859	191.609	23.869	307.489												3.829	137.543	8.839	185.596	13.849	215.148	18.859	254.493	23.869	309.832
1e-05	1.1765e-07	0.98643	0.98347	1.027	1.0233		1e-05	1.1765e-07	0.98643	0.98347	1.027	1.0233		3.839	139.739	8.849	142.313	13.859	154.165	18.869	191.702	23.879	305.342												3.839	137.518	8.849	185.875	13.859	216.175	18.869	254.525	23.879	309.393
1.0078e-05	1.1765e-07	0.98684	0.98404	1.0275	1.025		1.0078e-05	1.1765e-07	0.98684	0.98404	1.0275	1.025		3.849	139.119	8.859	143.677	13.869	153.776	18.879	192.105	23.889	305.473												3.849	137.814	8.859	186.394	13.869	216.224	18.879	255.915	23.889	309.265
1.0157e-05	1.1765e-07	0.98736	0.98456	1.0276	1.0256		1.0157e-05	1.1765e-07	0.98736	0.98456	1.0276	1.0256		3.859	139.063	8.869	144.461	13.879	154.402	18.889	192.328	23.899	305.781												3.859	137.05	8.869	186.72	13.879	216.028	18.889	255.696	23.899	309.313
1.0235e-05	1.1765e-07	0.98782	0.98595	1.0276	1.0258		1.0235e-05	1.1765e-07	0.98782	0.98595	1.0276	1.0258		3.869	137.981	8.879	143.871	13.889	156.342	18.899	192.905	23.909	307.227												3.869	135.596	8.879	186.018	13.889	214.804	18.899	255.451	23.909	309.616
1.0314e-05	1.1765e-07	0.9877	0.98728	1.028	1.0258		1.0314e-05	1.1765e-07	0.9877	0.98728	1.028	1.0258		3.879	139.341	8.889	142.74	13.899	155.235	18.909	193.473	23.919	307.135												3.879	136.334	8.889	185.613	13.899	215.063	18.909	254.462	23.919	309.281
1.0392e-05	1.1765e-07	0.98811	0.98836	1.0286	1.0263		1.0392e-05	1.1765e-07	0.98811	0.98836	1.0286	1.0263		3.889	138.3	8.899	143.284	13.909	154.322	18.919	193.216	23.929	307.556												3.889	137.319	8.899	184.863	13.909	214.021	18.919	255.036	23.929	309.813
1.0471e-05	1.1765e-07	0.98772	0.98872	1.0295	1.0272		1.0471e-05	1.1765e-07	0.98772	0.98872	1.0295	1.0272		3.899	137.942	8.909	142.613	13.919	154.712	18.929	192.928	23.939	307.7												3.899	137.829	8.909	183.555	13.919	213.979	18.929	254.785	23.939	310.232
1.0549e-05	1.1765e-07	0.98808	0.99004	1.0297	1.0275		1.0549e-05	1.1765e-07	0.98808	0.99004	1.0297	1.0275		3.909	136.874	8.919	142.126	13.929	153.8	18.939	193.005	23.949	307.328												3.909	135.656	8.919	185.076	13.929	210.709	18.939	254.943	23.949	310.953
1.0627e-05	1.1765e-07	0.98933	0.99075	1.0301	1.028		1.0627e-05	1.1765e-07	0.98933	0.99075	1.0301	1.028		3.919	137.602	8.929	141.351	13.939	154.027	18.949	193.559	23.959	306.824												3.919	135.789	8.929	185.48	13.939	210.437	18.949	255.418	23.959	311.046
1.0706e-05	1.1765e-07	0.99093	0.99131	1.0299	1.029		1.0706e-05	1.1765e-07	0.99093	0.99131	1.0299	1.029		3.929	137.385	8.939	142.32	13.949	154.478	18.959	193.001	23.969	306.069												3.929	136.748	8.939	186.234	13.949	208.81	18.959	254.686	23.969	310.762
1.0784e-05	1.1765e-07	0.99111	0.99224	1.0302	1.0302		1.0784e-05	1.1765e-07	0.99111	0.99224	1.0302	1.0302		3.939	138.865	8.949	142.126	13.959	156.631	18.969	192.911	23.979	305.468												3.939	138.674	8.949	184.623	13.959	211.058	18.969	253.75	23.979	312.08
1.0863e-05	1.1765e-07	0.99082	0.99298	1.0328	1.0312		1.0863e-05	1.1765e-07	0.99082	0.99298	1.0328	1.0312		3.949	138.402	8.959	143.702	13.969	156.718	18.979	190.984	23.989	304.29												3.949	138.181	8.959	184.994	13.969	212.17	18.979	253.638	23.989	311.387
1.0941e-05	1.1765e-07	0.99037	0.99417	1.0349	1.0311		1.0941e-05	1.1765e-07	0.99037	0.99417	1.0349	1.0311		3.959	138.939	8.969	143.313	13.979	156.476	18.989	190.637	23.999	304.602												3.959	136.757	8.969	183.979	13.979	214.516	18.989	253.018	23.999	311.23
1.102e-05	1.1765e-07	0.99064	0.9954	1.0371	1.0306		1.102e-05	1.1765e-07	0.99064	0.9954	1.0371	1.0306		3.969	138.361	8.979	143.909	13.989	155.88	18.999	189.889	24.009	303.981												3.969	136.157	8.979	185.09	13.989	214.749	18.999	253.553	24.009	309.316
1.1098e-05	1.1765e-07	0.99245	0.99631	1.0391	1.03		1.1098e-05	1.1765e-07	0.99245	0.99631	1.0391	1.03		3.979	138.183	8.989	144.014	13.999	154.602	19.009	191.378	24.019	306.28												3.979	136.842	8.989	185.98	13.999	215.086	19.009	254.539	24.019	308.97
1.1176e-05	1.1765e-07	0.99436	0.99731	1.0402	1.0299		1.1176e-05	1.1765e-07	0.99436	0.99731	1.0402	1.0299		3.989	137.882	8.999	145.861	14.009	154.508	19.019	192.29	24.029	307.365												3.989	137.413	8.999	185.781	14.009	216.763	19.019	253.701	24.029	307.454
1.1255e-05	1.1765e-07	0.99605	0.99863	1.0405	1.0284		1.1255e-05	1.1765e-07	0.99605	0.99863	1.0405	1.0284		3.999	139.015	9.009	145.24	14.019	154.992	19.029	193.412	24.039	307.844												3.999	136.818	9.009	185.896	14.019	217.346	19.029	251.154	24.039	307.281
1.1333e-05	1.1765e-07	0.99701	1	1.0404	1.0287		1.1333e-05	1.1765e-07	0.99701	1	1.0404	1.0287		4.009	139.028	9.019	143.858	14.029	155.317	19.039	193.348	24.049	306.149												4.009	138.295	9.019	186.392	14.029	217.487	19.039	251.179	24.049	307.698
1.1412e-05	1.1765e-07	0.99651	1.0008	1.041	1.029		1.1412e-05	1.1765e-07	0.99651	1.0008	1.041	1.029		4.019	139.482	9.029	142.293	14.039	154.83	19.049	192.967	24.059	306.619												4.019	138.059	9.029	187.192	14.039	216.499	19.049	252.173	24.059	308.026
1.149e-05	1.1765e-07	0.99665	1.001	1.042	1.0291		1.149e-05	1.1765e-07	0.99665	1.001	1.042	1.0291		4.029	138.969	9.039	142.423	14.049	155.43	19.059	191.759	24.069	306.997												4.029	136.655	9.039	185.114	14.049	215.648	19.059	253.268	24.069	309.21
1.1569e-05	1.1765e-07	0.99686	1.0012	1.0419	1.0297		1.1569e-05	1.1765e-07	0.99686	1.0012	1.0419	1.0297		4.039	139.793	9.049	142.708	14.059	154.422	19.069	189.457	24.079	306.908												4.039	136.441	9.049	184.834	14.059	215.251	19.069	253.282	24.079	310.483
1.1647e-05	1.1765e-07	0.99778	1.0013	1.042	1.0312		1.1647e-05	1.1765e-07	0.99778	1.0013	1.042	1.0312		4.049	139.063	9.059	143.647	14.069	154.034	19.079	188.692	24.089	307.089												4.049	138.253	9.059	183.656	14.069	216.008	19.079	254.276	24.089	310.518
1.1725e-05	1.1765e-07	0.99864	1.0016	1.0415	1.0324		1.1725e-05	1.1765e-07	0.99864	1.0016	1.0415	1.0324		4.059	139.415	9.069	142.518	14.079	153.857	19.089	189.063	24.099	306.797												4.059	137.292	9.069	186.058	14.079	214.803	19.089	254.123	24.099	309.619
1.1804e-05	1.1765e-07	0.99862	1.0018	1.0408	1.0334		1.1804e-05	1.1765e-07	0.99862	1.0018	1.0408	1.0334		4.069	139.084	9.079	141.764	14.089	156.052	19.099	190.209	24.109	307.249												4.069	135.704	9.079	183.59	14.089	215.52	19.099	253.884	24.109	308.877
1.1882e-05	1.1765e-07	0.99853	1.0026	1.0412	1.034		1.1882e-05	1.1765e-07	0.99853	1.0026	1.0412	1.034		4.079	138.586	9.089	141.465	14.099	156.561	19.109	191.077	24.119	306.77												4.079	136.236	9.089	184.188	14.099	215.205	19.109	254.126	24.119	309.465
1.1961e-05	1.1765e-07	0.9977	1.0033	1.043	1.034		1.1961e-05	1.1765e-07	0.9977	1.0033	1.043	1.034		4.089	137.628	9.099	144.134	14.109	157.114	19.119	191.667	24.129	307.644												4.089	137.649	9.099	183.511	14.109	216.052	19.119	255.224	24.129	309.622
1.2039e-05	1.1765e-07	0.99584	1.0039	1.0443	1.0343		1.2039e-05	1.1765e-07	0.99584	1.0039	1.0443	1.0343		4.099	137.801	9.109	144.674	14.119	156.8	19.129	191.527	24.139	306.993												4.099	138.341	9.109	185.78	14.119	213.892	19.129	255.801	24.139	309.951
1.2118e-05	1.1765e-07	0.99513	1.0045	1.0454	1.0348		1.2118e-05	1.1765e-07	0.99513	1.0045	1.0454	1.0348		4.109	139.367	9.119	143.603	14.129	156.499	19.139	191.739	24.149	307.93												4.109	136.645	9.119	185.309	14.129	214.447	19.139	255.433	24.149	310.064
1.2196e-05	1.1765e-07	0.99563	1.0056	1.0472	1.037		1.2196e-05	1.1765e-07	0.99563	1.0056	1.0472	1.037		4.119	135.75	9.129	141.478	14.139	156.225	19.149	192.328	24.159	307.525												4.119	136.06	9.129	185.558	14.139	213.24	19.149	255.327	24.159	310.29
1.2275e-05	1.1765e-07	0.99574	1.0073	1.0489	1.0388		1.2275e-05	1.1765e-07	0.99574	1.0073	1.0489	1.0388		4.129	134.429	9.139	142.783	14.149	155.484	19.159	192.558	24.169	308.181												4.129	137.225	9.139	185.661	14.149	213.925	19.159	254.577	24.169	310.213
1.2353e-05	1.1765e-07	0.99578	1.0087	1.0513	1.0408		1.2353e-05	1.1765e-07	0.99578	1.0087	1.0513	1.0408		4.139	136.232	9.149	143.973	14.159	154.488	19.169	192.592	24.179	307.239												4.139	138.697	9.149	185.599	14.159	214.921	19.169	253.012	24.179	310.236
1.2431e-05	1.1765e-07	0.99787	1.0102	1.0524	1.0439		1.2431e-05	1.1765e-07	0.99787	1.0102	1.0524	1.0439		4.149	140.47	9.159	143.383	14.169	154.184	19.179	192.898	24.189	306.788												4.149	138.21	9.159	185.877	14.169	215.72	19.179	252.391	24.189	310.16
1.251e-05	1.1765e-07	1.0002	1.0115	1.053	1.0473		1.251e-05	1.1765e-07	1.0002	1.0115	1.053	1.0473		4.159	139.07	9.169	143.625	14.179	154.889	19.189	193.448	24.199	306.264												4.159	136.477	9.169	186.096	14.179	215.93	19.189	252.393	24.199	309.933
1.2588e-05	1.1765e-07	1.0019	1.0134	1.0539	1.0504		1.2588e-05	1.1765e-07	1.0019	1.0134	1.0539	1.0504		4.169	138.074	9.179	144.6	14.189	155.404	19.199	193.656	24.209	306.611												4.169	135.983	9.179	185.397	14.189	215.69	19.199	253.273	24.209	308.892
1.2667e-05	1.1765e-07	1.0036	1.0146	1.0549	1.0517		1.2667e-05	1.1765e-07	1.0036	1.0146	1.0549	1.0517		4.179	137.738	9.189	143.361	14.199	154.671	19.209	193.865	24.219	306.736												4.179	136.739	9.189	185.436	14.199	215.287	19.209	253.361	24.219	311.118
1.2745e-05	1.1765e-07	1.0061	1.0165	1.0552	1.0529		1.2745e-05	1.1765e-07	1.0061	1.0165	1.0552	1.0529		4.189	138.705	9.199	142.048	14.209	154.953	19.219	194.561	24.229	306.675												4.189	138.136	9.199	184.257	14.209	213.732	19.219	253.304	24.229	312.26
1.2824e-05	1.1765e-07	1.0088	1.0194	1.0561	1.0549		1.2824e-05	1.1765e-07	1.0088	1.0194	1.0561	1.0549		4.199	138.752	9.209	142.523	14.219	156.747	19.229	194.307	24.239	307.407												4.199	137.829	9.209	186.277	14.219	213.285	19.229	253.155	24.239	311.874
1.2902e-05	1.1765e-07	1.0111	1.0226	1.0566	1.0573		1.2902e-05	1.1765e-07	1.0111	1.0226	1.0566	1.0573		4.209	138.69	9.219	143.582	14.229	156.635	19.239	193.2	24.249	308.292												4.209	138.28	9.219	187.163	14.229	212.132	19.239	253.852	24.249	309.558
1.298e-05	1.1765e-07	1.0136	1.0248	1.0584	1.0607		1.298e-05	1.1765e-07	1.0136	1.0248	1.0584	1.0607		4.219	138.302	9.229	143.472	14.239	155.792	19.249	191.062	24.259	307.733												4.219	138.318	9.229	186.492	14.239	211.72	19.249	254.228	24.259	309.958
1.3059e-05	1.1765e-07	1.0165	1.0266	1.0598	1.0643		1.3059e-05	1.1765e-07	1.0165	1.0266	1.0598	1.0643		4.229	137.967	9.239	141.643	14.249	154.644	19.259	190.086	24.269	307.243												4.229	138.272	9.239	185.146	14.249	211.808	19.259	254.766	24.269	309.593
1.3137e-05	1.1765e-07	1.0185	1.0276	1.0618	1.068		1.3137e-05	1.1765e-07	1.0185	1.0276	1.0618	1.068		4.239	138.004	9.249	140.747	14.259	155.85	19.269	190.749	24.279	306.997												4.239	137.533	9.249	185.864	14.259	211.691	19.269	254.602	24.279	309.404
1.3216e-05	1.1765e-07	1.0196	1.0273	1.0644	1.0709		1.3216e-05	1.1765e-07	1.0196	1.0273	1.0644	1.0709		4.249	137.2	9.259	142.208	14.269	155.95	19.279	192.86	24.289	307.432												4.249	138.837	9.259	186.385	14.269	211.8	19.279	254.723	24.289	309.626
1.3294e-05	1.1765e-07	1.0205	1.0283	1.0659	1.0725		1.3294e-05	1.1765e-07	1.0205	1.0283	1.0659	1.0725		4.259	137.115	9.269	144.589	14.279	156.138	19.289	192.777	24.299	306.949												4.259	137.972	9.269	184.901	14.279	212.522	19.289	254.39	24.299	309.801
1.3373e-05	1.1765e-07	1.0228	1.0294	1.0671	1.0747		1.3373e-05	1.1765e-07	1.0228	1.0294	1.0671	1.0747		4.269	137.669	9.279	143.893	14.289	155.15	19.299	192.488	24.309	306.209												4.269	137.307	9.279	185.129	14.289	214.252	19.299	253.789	24.309	310.155
1.3451e-05	1.1765e-07	1.0244	1.0293	1.0685	1.0768		1.3451e-05	1.1765e-07	1.0244	1.0293	1.0685	1.0768		4.279	139.56	9.289	142.716	14.299	154.638	19.309	191.607	24.319	306.417												4.279	136.845	9.289	185.463	14.299	214.272	19.309	253.537	24.319	310.13
1.3529e-05	1.1765e-07	1.0249	1.03	1.0688	1.08		1.3529e-05	1.1765e-07	1.0249	1.03	1.0688	1.08		4.289	137.917	9.299	142.731	14.309	155.61	19.319	193.546	24.329	306.117												4.289	137.909	9.299	186.095	14.309	215.103	19.319	252.415	24.329	309.131
1.3608e-05	1.1765e-07	1.025	1.0312	1.0701	1.0813		1.3608e-05	1.1765e-07	1.025	1.0312	1.0701	1.0813		4.299	136.958	9.309	142.694	14.319	157.293	19.329	192.172	24.339	305.957												4.299	137.859	9.309	185.825	14.319	215.514	19.329	252.667	24.339	307.036
1.3686e-05	1.1765e-07	1.0254	1.0327	1.0711	1.0817		1.3686e-05	1.1765e-07	1.0254	1.0327	1.0711	1.0817		4.309	137.029	9.319	143.273	14.329	156.521	19.339	192.726	24.349	305.691												4.309	137.237	9.319	185.636	14.329	216.1	19.339	251.897	24.349	307.046
1.3765e-05	1.1765e-07	1.0257	1.0343	1.071	1.0821		1.3765e-05	1.1765e-07	1.0257	1.0343	1.071	1.0821		4.319	139.41	9.329	142.675	14.339	154.866	19.349	192.862	24.359	306.722												4.319	137.201	9.329	185.447	14.339	216.087	19.349	253.008	24.359	307.874
1.3843e-05	1.1765e-07	1.0261	1.0355	1.0705	1.0819		1.3843e-05	1.1765e-07	1.0261	1.0355	1.0705	1.0819		4.329	138.746	9.339	143.016	14.349	155.092	19.359	195.112	24.369	306.875												4.329	137.568	9.339	185.995	14.349	216.422	19.359	254.044	24.369	309.446
1.3922e-05	1.1765e-07	1.0257	1.0369	1.0699	1.0815		1.3922e-05	1.1765e-07	1.0257	1.0369	1.0699	1.0815		4.339	138.848	9.349	143.061	14.359	154.685	19.369	194.816	24.379	306.986												4.339	138.135	9.349	185.676	14.359	215.86	19.369	253.448	24.379	311.343
1.4e-05	1.1765e-07	1.0251	1.0384	1.0697	1.0815		1.4e-05	1.1765e-07	1.0251	1.0384	1.0697	1.0815		4.349	137.692	9.359	142.297	14.369	154.68	19.379	193.714	24.389	307.438												4.349	136.735	9.359	185.881	14.369	215.308	19.379	251.452	24.389	311.106
1.4078e-05	1.1765e-07	1.0246	1.0403	1.0718	1.0823		1.4078e-05	1.1765e-07	1.0246	1.0403	1.0718	1.0823		4.359	139.243	9.369	141.09	14.379	155.164	19.389	191.83	24.399	307.358												4.359	136.48	9.369	184.233	14.379	215.33	19.389	249.829	24.399	307.785
1.4157e-05	1.1765e-07	1.0249	1.0419	1.0738	1.0829		1.4157e-05	1.1765e-07	1.0249	1.0419	1.0738	1.0829		4.369	139.346	9.379	142.384	14.389	154.797	19.399	190.938	24.409	307.666												4.369	137.428	9.379	184.982	14.389	215.679	19.399	248.953	24.409	306.207
1.4235e-05	1.1765e-07	1.0253	1.0419	1.075	1.0829		1.4235e-05	1.1765e-07	1.0253	1.0419	1.075	1.0829		4.379	142.008	9.389	144.05	14.399	153.407	19.409	191.426	24.419	307.22												4.379	138.633	9.389	184.685	14.399	215.96	19.409	248.975	24.419	307.101
1.4314e-05	1.1765e-07	1.0255	1.0415	1.0755	1.0824		1.4314e-05	1.1765e-07	1.0255	1.0415	1.0755	1.0824		4.389	141.071	9.399	143.652	14.409	154.114	19.419	192.687	24.429	307.262												4.389	138.119	9.399	185.446	14.409	212.933	19.419	251.074	24.429	308.173
[truncated: 65,097 more rows]
[truncated: 5 more columns]

## Sheet: Figure 4
Figure 4a											Figure 4b									Figure 4c															Figure 4d			Figure 4e
[truncated: 65,538 more rows]

[truncated: 8 more sheets: Figure 5, Figure S2, Figure S4, Figure S5, Figure S6, Figure S8, Figure S9, Figure S10]
